# Supplementary material for: Ecological Interactions of Cyanobacteria and Heterotrophs Enhances the Robustness of Cyanobacterial Consortium for Carbon Sequestration
Source: Front Microbiol. 2022 Feb 11;13:780346. doi: 10.3389/fmicb.2022.780346 (PMC8880816; doi:10.3389/fmicb.2022.780346)
Supplement: Supplementary file 1 [file Table_1.XLSX]

## Sheet: All MAGs
	MAG relative sequence abundance (%)				MAG Protein Expression (%)				MAG Phyloflash (16S rRNA gene) abundance (%)
	low pH ammonia	low pH nitrate	high pH nitrate	high pH urea	low pH ammonia	low pH nitrate	high pH nitrate	high pH urea	low pH ammonia	low pH nitrate	high pH nitrate	high pH urea	high pH Stirred
d__Bacteria;p__Cyanobacteria;c__Cyanobacteriia;o__Cyanobacteriales;f__Geitlerinemaceae;g__Phormidium_A;s__	77.9789	73.3232	93.3002	92.8955	85.0657	87.3275	84.6154	81.8002	72.5736	76.9967	88.5266	87.9391	76.3554
d__Bacteria;p__Bacteroidota;c__Bacteroidia;o__Cytophagales;f__Cyclobacteriaceae;g__;s__	1.03922	0.496116	1.71944	2.22194	0.896057	0.664282	3.34273	2.0529	1.267	0.624856	2.74834	3.84309	0
d__Bacteria;p__Bacteroidota;c__Bacteroidia;o__Flavobacteriales;f__Schleiferiaceae;g__;s__	0.540714	1.29324	0.0150306	9.37587e-05	0.0597372	0.102197	0.0402739	0.0394789	0.753033	1.80914	0	0	0
d__Bacteria;p__Bacteroidota;c__Bacteroidia;o__Flavobacteriales;f__Schleiferiaceae;g__CSBr16-58;s__	0.314065	1.15097	0.272161	0.595133	0	0	0	0	0.370592	0.883802	0.293928	0.838028	0
d__Bacteria;p__Bacteroidota;c__Bacteroidia;o__Flavobacteriales;f__Flavobacteriaceae;g__Psychroflexus;s__	0.00152557	0.00260789	0.000244003	0.000656311	0	0	0	0	0.353033	0.809138	0	0	0
d__Bacteria;p__Bacteroidota;c__Rhodothermia;o__Balneolales;f__PXAI01;g__Cyclonatronum;s__	5.26918	0.575863	0.38694	0.0237678	0.716846	0.204394	0.0402739	0.0394789	6.63356	0.685122	0	0	0.228519
d__Bacteria;p__Bacteroidota;c__Rhodothermia;o__Balneolales;f__PXAI01;g__;s__	0.0628536	0.00473537	0.0106385	0.0083914	0	0	0	0	0.231456	0	0	0	0
d__Bacteria;p__Bacteroidota;c__Rhodothermia;o__Balneolales;f__PXAI01;g__Cyclonatronum;s__	0.00361053	0.0019216	0.00395285	0.0962902	0.238949	0.153296	0.120822	0.157916	0	0.326452	0	0	0
d__Bacteria;p__Bacteroidota;c__Rhodothermia;o__Balneolales;f__Balneolaceae;g__;s__	0.00442416	0.00823543	0.00170802	0.087008	0.0597372	0.153296	0	0	0.415407	0.327759	0.873775	0.733615	0
d__Bacteria;p__Bacteroidota;c__Rhodothermia;o__Balneolales;f__HLUCCA01;g__HLUCCA01;s__	0.303589	0.140963	0.700923	0.490311	0	0.102197	0.0805477	0.0789578	1.13325	0.836897	0	1.09292	0.11931
d__Bacteria;p__Bacteroidota;c__Rhodothermia;o__Balneolales;f__HLUCCA01;g__HLUCCA01;s__	0.280095	0.289956	0.00253763	9.37587e-05	0	0	0	0	1.13325	0.836897	0	1.09292	0.11931
d__Bacteria;p__Patescibacteria;c__Gracilibacteria;o__BD1-5;f__;g__;s__	0.120775	0.476969	0.00117121	0	0	0.0510986	0	0
d__Bacteria;p__Planctomycetota;c__Phycisphaerae;o__Phycisphaerales;f__SM1A02;g__UBA6054;s__	3.59679	2.98239	1.611	0.0610838	0.776583	0.562085	0.402739	0.473747	1.87937	1.14672	1.15868	0	5.19205
d__Bacteria;p__Proteobacteria;c__Alphaproteobacteria;o__Caulobacterales;f__Maricaulaceae;g__Glycocaulis;s__	0.65559	0.960046	0.121757	0.107822	0.358423	0.306592	0.241643	0.0789578	0.374623	0.453665	0	0	1.12502
d__Bacteria;p__Proteobacteria;c__Alphaproteobacteria;o__Caulobacterales;f__Maricaulaceae;g__Oceanicaulis;s__	0.219276	0.336143	0.00775929	0.0013595	0.119474	0.153296	0.0402739	0.0394789	1.15742	0.439113	0.766784	0.480704	3.206
d__Bacteria;p__Proteobacteria;c__Alphaproteobacteria;o__Rhodobacterales;f__Rhodobacteraceae;g__Roseinatronobacter;s__	0.164508	0.300044	0.00985772	9.37587e-05	1.49343	1.58406	1.20822	1.22385	0.629842	0.675704	0.597024	0.584843	1.27301
d__Bacteria;p__Proteobacteria;c__Gammaproteobacteria;o__Enterobacterales;f__Alteromonadaceae;g__Alkalimonas;s__	0.00991623	0.0192846	0.000976012	0.00304716	0.179211	0.204394	0.0402739	0.0789578	0	0.718733	0.471993	0.302105	0.0515016
d__Bacteria;p__Proteobacteria;c__Gammaproteobacteria;o__Enterobacterales;f__Alteromonadaceae;g__Aliidiomarina;s__	0.997827	2.17155	0.0432861	0.000281276	0.238949	0.204394	0.0402739	0.0394789	2.22729	2.97978	0	0	0
d__Bacteria;p__Proteobacteria;c__Gammaproteobacteria;o__Enterobacterales;f__Alteromonadaceae;g__Aliidiomarina;s__	0.988521	1.3233	0.00995532	0.000187517	0.119474	0.102197	0.0402739	0.0394789	0	0	0	1.77377	0
d__Bacteria;p__Proteobacteria;c__Gammaproteobacteria;o__Nitrococcales;f__Aquisalimonadaceae;g__LSCE01;s__	0.862356	2.58428	0.371421	0.0327218	0.657109	0.562085	0.483286	0.35531	0	0.248265	0	0	0
d__Bacteria;p__Proteobacteria;c__Gammaproteobacteria;o__Pseudomonadales;f__Alcanivoracaceae;g__Alcanivorax_A;s__	0.593804	4.26568	0.00107361	0.000281276	0.0597372	0.204394	0.0402739	0.0789578	0.689859	2.73665	0	0	0
d__Bacteria;p__Proteobacteria;c__Gammaproteobacteria;o__Pseudomonadales;f__Oleiphilaceae;g__;s__	0.196036	1.33318	0.0502646	0.0155639	0.0597372	0.153296	0.120822	0.0394789	0.446874	0.458617	0.2396	0	0.18404
d__Bacteria;p__Proteobacteria;c__Gammaproteobacteria;o__Pseudomonadales;f__Saccharospirillaceae;g__Natronospirillum;s__	0.000762787	0.000205886	0.000780809	4.68793e-05	0	0	0	0	0	1.5838	0	0	0
d__Bacteria;p__Proteobacteria;c__Gammaproteobacteria;o__Pseudomonadales;f__Saccharospirillaceae;g__Saccharospirillum;s__	0.602602	1.34759	0.053095	0.16014	0.0597372	0.102197	0.0402739	0.0394789	1.25419	2.50861	0	0.537141	0
d__Bacteria;p__Proteobacteria;c__Gammaproteobacteria;o__Xanthomonadales;f__Wenzhouxiangellaceae;g__Wenzhouxiangella;s__	0.000305115	0.000274514	0.000244003	0.397115	1.97133	1.17527	3.26218	7.30359	0.552157	0	1.10206	0	0.818679
d__Bacteria;p__Verrucomicrobiota;c__Kiritimatiellae;o__SS1-B-03-39;f__UBA6053;g__T3Sed10-216;s__	4.29978	3.787	1.03574	0.0774915	6.21266	5.05876	4.34958	4.54007	4.9736	3.26171	1.56839	1.35859	0.162618
d__Bacteria;p__Verrucomicrobiota;c__Kiritimatiellae;o__SS1-B-03-39;f__UBA6053;g__T3Sed10-216;s__	0.00208495	0.00693149	0.099602	0.832905	0.41816	0.510986	1.12767	1.18437
d__Bacteria;p__Verrucomicrobiota;c__Verrucomicrobiae;o__Opitutales;f__T3Sed10-336;g__;s__	0.0140353	0.0452263	0.00326964	1.87644	0.0597372	0.204394	0.161095	0.157916	0.390921	0	0	0	10.3527
d__Bacteria;p__Verrucomicrobiota;c__Verrucomicrobiae;o__Opitutales;f__T3Sed10-336;g__;s__	0.739853	0.198954	0.163872	0.0142044	0.179211	0.153296	0.161095	0.157916
d__Archaea;p__Nanoarchaeota;c__Nanoarchaeia;o__UBA583;f__UBA583;g__;s__	0.136997	0.573118	0.00107361	4.68793e-05	0	0	0	0
Eukaryota;SAR;Alveolata;Ciliophora;Intramacronucleata;Spirotrichea;Hypotrichia;uncultured;Schmidingerothrix sp.									0	0	0.869925	0.304524	0.931129
Eukaryota;SAR;Stramenopiles;Bicosoecida;Halocafeteria;Halocafeteria sp. H5									0.253044	0	0	0	0
Eukaryota;SAR;Stramenopiles;Bicosoecida;Halocafeteria;Halocafeteria sp. W1-24									0	0.297869	0	0	0
Eukaryota;SAR;Stramenopiles;Placididea;Suigetsumonas;uncultured stramenopile									0	0	0.292846	0	0
Eukaryota;uncultured;Blastocystis sp.									0.301265	0	0	0	0
Bacteria;Deinococcota;Deinococci;Deinococcales;Trueperaceae;Truepera;uncultured bacterium									0	0	0.490099	0	0
Bacteria;Gemmatimonadota;BD2-11 terrestrial group;uncultured bacterium									0	0	0	0.211535	0
Total heterotroph abundance	22.0211	26.6768	6.69978	7.10452	14.9343	12.6725	15.3846	18.1998	27.421	24.6493	11.4734	13.1538	23.7639
Total heterotroph abundance mean	17.2427
Total heterotroph abundance standard deviation	7.11419

## Sheet: Bacterial heterotrophs only
MAG Taxonomy						MAG relative sequence abundance (%)				MAG Protein Expression (%)				MAG Phyloflash (16S rRNA gene) abundance (%)
kingdom	phylum	class	order	family	genus	low pH ammonia	low pH nitrate	high pH nitrate	high pH urea	low pH ammonia	low pH nitrate	high pH nitrate	high pH urea	low pH ammonia	low pH nitrate	high pH nitrate	high pH urea	high pH Stirred
Bacteria	Bacteroidota	Bacteroidia	Cytophagales	Cyclobacteriaceae	Cyclobacteriaceae	4.71921	1.85973	25.6641	31.275	6	5.24194	21.7277	11.2798	4.71588	2.56599	27.9856	30.4097	0
Bacteria	Bacteroidota	Bacteroidia	Flavobacteriales	Schleiferiaceae	Schleiferiaceae	2.45544	4.84781	0.224344	0.00131971	0.4	0.806452	0.26178	0.21692	2.80284	7.42929	0	0	0
Bacteria	Bacteroidota	Bacteroidia	Flavobacteriales	Schleiferiaceae	CSBr16-58	1.4262	4.31451	4.06223	8.37683	0	0	0	0	1.37937	3.62936	2.99299	6.63116	0
Bacteria	Bacteroidota	Bacteroidia	Flavobacteriales	Flavobacteriaceae	Psychroflexus	0.00692778	0.00977588	0.00364195	0.00923794	0	0	0	0	1.31401	3.32275	0	0	0
Bacteria	Bacteroidota	Rhodothermia	Balneolales	PXAI01	Cyclonatronum	23.9279	2.15867	5.77541	0.334545	4.8	1.6129	0.26178	0.21692	24.6906	2.81348	0	0	1.00084
Bacteria	Bacteroidota	Rhodothermia	Balneolales	PXAI01	PXAI01	0.285425	0.0177509	0.158789	0.118114	0	0	0	0	0.861497	0	0	0	0
Bacteria	Bacteroidota	Rhodothermia	Balneolales	PXAI01	Cyclonatronum	0.0163958	0.00720328	0.0589996	1.35534	1.6	1.20968	0.78534	0.867679	0	1.34059	0	0	0
Bacteria	Bacteroidota	Rhodothermia	Balneolales	Balneolaceae	Balneolaceae	0.0200906	0.0308712	0.0254937	1.22469	0.4	1.20968	0	0	1.54618	1.34596	8.8974	5.80496	0
Bacteria	Bacteroidota	Rhodothermia	Balneolales	HLUCCA01	HLUCCA01	1.37863	0.528412	10.4619	6.9014	0	0.806452	0.52356	0.433839	4.21803	3.43675	0	8.64809	0.522538
Bacteria	Bacteroidota	Rhodothermia	Balneolales	HLUCCA01	HLUCCA01	1.27194	1.08692	0.0378763	0.00131971	0	0	0	0	4.21803	3.43675	0	8.64809	0.522538
Bacteria	Patescibacteria	Gracilibacteria	BD1-5	BD1-5	BD1-5	0.548449	1.78796	0.0174814	0	0	0.403226	0	0	0	0	0	0	0
Bacteria	Planctomycetota	Phycisphaerae	Phycisphaerales	SM1A02	UBA6054	16.3334	11.1797	24.0456	0.859788	5.2	4.43548	2.6178	2.60304	6.99517	4.70905	11.7985	0	22.7395
Bacteria	Proteobacteria	Alphaproteobacteria	Caulobacterales	Maricaulaceae	Glycocaulis	2.9771	3.59881	1.81733	1.51766	2.4	2.41935	1.57068	0.433839	1.39437	1.86299	0	0	4.92723
Bacteria	Proteobacteria	Alphaproteobacteria	Caulobacterales	Maricaulaceae	Oceanicaulis	0.995753	1.26006	0.115814	0.0191357	0.8	1.20968	0.26178	0.21692	4.30801	1.80323	7.80794	3.80372	14.0412
Bacteria	Proteobacteria	Alphaproteobacteria	Rhodobacterales	Rhodobacteraceae	Roseinatronobacter	0.747046	1.12474	0.147135	0.00131971	10	12.5	7.8534	6.72451	2.34432	2.77481	6.07933	4.62776	5.57535
Bacteria	Proteobacteria	Gammaproteobacteria	Enterobacterales	Alteromonadaceae	Alkalimonas	0.0450306	0.07229	0.0145678	0.0428904	1.2	1.6129	0.26178	0.433839	0	2.9515	4.80617	2.3905	0.22556
Bacteria	Proteobacteria	Gammaproteobacteria	Enterobacterales	Alteromonadaceae	Aliidiomarina	4.53123	8.14022	0.646082	0.00395912	1.6	1.6129	0.26178	0.21692	8.29015	12.2366	0	0	0
Bacteria	Proteobacteria	Gammaproteobacteria	Enterobacterales	Alteromonadaceae	Aliidiomarina	4.48897	4.96048	0.148592	0.00263941	0.8	0.806452	0.26178	0.21692	0	0	0	14.0355	0
Bacteria	Proteobacteria	Gammaproteobacteria	Nitrococcales	Aquisalimonadaceae	LSCE01	3.91604	9.68738	5.54378	0.460577	4.4	4.43548	3.14136	1.95228	0	1.01951	0	0	0
Bacteria	Proteobacteria	Gammaproteobacteria	Pseudomonadales	Alcanivoracaceae	Alcanivorax_A	2.69652	15.9902	0.0160246	0.00395912	0.4	1.6129	0.26178	0.433839	2.56771	11.2381	0	0	0
Bacteria	Proteobacteria	Gammaproteobacteria	Pseudomonadales	Oleiphilaceae	Oleiphilaceae	0.89022	4.99753	0.750242	0.219071	0.4	1.20968	0.78534	0.21692	1.6633	1.88333	2.43978	0	0.806032
Bacteria	Proteobacteria	Gammaproteobacteria	Pseudomonadales	Saccharospirillaceae	Natronospirillum	0.00346389	0.00077178	0.0116542	0.000659853	0	0	0	0	0	6.50393	0	0	0
Bacteria	Proteobacteria	Gammaproteobacteria	Pseudomonadales	Saccharospirillaceae	Saccharospirillum	2.73647	5.05155	0.792489	2.25406	0.4	0.806452	0.26178	0.21692	4.6682	10.3017	0	4.25029	0
Bacteria	Proteobacteria	Gammaproteobacteria	Xanthomonadales	Wenzhouxiangellaceae	Wenzhouxiangella	0.00138556	0.00102904	0.00364195	5.58961	13.2	9.27419	21.2042	40.1302	2.05517	0	11.2219	0	3.58554
Bacteria	Verrucomicrobiota	Kiritimatiellae	SS1-B-03-39	UBA6053	T3Sed10-216	19.5257	14.1959	15.4594	1.09074	41.6	39.9194	28.2723	24.9458	18.5121	13.3943	15.9704	10.7503	0.712214
Bacteria	Verrucomicrobiota	Kiritimatiellae	SS1-B-03-39	UBA6053	T3Sed10-216	0.00946797	0.0259832	1.48664	11.7236	2.8	4.03226	7.32984	6.50759	0	0	0	0	0
Bacteria	Verrucomicrobiota	Verrucomicrobiae	Opitutales	T3Sed10-336	T3Sed10-336	0.0637356	0.169534	0.0488022	26.4119	0.4	1.6129	1.04712	0.867679	1.45504	0	0	0	45.3415
Bacteria	Verrucomicrobiota	Verrucomicrobiae	Opitutales	T3Sed10-336	T3Sed10-336	3.35974	0.745796	2.44594	0.199935	1.2	1.20968	1.04712	0.867679	0	0	0	0	0
Archaea	Nanoarchaeota	Nanoarchaeia	UBA583	UBA583	UBA583	0.622115	2.14838	0.0160246	0.000659853	0	0	0	0	0	0	0	0	0

## Sheet: By genus
ABUNDANCE
	MAG relative sequence abundance (%)						MAG Protein Expression (%)						MAG Phyloflash (16S rRNA gene) abundance (%)
genus	low pH ammonia	low pH nitrate	high pH nitrate	high pH urea			low pH ammonia	low pH nitrate	high pH nitrate	high pH urea			low pH ammonia	low pH nitrate	high pH nitrate	high pH urea	high pH Stirred
Cyclobacteriaceae	4.719	1.86	25.664	31.275			6	5.242	21.728	11.28			4.716	2.566	27.986	30.41	0
Schleiferiaceae	2.455	4.848	0.224	0.001			0.4	0.806	0.262	0.217			2.803	7.429	0	0	0
CSBr16-58	1.426	4.315	4.062	8.377			0	0	0	0			1.379	3.629	2.993	6.631	0
Psychroflexus	0.007	0.01	0.004	0.009			0	0	0	0			1.314	3.323	0	0	0
Cyclonatronum	23.944	2.166	5.834	1.69			6.4	2.823	1.047	1.085			24.691	4.154	0	0	1.001
PXAI01	0.285	0.018	0.159	0.118			0	0	0	0			0.861	0	0	0	0
Balneolaceae	0.02	0.031	0.025	1.225			0.4	1.21	0	0			1.546	1.346	8.897	5.805	0
HLUCCA01	2.651	1.615	10.5	6.902			0	0.806	0.524	0.434			8.436	6.874	0	17.296	1.046
BD1-5	0.548	1.788	0.017	0			0	0.403	0	0			0	0	0	0	0
UBA6054	16.333	11.18	24.046	0.86			5.2	4.435	2.618	2.603			6.995	4.709	11.798	0	22.739
Glycocaulis	2.977	3.599	1.817	1.518			2.4	2.419	1.571	0.434			1.394	1.863	0	0	4.927
Oceanicaulis	0.996	1.26	0.116	0.019			0.8	1.21	0.262	0.217			4.308	1.803	7.808	3.804	14.041
Roseinatronobacter	0.747	1.125	0.147	0.001			10	12.5	7.853	6.725			2.344	2.775	6.079	4.628	5.575
Alkalimonas	0.045	0.072	0.015	0.043			1.2	1.613	0.262	0.434			0	2.952	4.806	2.391	0.226
Aliidiomarina	9.02	13.1	0.795	0.007			2.4	2.419	0.524	0.434			8.29	12.237	0	14.035	0
LSCE01	3.916	9.687	5.544	0.461			4.4	4.435	3.141	1.952			0	1.02	0	0	0
Alcanivorax_A	2.697	15.99	0.016	0.004			0.4	1.613	0.262	0.434			2.568	11.238	0	0	0
Oleiphilaceae	0.89	4.998	0.75	0.219			0.4	1.21	0.785	0.217			1.663	1.883	2.44	0	0.806
Natronospirillum	0.003	0.001	0.012	0.001			0	0	0	0			0	6.504	0	0	0
Saccharospirillum	2.736	5.052	0.792	2.254			0.4	0.806	0.262	0.217			4.668	10.302	0	4.25	0
Wenzhouxiangella	0.001	0.001	0.004	5.59			13.2	9.274	21.204	40.13			2.055	0	11.222	0	3.586
T3Sed10-216	19.535	14.222	16.946	12.815			44.4	43.951	35.602	31.454			18.512	13.394	15.97	10.75	0.712
T3Sed10-336	3.424	0.916	2.495	26.612			1.6	2.823	2.094	1.736			1.455	0	0	0	45.341
UBA583	0.622	2.148	0.016	0.001			0	0	0	0			0	0	0	0	0
TURNOVER
	MAG relative sequence abundance (%)						MAG Protein Expression (%)						MAG Phyloflash (16S rRNA gene) abundance (%)
genus
Cyclobacteriaceae	2.859	20.945	26.556	23.804	29.415	5.611	0.758	15.728	5.28	16.486	6.038	10.448	2.15	23.27	25.694	4.716	25.42	27.844	2.566	2.424	27.986	30.41
Schleiferiaceae	2.393	2.231	2.454	4.624	4.847	0.223	0.406	0.138	0.183	0.544	0.589	0.045	4.626	2.803	2.803	2.803	7.429	7.429	7.429	0	0	0
CSBr16-58	2.889	2.636	6.951	0.253	4.062	4.315	0	0	0	0	0	0	2.25	1.614	5.252	1.379	0.636	3.002	3.629	3.638	2.993	6.631
Psychroflexus	0.003	0.003	0.002	0.006	0.001	0.005	0	0	0	0	0	0	2.009	1.314	1.314	1.314	3.323	3.323	3.323	0	0	0
Cyclonatronum	21.778	18.11	22.254	3.668	0.476	4.144	3.577	5.353	5.315	1.776	1.738	0.038	20.537	24.691	24.691	23.69	4.154	4.154	3.153	0	1.001	1.001
PXAI01	0.267	0.126	0.167	0.141	0.1	0.041	0	0	0	0	0	0	0.861	0.861	0.861	0.861	0	0	0	0	0	0
Balneolaceae	0.011	0.005	1.205	0.006	1.194	1.2	0.81	0.4	0.4	1.21	1.21	0	0.2	7.351	4.259	1.546	7.551	4.459	1.346	3.092	8.897	5.805
HLUCCA01	1.036	7.849	4.251	8.885	5.287	3.598	0.806	0.524	0.434	0.282	0.372	0.09	1.562	8.436	8.86	7.39	6.874	10.422	5.828	17.296	1.046	16.25
BD1-5	1.24	0.531	0.548	1.771	1.788	0.017	0.403	0	0	0.403	0.403	0	0	0	0	0	0	0	0	0	0	0
UBA6054	5.153	7.713	15.473	12.866	10.32	23.186	0.765	2.582	2.597	1.817	1.832	0.015	2.286	4.803	6.995	15.744	7.089	4.709	18.03	11.798	10.941	22.739
Glycocaulis	0.622	1.16	1.459	1.782	2.081	0.299	0.019	0.829	1.966	0.848	1.985	1.137	0.469	1.394	1.394	3.533	1.863	1.863	3.064	0	4.927	4.927
Oceanicaulis	0.264	0.88	0.977	1.144	1.241	0.097	0.41	0.538	0.583	0.948	0.993	0.045	2.505	3.5	0.504	9.733	6.005	2.001	12.238	4.004	6.233	10.237
Roseinatronobacter	0.378	0.6	0.746	0.978	1.124	0.146	2.5	2.147	3.275	4.647	5.775	1.128	0.431	3.735	2.284	3.231	3.304	1.853	2.8	1.451	0.504	0.947
Alkalimonas	0.027	0.03	0.002	0.057	0.029	0.028	0.413	0.938	0.766	1.351	1.179	0.172	2.952	4.806	2.391	0.226	1.854	0.561	2.726	2.415	4.58	2.165
Aliidiomarina	4.08	8.225	9.013	12.305	13.093	0.788	0.019	1.876	1.966	1.895	1.985	0.09	3.947	8.29	5.745	8.29	12.237	1.798	12.237	14.035	0	14.035
LSCE01	5.771	1.628	3.455	4.143	9.226	5.083	0.035	1.259	2.448	1.294	2.483	1.189	1.02	0	0	0	1.02	1.02	1.02	0	0	0
Alcanivorax_A	13.293	2.681	2.693	15.974	15.986	0.012	1.213	0.138	0.034	1.351	1.179	0.172	8.67	2.568	2.568	2.568	11.238	11.238	11.238	0	0	0
Oleiphilaceae	4.108	0.14	0.671	4.248	4.779	0.531	0.81	0.385	0.183	0.425	0.993	0.568	0.22	0.777	1.663	0.857	0.557	1.883	1.077	2.44	1.634	0.806
Natronospirillum	0.002	0.009	0.002	0.011	0	0.011	0	0	0	0	0	0	6.504	0	0	0	6.504	6.504	6.504	0	0	0
Saccharospirillum	2.316	1.944	0.482	4.26	2.798	1.462	0.406	0.138	0.183	0.544	0.589	0.045	5.634	4.668	0.418	4.668	10.302	6.052	10.302	4.25	0	4.25
Wenzhouxiangella	0	0.003	5.589	0.003	5.589	5.586	3.926	8.004	26.93	11.93	30.856	18.926	2.055	9.167	2.055	1.531	11.222	0	3.586	11.222	7.636	3.586
T3Sed10-216	5.313	2.589	6.72	2.724	1.407	4.131	0.449	8.798	12.946	8.349	12.497	4.148	5.118	2.542	7.762	17.8	2.576	2.644	12.682	5.22	15.258	10.038
T3Sed10-336	2.508	0.929	23.188	1.579	25.696	24.117	1.223	0.494	0.136	0.729	1.087	0.358	1.455	1.455	1.455	43.886	0	0	45.341	0	45.341	45.341
UBA583	1.526	0.606	0.621	2.132	2.147	0.015	0	0	0	0	0	0	0	0	0	0	0	0	0	0	0	0
community	38.9185	40.7865	67.7395	53.682	71.343	42.323	9.474	25.1345	32.8125	28.4145	36.8915	19.307	38.7305	59.0225	54.484	77.883	65.579	51.3795	85.0595	41.6425	69.4885	89.584

## Sheet: By family
ABUNDANCE
	MAG relative sequence abundance (%)						MAG Protein Expression (%)						MAG Phyloflash (16S rRNA gene) abundance (%)
family	low pH ammonia	low pH nitrate	high pH nitrate	high pH urea			low pH ammonia	low pH nitrate	high pH nitrate	high pH urea			low pH ammonia	low pH nitrate	high pH nitrate	high pH urea	high pH Stirred
Cyclobacteriaceae	4.719	1.86	25.664	31.275			6	5.242	21.728	11.28			4.716	2.566	27.986	30.41	0
Schleiferiaceae	3.881	9.163	4.286	8.378			0.4	0.806	0.262	0.217			4.182	11.058	2.993	6.631	0
Flavobacteriaceae	0.007	0.01	0.004	0.009			0	0	0	0			1.314	3.323	0	0	0
PXAI01	24.229	2.184	5.993	1.808			6.4	2.823	1.047	1.085			25.552	4.154	0	0	1.001
Balneolaceae	0.02	0.031	0.025	1.225			0.4	1.21	0	0			1.546	1.346	8.897	5.805	0
HLUCCA01	2.651	1.615	10.5	6.902			0	0.806	0.524	0.434			8.436	6.874	0	17.296	1.046
BD1-5	0.548	1.788	0.017	0			0	0.403	0	0			0	0	0	0	0
SM1A02	16.333	11.18	24.046	0.86			5.2	4.435	2.618	2.603			6.995	4.709	11.798	0	22.739
Maricaulaceae	3.973	4.859	1.933	1.537			3.2	3.629	1.833	0.651			5.702	3.666	7.808	3.804	18.968
Rhodobacteraceae	0.747	1.125	0.147	0.001			10	12.5	7.853	6.725			2.344	2.775	6.079	4.628	5.575
Alteromonadaceae	9.065	13.172	0.81	0.05			3.6	4.032	0.786	0.868			8.29	15.189	4.806	16.426	0.226
Aquisalimonadaceae	3.916	9.687	5.544	0.461			4.4	4.435	3.141	1.952			0	1.02	0	0	0
Alcanivoracaceae	2.697	15.99	0.016	0.004			0.4	1.613	0.262	0.434			2.568	11.238	0	0	0
Oleiphilaceae	0.89	4.998	0.75	0.219			0.4	1.21	0.785	0.217			1.663	1.883	2.44	0	0.806
Saccharospirillaceae	2.739	5.053	0.804	2.255			0.4	0.806	0.262	0.217			4.668	16.806	0	4.25	0
Wenzhouxiangellaceae	0.001	0.001	0.004	5.59			13.2	9.274	21.204	40.13			2.055	0	11.222	0	3.586
UBA6053	19.535	14.222	16.946	12.815			44.4	43.951	35.602	31.454			18.512	13.394	15.97	10.75	0.712
T3Sed10-336	3.424	0.916	2.495	26.612			1.6	2.823	2.094	1.736			1.455	0	0	0	45.341
UBA583	0.622	2.148	0.016	0.001			0	0	0	0			0	0	0	0	0
TURNOVER
	MAG relative sequence abundance (%)						MAG Protein Expression (%)						MAG Phyloflash (16S rRNA gene) abundance (%)
Cyclobacteriaceae	2.859	20.945	26.556	23.804	29.415	5.611	0.758	15.728	5.28	16.486	6.038	10.448	2.15	23.27	25.694	4.716	25.42	27.844	2.566	2.424	27.986	30.41
Schleiferiaceae	5.282	0.405	4.497	4.877	0.785	4.092	0.406	0.138	0.183	0.544	0.589	0.045	6.876	1.189	2.449	4.182	8.065	4.427	11.058	3.638	2.993	6.631
Flavobacteriaceae	0.003	0.003	0.002	0.006	0.001	0.005	0	0	0	0	0	0	2.009	1.314	1.314	1.314	3.323	3.323	3.323	0	0	0
PXAI01	22.045	18.236	22.421	3.809	0.376	4.185	3.577	5.353	5.315	1.776	1.738	0.038	21.398	25.552	25.552	24.551	4.154	4.154	3.153	0	1.001	1.001
Balneolaceae	0.011	0.005	1.205	0.006	1.194	1.2	0.81	0.4	0.4	1.21	1.21	0	0.2	7.351	4.259	1.546	7.551	4.459	1.346	3.092	8.897	5.805
HLUCCA01	1.036	7.849	4.251	8.885	5.287	3.598	0.806	0.524	0.434	0.282	0.372	0.09	1.562	8.436	8.86	7.39	6.874	10.422	5.828	17.296	1.046	16.25
BD1-5	1.24	0.531	0.548	1.771	1.788	0.017	0.403	0	0	0.403	0.403	0	0	0	0	0	0	0	0	0	0	0
SM1A02	5.153	7.713	15.473	12.866	10.32	23.186	0.765	2.582	2.597	1.817	1.832	0.015	2.286	4.803	6.995	15.744	7.089	4.709	18.03	11.798	10.941	22.739
Maricaulaceae	0.886	2.04	2.436	2.926	3.322	0.396	0.429	1.367	2.549	1.796	2.978	1.182	2.036	2.106	1.898	13.266	4.142	0.138	15.302	4.004	11.16	15.164
Rhodobacteraceae	0.378	0.6	0.746	0.978	1.124	0.146	2.5	2.147	3.275	4.647	5.775	1.128	0.431	3.735	2.284	3.231	3.304	1.853	2.8	1.451	0.504	0.947
Alteromonadaceae	4.107	8.255	9.015	12.362	13.122	0.76	0.432	2.814	2.732	3.246	3.164	0.082	6.899	3.484	8.136	8.064	10.383	1.237	14.963	11.62	4.58	16.2
Aquisalimonadaceae	5.771	1.628	3.455	4.143	9.226	5.083	0.035	1.259	2.448	1.294	2.483	1.189	1.02	0	0	0	1.02	1.02	1.02	0	0	0
Alcanivoracaceae	13.293	2.681	2.693	15.974	15.986	0.012	1.213	0.138	0.034	1.351	1.179	0.172	8.67	2.568	2.568	2.568	11.238	11.238	11.238	0	0	0
Oleiphilaceae	4.108	0.14	0.671	4.248	4.779	0.531	0.81	0.385	0.183	0.425	0.993	0.568	0.22	0.777	1.663	0.857	0.557	1.883	1.077	2.44	1.634	0.806
Saccharospirillaceae	2.314	1.935	0.484	4.249	2.798	1.451	0.406	0.138	0.183	0.544	0.589	0.045	12.138	4.668	0.418	4.668	16.806	12.556	16.806	4.25	0	4.25
Wenzhouxiangellaceae	0	0.003	5.589	0.003	5.589	5.586	3.926	8.004	26.93	11.93	30.856	18.926	2.055	9.167	2.055	1.531	11.222	0	3.586	11.222	7.636	3.586
UBA6053	5.313	2.589	6.72	2.724	1.407	4.131	0.449	8.798	12.946	8.349	12.497	4.148	5.118	2.542	7.762	17.8	2.576	2.644	12.682	5.22	15.258	10.038
T3Sed10-336	2.508	0.929	23.188	1.579	25.696	24.117	1.223	0.494	0.136	0.729	1.087	0.358	1.455	1.455	1.455	43.886	0	0	45.341	0	45.341	45.341
UBA583	1.526	0.606	0.621	2.132	2.147	0.015	0	0	0	0	0	0	0	0	0	0	0	0	0	0	0	0
community	38.9165	38.5465	65.2855	53.671	67.181	42.061	9.474	25.1345	32.8125	28.4145	36.8915	19.217	38.2615	51.2085	51.681	77.657	61.862	45.9535	85.0595	39.2275	69.4885	89.584

## Sheet: By order
ABUNDANCE
	MAG relative sequence abundance (%)						MAG Protein Expression (%)						MAG Phyloflash (16S rRNA gene) abundance (%)
order	low pH ammonia	low pH nitrate	high pH nitrate	high pH urea			low pH ammonia	low pH nitrate	high pH nitrate	high pH urea			low pH ammonia	low pH nitrate	high pH nitrate	high pH urea	high pH Stirred
Cytophagales	4.719	1.86	25.664	31.275			6	5.242	21.728	11.28			4.716	2.566	27.986	30.41	0
Flavobacteriales	3.888	9.173	4.29	8.387			0.4	0.806	0.262	0.217			5.496	14.381	2.993	6.631	0
Balneolales	26.9	3.83	16.518	9.935			6.8	4.839	1.571	1.519			35.534	12.374	8.897	23.101	2.047
BD1-5	0.548	1.788	0.017	0			0	0.403	0	0			0	0	0	0	0
Phycisphaerales	16.333	11.18	24.046	0.86			5.2	4.435	2.618	2.603			6.995	4.709	11.798	0	22.739
Caulobacterales	3.973	4.859	1.933	1.537			3.2	3.629	1.833	0.651			5.702	3.666	7.808	3.804	18.968
Rhodobacterales	0.747	1.125	0.147	0.001			10	12.5	7.853	6.725			2.344	2.775	6.079	4.628	5.575
Enterobacterales	9.065	13.172	0.81	0.05			3.6	4.032	0.786	0.868			8.29	15.189	4.806	16.426	0.226
Nitrococcales	3.916	9.687	5.544	0.461			4.4	4.435	3.141	1.952			0	1.02	0	0	0
Pseudomonadales	6.326	26.041	1.57	2.478			1.2	3.629	1.309	0.868			8.899	29.927	2.44	4.25	0.806
Xanthomonadales	0.001	0.001	0.004	5.59			13.2	9.274	21.204	40.13			2.055	0	11.222	0	3.586
SS1-B-03-39	19.535	14.222	16.946	12.815			44.4	43.951	35.602	31.454			18.512	13.394	15.97	10.75	0.712
Opitutales	3.424	0.916	2.495	26.612			1.6	2.823	2.094	1.736			1.455	0	0	0	45.341
UBA583	0.622	2.148	0.016	0.001			0	0	0	0			0	0	0	0	0
TURNOVER
	MAG relative sequence abundance (%)						MAG Protein Expression (%)						MAG Phyloflash (16S rRNA gene) abundance (%)
Cytophagales	2.859	20.945	26.556	23.804	29.415	5.611	0.758	15.728	5.28	16.486	6.038	10.448	2.15	23.27	25.694	4.716	25.42	27.844	2.566	2.424	27.986	30.41
Flavobacteriales	5.285	0.402	4.499	4.883	0.786	4.097	0.406	0.138	0.183	0.544	0.589	0.045	8.885	2.503	1.135	5.496	11.388	7.75	14.381	3.638	2.993	6.631
Balneolales	23.07	10.382	16.965	12.688	6.105	6.583	1.961	5.229	5.281	3.268	3.32	0.052	23.16	26.637	12.433	33.487	3.477	10.727	10.327	14.204	6.85	21.054
BD1-5	1.24	0.531	0.548	1.771	1.788	0.017	0.403	0	0	0.403	0.403	0	0	0	0	0	0	0	0	0	0	0
Phycisphaerales	5.153	7.713	15.473	12.866	10.32	23.186	0.765	2.582	2.597	1.817	1.832	0.015	2.286	4.803	6.995	15.744	7.089	4.709	18.03	11.798	10.941	22.739
Caulobacterales	0.886	2.04	2.436	2.926	3.322	0.396	0.429	1.367	2.549	1.796	2.978	1.182	2.036	2.106	1.898	13.266	4.142	0.138	15.302	4.004	11.16	15.164
Rhodobacterales	0.378	0.6	0.746	0.978	1.124	0.146	2.5	2.147	3.275	4.647	5.775	1.128	0.431	3.735	2.284	3.231	3.304	1.853	2.8	1.451	0.504	0.947
Enterobacterales	4.107	8.255	9.015	12.362	13.122	0.76	0.432	2.814	2.732	3.246	3.164	0.082	6.899	3.484	8.136	8.064	10.383	1.237	14.963	11.62	4.58	16.2
Nitrococcales	5.771	1.628	3.455	4.143	9.226	5.083	0.035	1.259	2.448	1.294	2.483	1.189	1.02	0	0	0	1.02	1.02	1.02	0	0	0
Pseudomonadales	19.715	4.756	3.848	24.471	23.563	0.908	2.429	0.109	0.332	2.32	2.761	0.441	21.028	6.459	4.649	8.093	27.487	25.677	29.121	1.81	1.634	3.444
Xanthomonadales	0	0.003	5.589	0.003	5.589	5.586	3.926	8.004	26.93	11.93	30.856	18.926	2.055	9.167	2.055	1.531	11.222	0	3.586	11.222	7.636	3.586
SS1-B-03-39	5.313	2.589	6.72	2.724	1.407	4.131	0.449	8.798	12.946	8.349	12.497	4.148	5.118	2.542	7.762	17.8	2.576	2.644	12.682	5.22	15.258	10.038
Opitutales	2.508	0.929	23.188	1.579	25.696	24.117	1.223	0.494	0.136	0.729	1.087	0.358	1.455	1.455	1.455	43.886	0	0	45.341	0	45.341	45.341
UBA583	1.526	0.606	0.621	2.132	2.147	0.015	0	0	0	0	0	0	0	0	0	0	0	0	0	0	0	0
community	38.9055	30.6895	59.8295	53.665	66.805	40.318	7.858	24.3345	32.3445	28.4145	36.8915	19.007	38.2615	43.0805	37.248	77.657	53.754	41.7995	85.0595	33.6955	67.4415	87.777

## Sheet: By class
ABUNDANCE
	MAG relative sequence abundance (%)						MAG Protein Expression (%)						MAG Phyloflash (16S rRNA gene) abundance (%)
class	low pH ammonia	low pH nitrate	high pH nitrate	high pH urea			low pH ammonia	low pH nitrate	high pH nitrate	high pH urea			low pH ammonia	low pH nitrate	high pH nitrate	high pH urea	high pH Stirred
Bacteroidia	8.607	11.033	29.954	39.662			6.4	6.048	21.99	11.497			10.212	16.947	30.979	37.041	0
Rhodothermia	26.9	3.83	16.518	9.935			6.8	4.839	1.571	1.519			35.534	12.374	8.897	23.101	2.047
Gracilibacteria	0.548	1.788	0.017	0			0	0.403	0	0			0	0	0	0	0
Phycisphaerae	16.333	11.18	24.046	0.86			5.2	4.435	2.618	2.603			6.995	4.709	11.798	0	22.739
Alphaproteobacteria	4.72	5.984	2.08	1.538			13.2	16.129	9.686	7.376			8.046	6.441	13.887	8.432	24.543
Gammaproteobacteria	19.308	48.901	7.928	8.579			22.4	21.37	26.44	43.818			19.244	46.136	18.468	20.676	4.618
Kiritimatiellae	19.535	14.222	16.946	12.815			44.4	43.951	35.602	31.454			18.512	13.394	15.97	10.75	0.712
Verrucomicrobiae	3.424	0.916	2.495	26.612			1.6	2.823	2.094	1.736			1.455	0	0	0	45.341
Nanoarchaeia	0.622	2.148	0.016	0.001			0	0	0	0			0	0	0	0	0
TURNOVER
	MAG relative sequence abundance (%)						MAG Protein Expression (%)						MAG Phyloflash (16S rRNA gene) abundance (%)
Bacteroidia	2.426	21.347	31.055	18.921	28.629	9.708	0.352	15.59	5.097	15.942	5.449	10.493	6.735	20.767	26.829	10.212	14.032	20.094	16.947	6.062	30.979	37.041
Rhodothermia	23.07	10.382	16.965	12.688	6.105	6.583	1.961	5.229	5.281	3.268	3.32	0.052	23.16	26.637	12.433	33.487	3.477	10.727	10.327	14.204	6.85	21.054
Gracilibacteria	1.24	0.531	0.548	1.771	1.788	0.017	0.403	0	0	0.403	0.403	0	0	0	0	0	0	0	0	0	0	0
Phycisphaerae	5.153	7.713	15.473	12.866	10.32	23.186	0.765	2.582	2.597	1.817	1.832	0.015	2.286	4.803	6.995	15.744	7.089	4.709	18.03	11.798	10.941	22.739
Alphaproteobacteria	1.264	2.64	3.182	3.904	4.446	0.542	2.929	3.514	5.824	6.443	8.753	2.31	1.605	5.841	0.386	16.497	7.446	1.991	18.102	5.455	10.656	16.111
Gammaproteobacteria	29.593	11.38	10.729	40.973	40.322	0.651	1.03	4.04	21.418	5.07	22.448	17.378	26.892	0.776	1.432	14.626	27.668	25.46	41.518	2.208	13.85	16.058
Kiritimatiellae	5.313	2.589	6.72	2.724	1.407	4.131	0.449	8.798	12.946	8.349	12.497	4.148	5.118	2.542	7.762	17.8	2.576	2.644	12.682	5.22	15.258	10.038
Verrucomicrobiae	2.508	0.929	23.188	1.579	25.696	24.117	1.223	0.494	0.136	0.729	1.087	0.358	1.455	1.455	1.455	43.886	0	0	45.341	0	45.341	45.341
Nanoarchaeia	1.526	0.606	0.621	2.132	2.147	0.015	0	0	0	0	0	0	0	0	0	0	0	0	0	0	0	0
community	36.0465	29.0585	54.2405	48.779	60.43	34.475	4.556	20.1235	26.6495	21.0105	27.8945	17.377	33.6255	31.4105	28.646	76.126	31.144	32.8125	81.4735	22.4735	66.9375	84.191

## Sheet: Community Turnover Summary
Community turnover statistics
Taxonomic rank	MAG relative sequence abundance (%)						MAG Protein Expression (%)						MAG Phyloflash (16S rRNA gene) abundance (%)
genus	38.9185	40.7865	67.7395	53.682	71.343	42.323	9.474	25.1345	32.8125	28.4145	36.8915	19.307	38.7305	59.0225	54.484	77.883	65.579	51.3795	85.0595	41.6425	69.4885	89.584
family	38.9165	38.5465	65.2855	53.671	67.181	42.061	9.474	25.1345	32.8125	28.4145	36.8915	19.217	38.2615	51.2085	51.681	77.657	61.862	45.9535	85.0595	39.2275	69.4885	89.584
order	38.9055	30.6895	59.8295	53.665	66.805	40.318	7.858	24.3345	32.3445	28.4145	36.8915	19.007	38.2615	43.0805	37.248	77.657	53.754	41.7995	85.0595	33.6955	67.4415	87.777
class	36.0465	29.0585	54.2405	48.779	60.43	34.475	4.556	20.1235	26.6495	21.0105	27.8945	17.377	33.6255	31.4105	28.646	76.126	31.144	32.8125	81.4735	22.4735	66.9375	84.191
	average	stdev	average	stdev	average	stdev	average	stdev
genus	52.4654	14.2403	25.339	9.8681	51.8063	10.2313	80.5037	8.78275
family	50.9436	13.0692	25.324	9.87917	48.0323	8.85411	80.4472	8.80592
order	48.3687	13.9012	24.8083	10.3633	41.3065	6.95703	79.4838	9.09615
class	43.8383	12.4477	19.6018	8.39073	30.0187	4.07019	77.182	7.60719
