# Supplementary material for: Ecological Interactions of Cyanobacteria and Heterotrophs Enhances the Robustness of Cyanobacterial Consortium for Carbon Sequestration
Source: Front Microbiol. 2022 Feb 11;13:780346. doi: 10.3389/fmicb.2022.780346 (PMC8880816; doi:10.3389/fmicb.2022.780346)
Supplement: Supplementary file 2 [file Table_2.XLSX]

## Sheet: gtdbtk.summary_all
Table S2 GTDBtk classification for all PBR MAGs compared to MAGs obtained from Cariboo and Kulunda soda lakes and the P. OSCR consortium MAG names are color coded based on colors in Figures 2 and Figures S1-S13, with Photobioreactor (green), Cariboo (blue), Kulunda (orange) and P. Oscar consortium (purple) MAGs taxonomices.
user_genome	classification	fastani_reference	fastani_reference_radius	fastani_taxonomy	fastani_ani	fastani_af	closest_placement_reference	closest_placement_taxonomy	closest_placement_ani	closest_placement_af	pplacer_taxonomy	classification_method	note	other_related_references(genome_id,species_name,radius,ANI,AF)	aa_percent	translation_table	red_value	warnings
GCA_003555245.1_ASM355524v1_genomic	d__Archaea;p__Hadarchaeota;c__Hadarchaeia;o__;f__;g__;s__	N/A	N/A	N/A	N/A	N/A	N/A	N/A	N/A	N/A	d__Archaea;p__Hadarchaeota;c__;o__;f__;g__;s__	Placement	taxonomic novelty determined using RED	N/A	71.84	11	0.431027	N/A
GCA_003554325.1_ASM355432v1_genomic	d__Archaea;p__Halobacteriota;c__Halobacteria;o__Halobacteriales;f__Haloarculaceae;g__Halovenus;s__Halovenus sp001564135	GCA_001564135.1	95	d__Archaea;p__Halobacteriota;c__Halobacteria;o__Halobacteriales;f__Haloarculaceae;g__Halovenus;s__Halovenus sp001564135	98.32	0.71	GCA_001564135.1	d__Archaea;p__Halobacteriota;c__Halobacteria;o__Halobacteriales;f__Haloarculaceae;g__Halovenus;s__Halovenus sp001564135	98.32	0.71	d__Archaea;p__Halobacteriota;c__Halobacteria;o__Halobacteriales;f__Haloarculaceae;g__Halovenus;s__	ANI/Placement	topological placement and ANI have congruent species assignments	GCA_003551945.1, s__Halovenus sp003551945, 95.0, 82.41, 0.56	63.15	11	N/A	N/A
GCA_003551265.1_ASM355126v1_genomic	d__Archaea;p__Halobacteriota;c__Halobacteria;o__Halobacteriales;f__Haloarculaceae;g__Halovenus;s__Halovenus sp003551265	GCA_003551265.1	95	d__Archaea;p__Halobacteriota;c__Halobacteria;o__Halobacteriales;f__Haloarculaceae;g__Halovenus;s__Halovenus sp003551265	100	0.99	GCA_003551265.1	d__Archaea;p__Halobacteriota;c__Halobacteria;o__Halobacteriales;f__Haloarculaceae;g__Halovenus;s__Halovenus sp003551265	100	0.99	d__Archaea;p__Halobacteriota;c__Halobacteria;o__Halobacteriales;f__Haloarculaceae;g__Halovenus;s__	ANI/Placement	topological placement and ANI have congruent species assignments	GCF_900100385.1, s__Halovenus aranensis, 95.0, 78.01, 0.3; GCA_003021285.1, s__Halovenus sp003021285, 95.0, 77.89, 0.34; GCA_003022725.1, s__Halovenus sp003022725, 95.0, 77.32, 0.22; GCA_003021015.1, s__Halovenus sp003021015, 95.0, 77.21, 0.25; GCA_003022845.1, s__Halovenus sp003022845, 95.0, 77.2, 0.25	85.21	11	N/A	N/A
GCA_003551945.1_ASM355194v1_genomic	d__Archaea;p__Halobacteriota;c__Halobacteria;o__Halobacteriales;f__Haloarculaceae;g__Halovenus;s__Halovenus sp003551945	GCA_003551945.1	95	d__Archaea;p__Halobacteriota;c__Halobacteria;o__Halobacteriales;f__Haloarculaceae;g__Halovenus;s__Halovenus sp003551945	100	0.99	GCA_003551945.1	d__Archaea;p__Halobacteriota;c__Halobacteria;o__Halobacteriales;f__Haloarculaceae;g__Halovenus;s__Halovenus sp003551945	100	0.99	d__Archaea;p__Halobacteriota;c__Halobacteria;o__Halobacteriales;f__Haloarculaceae;g__Halovenus;s__	ANI/Placement	topological placement and ANI have congruent species assignments	GCA_001564135.1, s__Halovenus sp001564135, 95.0, 82.45, 0.57	81.36	11	N/A	N/A
GCA_003552705.1_ASM355270v1_genomic	d__Archaea;p__Halobacteriota;c__Halobacteria;o__Halobacteriales;f__Haloferacaceae;g__Halohasta;s__Halohasta sp001563795	GCA_001563795.1	95	d__Archaea;p__Halobacteriota;c__Halobacteria;o__Halobacteriales;f__Haloferacaceae;g__Halohasta;s__Halohasta sp001563795	99.75	0.85	GCA_001563795.1	d__Archaea;p__Halobacteriota;c__Halobacteria;o__Halobacteriales;f__Haloferacaceae;g__Halohasta;s__Halohasta sp001563795	99.75	0.85	d__Archaea;p__Halobacteriota;c__Halobacteria;o__Halobacteriales;f__Haloferacaceae;g__Halohasta;s__	ANI/Placement	topological placement and ANI have congruent species assignments	GCA_003554115.1, s__Halohasta sp003554115, 95.0, 81.38, 0.59; GCF_900109065.1, s__Halohasta litchfieldiae, 95.0, 78.68, 0.5	68.58	11	N/A	N/A
GCA_003554115.1_ASM355411v1_genomic	d__Archaea;p__Halobacteriota;c__Halobacteria;o__Halobacteriales;f__Haloferacaceae;g__Halohasta;s__Halohasta sp003554115	GCA_003554115.1	95	d__Archaea;p__Halobacteriota;c__Halobacteria;o__Halobacteriales;f__Haloferacaceae;g__Halohasta;s__Halohasta sp003554115	100	1	GCA_003554115.1	d__Archaea;p__Halobacteriota;c__Halobacteria;o__Halobacteriales;f__Haloferacaceae;g__Halohasta;s__Halohasta sp003554115	100	1	d__Archaea;p__Halobacteriota;c__Halobacteria;o__Halobacteriales;f__Haloferacaceae;g__Halohasta;s__	ANI/Placement	topological placement and ANI have congruent species assignments	GCA_001563795.1, s__Halohasta sp001563795, 95.0, 81.58, 0.64; GCF_900109065.1, s__Halohasta litchfieldiae, 95.0, 79.57, 0.62	51.35	11	N/A	N/A
GCA_003551525.1_ASM355152v1_genomic	d__Archaea;p__Halobacteriota;c__Halobacteria;o__Halobacteriales;f__Haloferacaceae;g__Halorubrum;s__Halorubrum sp003554605	GCA_003554605.1	95	d__Archaea;p__Halobacteriota;c__Halobacteria;o__Halobacteriales;f__Haloferacaceae;g__Halorubrum;s__Halorubrum sp003554605	99.64	0.93	GCA_003554605.1	d__Archaea;p__Halobacteriota;c__Halobacteria;o__Halobacteriales;f__Haloferacaceae;g__Halorubrum;s__Halorubrum sp003554605	99.64	0.93	d__Archaea;p__Halobacteriota;c__Halobacteria;o__Halobacteriales;f__Haloferacaceae;g__Halorubrum;s__	ANI/Placement	topological placement and ANI have congruent species assignments	GCF_900188065.1, s__Halorubrum vacuolatum, 95.0, 88.66, 0.93; GCF_001542905.1, s__Halorubrum aethiopicum, 95.0, 80.65, 0.75; GCF_002252985.1, s__Halorubrum halodurans, 95.0, 80.56, 0.67; GCF_000336995.1, s__Halorubrum aidingense, 95.0, 80.46, 0.65; GCF_000337915.1, s__Halorubrum saccharovorum, 95.0, 80.41, 0.68; GCF_000337335.1, s__Halorubrum distributum, 95.0, 80.4, 0.72; GCF_005435165.1, s__Hal…	54.53	11	N/A	N/A
GCA_003554605.1_ASM355460v1_genomic	d__Archaea;p__Halobacteriota;c__Halobacteria;o__Halobacteriales;f__Haloferacaceae;g__Halorubrum;s__Halorubrum sp003554605	GCA_003554605.1	95	d__Archaea;p__Halobacteriota;c__Halobacteria;o__Halobacteriales;f__Haloferacaceae;g__Halorubrum;s__Halorubrum sp003554605	100	0.99	GCA_003554605.1	d__Archaea;p__Halobacteriota;c__Halobacteria;o__Halobacteriales;f__Haloferacaceae;g__Halorubrum;s__Halorubrum sp003554605	100	0.99	d__Archaea;p__Halobacteriota;c__Halobacteria;o__Halobacteriales;f__Haloferacaceae;g__Halorubrum;s__	ANI/Placement	topological placement and ANI have congruent species assignments	GCF_900188065.1, s__Halorubrum vacuolatum, 95.0, 87.68, 0.83; GCF_001542905.1, s__Halorubrum aethiopicum, 95.0, 80.18, 0.61; GCF_002252985.1, s__Halorubrum halodurans, 95.0, 80.11, 0.54; GCF_000337335.1, s__Halorubrum distributum, 95.0, 80.05, 0.56; GCF_003697845.1, s__Halorubrum sp003697845, 95.0, 80.04, 0.58; GCF_003287355.1, s__Halorubrum sp003287355, 95.0, 80.04, 0.59; GCF_000296615.1, s__Hal…	90.69	11	N/A	N/A
GCA_003551725.1_ASM355172v1_genomic	d__Archaea;p__Halobacteriota;c__Halobacteria;o__Halobacteriales;f__Haloferacaceae;g__N1521;s__N1521 sp003551725	GCA_003551725.1	95	d__Archaea;p__Halobacteriota;c__Halobacteria;o__Halobacteriales;f__Haloferacaceae;g__N1521;s__N1521 sp003551725	100	0.99	GCA_003551725.1	d__Archaea;p__Halobacteriota;c__Halobacteria;o__Halobacteriales;f__Haloferacaceae;g__N1521;s__N1521 sp003551725	100	0.99	d__Archaea;p__Halobacteriota;c__Halobacteria;o__Halobacteriales;f__Haloferacaceae;g__N1521;s__	ANI/Placement	topological placement and ANI have congruent species assignments	N/A	93.13	11	N/A	N/A
GCA_003552265.1_ASM355226v1_genomic	d__Archaea;p__Halobacteriota;c__Halobacteria;o__Halobacteriales;f__Haloferacaceae;g__PL-Br10-E2g29;s__PL-Br10-E2g29 sp001563965	GCA_001563965.1	95	d__Archaea;p__Halobacteriota;c__Halobacteria;o__Halobacteriales;f__Haloferacaceae;g__PL-Br10-E2g29;s__PL-Br10-E2g29 sp001563965	99.62	0.75	GCA_001563965.1	d__Archaea;p__Halobacteriota;c__Halobacteria;o__Halobacteriales;f__Haloferacaceae;g__PL-Br10-E2g29;s__PL-Br10-E2g29 sp001563965	99.62	0.75	d__Archaea;p__Halobacteriota;c__Halobacteria;o__Halobacteriales;f__Haloferacaceae;g__;s__	ANI/Placement	topological placement and ANI have congruent species assignments	N/A	73.87	11	N/A	N/A
GCA_003559215.1_ASM355921v1_genomic	d__Archaea;p__Halobacteriota;c__Halobacteria;o__Halobacteriales;f__Natrialbaceae;g__Natronococcus;s__Natronococcus sp003559215	GCA_003559215.1	95	d__Archaea;p__Halobacteriota;c__Halobacteria;o__Halobacteriales;f__Natrialbaceae;g__Natronococcus;s__Natronococcus sp003559215	100	0.99	GCA_003559215.1	d__Archaea;p__Halobacteriota;c__Halobacteria;o__Halobacteriales;f__Natrialbaceae;g__Natronococcus;s__Natronococcus sp003559215	100	0.99	d__Archaea;p__Halobacteriota;c__Halobacteria;o__Halobacteriales;f__Natrialbaceae;g__Natronococcus;s__	ANI/Placement	topological placement and ANI have congruent species assignments	GCF_000337675.1, s__Natronococcus amylolyticus, 95.0, 90.55, 0.85; GCF_000328685.1, s__Natronococcus occultus, 95.0, 87.01, 0.81; GCF_000337695.1, s__Natronococcus jeotgali, 95.0, 86.77, 0.71	93.77	11	N/A	N/A
GCA_003557335.1_ASM355733v1_genomic	d__Archaea;p__Halobacteriota;c__Halobacteria;o__Halobacteriales;f__Natrialbaceae;g__Natronorubrum;s__Natronorubrum bangense	GCF_004799645.1	95	d__Archaea;p__Halobacteriota;c__Halobacteria;o__Halobacteriales;f__Natrialbaceae;g__Natronorubrum;s__Natronorubrum bangense	95.29	0.84	GCF_004799645.1	d__Archaea;p__Halobacteriota;c__Halobacteria;o__Halobacteriales;f__Natrialbaceae;g__Natronorubrum;s__Natronorubrum bangense	95.29	0.84	d__Archaea;p__Halobacteriota;c__Halobacteria;o__Halobacteriales;f__Natrialbaceae;g__Natronorubrum;s__	ANI/Placement	topological placement and ANI have congruent species assignments	GCF_000337735.1, s__Natronorubrum sulfidifaciens, 95.0, 87.25, 0.71; GCF_900156475.1, s__Natronorubrum thiooxidans, 95.0, 86.33, 0.74; GCF_000383975.1, s__Natronorubrum tibetense, 95.0, 81.24, 0.64; GCF_003670115.1, s__Natronorubrum sp003670115, 95.0, 81.04, 0.58; GCF_900100335.1, s__Natronorubrum texcoconense, 95.0, 80.95, 0.61; GCF_001971705.1, s__Natronorubrum daqingense, 95.0, 79.62, 0.48; GC…	55.19	11	N/A	N/A
GCA_003554885.1_ASM355488v1_genomic	d__Archaea;p__Halobacteriota;c__Halobacteria;o__Halobacteriales;f__Natrialbaceae;g__Tc-Br11;s__Tc-Br11 sp001564275	GCA_001564275.1	95	d__Archaea;p__Halobacteriota;c__Halobacteria;o__Halobacteriales;f__Natrialbaceae;g__Tc-Br11;s__Tc-Br11 sp001564275	99.79	0.91	GCA_001564275.1	d__Archaea;p__Halobacteriota;c__Halobacteria;o__Halobacteriales;f__Natrialbaceae;g__Tc-Br11;s__Tc-Br11 sp001564275	99.79	0.91	d__Archaea;p__Halobacteriota;c__Halobacteria;o__Halobacteriales;f__Natrialbaceae;g__Tc-Br11;s__	ANI/Placement	topological placement and ANI have congruent species assignments	GCA_003552325.1, s__Tc-Br11 sp003552325, 95.0, 79.86, 0.5; GCA_001564285.1, s__Tc-Br11 sp001564285, 95.0, 79.65, 0.52	94.18	11	N/A	N/A
GCA_003552325.1_ASM355232v1_genomic	d__Archaea;p__Halobacteriota;c__Halobacteria;o__Halobacteriales;f__Natrialbaceae;g__Tc-Br11;s__Tc-Br11 sp003552325	GCA_003552325.1	95	d__Archaea;p__Halobacteriota;c__Halobacteria;o__Halobacteriales;f__Natrialbaceae;g__Tc-Br11;s__Tc-Br11 sp003552325	100	0.98	GCA_003552325.1	d__Archaea;p__Halobacteriota;c__Halobacteria;o__Halobacteriales;f__Natrialbaceae;g__Tc-Br11;s__Tc-Br11 sp003552325	100	0.98	d__Archaea;p__Halobacteriota;c__Halobacteria;o__Halobacteriales;f__Natrialbaceae;g__Tc-Br11;s__	ANI/Placement	topological placement and ANI have congruent species assignments	GCA_001564285.1, s__Tc-Br11 sp001564285, 95.0, 98.65, 0.64; GCA_001564275.1, s__Tc-Br11 sp001564275, 95.0, 79.77, 0.48	75.47	11	N/A	N/A
GCA_003552045.1_ASM355204v1_genomic	d__Archaea;p__Halobacteriota;c__Halobacteria;o__Halobacteriales;f__Natrialbaceae;g__Tc-Br11-E2g1;s__Tc-Br11-E2g1 sp001564255	GCA_001564255.1	95	d__Archaea;p__Halobacteriota;c__Halobacteria;o__Halobacteriales;f__Natrialbaceae;g__Tc-Br11-E2g1;s__Tc-Br11-E2g1 sp001564255	99.14	0.76	GCA_001564255.1	d__Archaea;p__Halobacteriota;c__Halobacteria;o__Halobacteriales;f__Natrialbaceae;g__Tc-Br11-E2g1;s__Tc-Br11-E2g1 sp001564255	99.14	0.76	d__Archaea;p__Halobacteriota;c__Halobacteria;o__Halobacteriales;f__Natrialbaceae;g__;s__	ANI/Placement	topological placement and ANI have congruent species assignments	N/A	83.74	11	N/A	N/A
GCA_003555125.1_ASM355512v1_genomic	d__Archaea;p__Halobacteriota;c__Halobacteria;o__Halobacteriales;f__Natrialbaceae;g__Tc-Br11-E2g8;s__Tc-Br11-E2g8 sp001564115	GCA_001564115.1	95	d__Archaea;p__Halobacteriota;c__Halobacteria;o__Halobacteriales;f__Natrialbaceae;g__Tc-Br11-E2g8;s__Tc-Br11-E2g8 sp001564115	99.23	0.8	GCA_001564115.1	d__Archaea;p__Halobacteriota;c__Halobacteria;o__Halobacteriales;f__Natrialbaceae;g__Tc-Br11-E2g8;s__Tc-Br11-E2g8 sp001564115	99.23	0.8	d__Archaea;p__Halobacteriota;c__Halobacteria;o__Halobacteriales;f__Natrialbaceae;g__Tc-Br11-E2g8;s__	ANI/Placement	topological placement and ANI have congruent species assignments	GCA_003552885.1, s__Tc-Br11-E2g8 sp003552885, 95.0, 90.69, 0.8	89.52	11	N/A	N/A
GCA_003552885.1_ASM355288v1_genomic	d__Archaea;p__Halobacteriota;c__Halobacteria;o__Halobacteriales;f__Natrialbaceae;g__Tc-Br11-E2g8;s__Tc-Br11-E2g8 sp003552885	GCA_003552885.1	95	d__Archaea;p__Halobacteriota;c__Halobacteria;o__Halobacteriales;f__Natrialbaceae;g__Tc-Br11-E2g8;s__Tc-Br11-E2g8 sp003552885	100	0.99	GCA_003552885.1	d__Archaea;p__Halobacteriota;c__Halobacteria;o__Halobacteriales;f__Natrialbaceae;g__Tc-Br11-E2g8;s__Tc-Br11-E2g8 sp003552885	100	0.99	d__Archaea;p__Halobacteriota;c__Halobacteria;o__Halobacteriales;f__Natrialbaceae;g__Tc-Br11-E2g8;s__	ANI/Placement	topological placement and ANI have congruent species assignments	GCA_001564115.1, s__Tc-Br11-E2g8 sp001564115, 95.0, 90.15, 0.71	52.13	11	N/A	N/A
GCA_003550375.1_ASM355037v1_genomic	d__Archaea;p__Halobacteriota;c__Methanomicrobia;o__Methanomicrobiales;f__Methanocorpusculaceae;g__Methanocalculus;s__Methanocalculus sp003838065	GCA_003838065.1	95	d__Archaea;p__Halobacteriota;c__Methanomicrobia;o__Methanomicrobiales;f__Methanocorpusculaceae;g__Methanocalculus;s__Methanocalculus sp003838065	99.38	0.75	GCA_003838065.1	d__Archaea;p__Halobacteriota;c__Methanomicrobia;o__Methanomicrobiales;f__Methanocorpusculaceae;g__Methanocalculus;s__Methanocalculus sp003838065	99.38	0.75	d__Archaea;p__Halobacteriota;c__Methanomicrobia;o__Methanomicrobiales;f__Methanocorpusculaceae;g__Methanocalculus;s__	ANI/Placement	topological placement and ANI have congruent species assignments	GCA_003838185.1, s__Methanocalculus sp003838185, 95.0, 80.64, 0.4; GCA_002496395.1, s__Methanocalculus sp002496395, 95.0, 78.64, 0.34; GCA_013329165.1, s__Methanocalculus sp9912u, 95.0, 78.48, 0.34; GCA_007130455.1, s__Methanocalculus sp007130455, 95.0, 78.05, 0.27	82.61	11	N/A	N/A
GCA_003560275.1_ASM356027v1_genomic	d__Archaea;p__Halobacteriota;c__Methanomicrobia;o__Methanomicrobiales;f__Methanocorpusculaceae;g__Methanocalculus;s__Methanocalculus sp003838065	GCA_003838065.1	95	d__Archaea;p__Halobacteriota;c__Methanomicrobia;o__Methanomicrobiales;f__Methanocorpusculaceae;g__Methanocalculus;s__Methanocalculus sp003838065	98.91	0.7	GCA_003838065.1	d__Archaea;p__Halobacteriota;c__Methanomicrobia;o__Methanomicrobiales;f__Methanocorpusculaceae;g__Methanocalculus;s__Methanocalculus sp003838065	98.91	0.7	d__Archaea;p__Halobacteriota;c__Methanomicrobia;o__Methanomicrobiales;f__Methanocorpusculaceae;g__Methanocalculus;s__	ANI/Placement	topological placement and ANI have congruent species assignments	GCA_003838185.1, s__Methanocalculus sp003838185, 95.0, 79.6, 0.39; GCA_002496395.1, s__Methanocalculus sp002496395, 95.0, 78.32, 0.34; GCA_013329165.1, s__Methanocalculus sp9912u, 95.0, 78.25, 0.33	62.88	11	N/A	N/A
GCA_003552845.1_ASM355284v1_genomic	d__Archaea;p__Halobacteriota;c__Methanomicrobia;o__Methanomicrobiales;f__Methanocorpusculaceae;g__Methanocalculus;s__Methanocalculus sp003838185	GCA_003838185.1	95	d__Archaea;p__Halobacteriota;c__Methanomicrobia;o__Methanomicrobiales;f__Methanocorpusculaceae;g__Methanocalculus;s__Methanocalculus sp003838185	99.86	0.91	GCA_003838185.1	d__Archaea;p__Halobacteriota;c__Methanomicrobia;o__Methanomicrobiales;f__Methanocorpusculaceae;g__Methanocalculus;s__Methanocalculus sp003838185	99.86	0.91	d__Archaea;p__Halobacteriota;c__Methanomicrobia;o__Methanomicrobiales;f__Methanocorpusculaceae;g__Methanocalculus;s__	ANI/Placement	topological placement and ANI have congruent species assignments	GCA_003838065.1, s__Methanocalculus sp003838065, 95.0, 79.88, 0.44; GCA_002496395.1, s__Methanocalculus sp002496395, 95.0, 79.1, 0.52; GCA_013329165.1, s__Methanocalculus sp9912u, 95.0, 79.01, 0.47; GCA_007130455.1, s__Methanocalculus sp007130455, 95.0, 78.13, 0.41	90.03	11	N/A	N/A
GCA_003559825.1_ASM355982v1_genomic	d__Archaea;p__Halobacteriota;c__Methanomicrobia;o__Methanomicrobiales;f__Methanocorpusculaceae;g__Methanocalculus;s__Methanocalculus sp003838185	GCA_003838185.1	95	d__Archaea;p__Halobacteriota;c__Methanomicrobia;o__Methanomicrobiales;f__Methanocorpusculaceae;g__Methanocalculus;s__Methanocalculus sp003838185	99.82	0.91	GCA_003838185.1	d__Archaea;p__Halobacteriota;c__Methanomicrobia;o__Methanomicrobiales;f__Methanocorpusculaceae;g__Methanocalculus;s__Methanocalculus sp003838185	99.82	0.91	d__Archaea;p__Halobacteriota;c__Methanomicrobia;o__Methanomicrobiales;f__Methanocorpusculaceae;g__Methanocalculus;s__	ANI/Placement	topological placement and ANI have congruent species assignments	GCA_003838065.1, s__Methanocalculus sp003838065, 95.0, 79.78, 0.46; GCA_002496395.1, s__Methanocalculus sp002496395, 95.0, 79.2, 0.49; GCA_013329165.1, s__Methanocalculus sp9912u, 95.0, 78.93, 0.46; GCA_007130455.1, s__Methanocalculus sp007130455, 95.0, 78.24, 0.4	90.85	11	N/A	N/A
GCA_003555005.1_ASM355500v1_genomic	d__Archaea;p__Halobacteriota;c__Methanonatronarchaeia;o__Methanonatronarchaeales;f__Methanonatronarchaeaceae;g__Methanonatronarchaeum;s__Methanonatronarchaeum sp004212035	GCA_004212035.1	95	d__Archaea;p__Halobacteriota;c__Methanonatronarchaeia;o__Methanonatronarchaeales;f__Methanonatronarchaeaceae;g__Methanonatronarchaeum;s__Methanonatronarchaeum sp004212035	99.72	0.83	GCA_004212035.1	d__Archaea;p__Halobacteriota;c__Methanonatronarchaeia;o__Methanonatronarchaeales;f__Methanonatronarchaeaceae;g__Methanonatronarchaeum;s__Methanonatronarchaeum sp004212035	99.72	0.83	d__Archaea;p__Halobacteriota;c__Methanonatronarchaeia;o__Methanonatronarchaeales;f__Methanonatronarchaeaceae;g__Methanonatronarchaeum;s__	ANI/Placement	topological placement and ANI have congruent species assignments	GCF_002153915.1, s__Methanonatronarchaeum thermophilum, 95.0, 81.05, 0.49	95.45	11	N/A	N/A
GCA_003559435.1_ASM355943v1_genomic	d__Archaea;p__Halobacteriota;c__Methanosarcinia;o__Methanosarcinales;f__Methanosarcinaceae;g__Methanolobus;s__Methanolobus sp003565715	GCA_003565715.1	95	d__Archaea;p__Halobacteriota;c__Methanosarcinia;o__Methanosarcinales;f__Methanosarcinaceae;g__Methanolobus;s__Methanolobus sp003565715	99.64	0.89	GCA_003565715.1	d__Archaea;p__Halobacteriota;c__Methanosarcinia;o__Methanosarcinales;f__Methanosarcinaceae;g__Methanolobus;s__Methanolobus sp003565715	99.64	0.89	d__Archaea;p__Halobacteriota;c__Methanosarcinia;o__Methanosarcinales;f__Methanosarcinaceae;g__Methanolobus;s__	ANI/Placement	topological placement and ANI have congruent species assignments	GCF_002243045.1, s__Methanolobus psychrotolerans, 95.0, 78.3, 0.33; GCA_002507205.1, s__Methanolobus sp002507205, 95.0, 77.84, 0.29; GCF_900114835.1, s__Methanolobus profundi, 95.0, 77.59, 0.31; GCA_006546655.1, s__Methanolobus vulcani_A, 95.0, 77.29, 0.26; GCA_900100715.1, s__Methanolobus vulcani, 95.0, 77.24, 0.27; GCF_000504205.1, s__Methanolobus tindarius, 95.0, 77.16, 0.26	94.98	11	N/A	N/A
GCA_003565715.1_ASM356571v1_genomic	d__Archaea;p__Halobacteriota;c__Methanosarcinia;o__Methanosarcinales;f__Methanosarcinaceae;g__Methanolobus;s__Methanolobus sp003565715	GCA_003565715.1	95	d__Archaea;p__Halobacteriota;c__Methanosarcinia;o__Methanosarcinales;f__Methanosarcinaceae;g__Methanolobus;s__Methanolobus sp003565715	100	0.99	GCA_003565715.1	d__Archaea;p__Halobacteriota;c__Methanosarcinia;o__Methanosarcinales;f__Methanosarcinaceae;g__Methanolobus;s__Methanolobus sp003565715	100	0.99	d__Archaea;p__Halobacteriota;c__Methanosarcinia;o__Methanosarcinales;f__Methanosarcinaceae;g__Methanolobus;s__	ANI/Placement	topological placement and ANI have congruent species assignments	GCF_002243045.1, s__Methanolobus psychrotolerans, 95.0, 78.35, 0.35; GCA_002507205.1, s__Methanolobus sp002507205, 95.0, 77.91, 0.31; GCA_006546655.1, s__Methanolobus vulcani_A, 95.0, 77.55, 0.26; GCF_900114835.1, s__Methanolobus profundi, 95.0, 77.53, 0.32; GCA_900100715.1, s__Methanolobus vulcani, 95.0, 77.41, 0.26; GCF_000504205.1, s__Methanolobus tindarius, 95.0, 77.13, 0.27	96.45	11	N/A	N/A
GCA_003551755.1_ASM355175v1_genomic	d__Archaea;p__Halobacteriota;c__Methanosarcinia;o__Methanosarcinales;f__Methanosarcinaceae;g__Methanosalsum;s__Methanosalsum sp003555325	GCA_003555325.1	95	d__Archaea;p__Halobacteriota;c__Methanosarcinia;o__Methanosarcinales;f__Methanosarcinaceae;g__Methanosalsum;s__Methanosalsum sp003555325	98.75	0.69	GCA_003555325.1	d__Archaea;p__Halobacteriota;c__Methanosarcinia;o__Methanosarcinales;f__Methanosarcinaceae;g__Methanosalsum;s__Methanosalsum sp003555325	98.75	0.69	d__Archaea;p__Halobacteriota;c__Methanosarcinia;o__Methanosarcinales;f__Methanosarcinaceae;g__Methanosalsum;s__	ANI/Placement	topological placement and ANI have congruent species assignments	N/A	41.69	11	N/A	N/A
GCA_003555325.1_ASM355532v1_genomic	d__Archaea;p__Halobacteriota;c__Methanosarcinia;o__Methanosarcinales;f__Methanosarcinaceae;g__Methanosalsum;s__Methanosalsum sp003555325	GCA_003555325.1	95	d__Archaea;p__Halobacteriota;c__Methanosarcinia;o__Methanosarcinales;f__Methanosarcinaceae;g__Methanosalsum;s__Methanosalsum sp003555325	100	0.99	GCA_003555325.1	d__Archaea;p__Halobacteriota;c__Methanosarcinia;o__Methanosarcinales;f__Methanosarcinaceae;g__Methanosalsum;s__Methanosalsum sp003555325	100	0.99	d__Archaea;p__Halobacteriota;c__Methanosarcinia;o__Methanosarcinales;f__Methanosarcinaceae;g__Methanosalsum;s__	ANI/Placement	topological placement and ANI have congruent species assignments	N/A	90.38	11	N/A	N/A
GCA_003556695.1_ASM355669v1_genomic	d__Archaea;p__Iainarchaeota;c__Iainarchaeia;o__;f__;g__;s__	N/A	N/A	N/A	N/A	N/A	N/A	N/A	N/A	N/A	d__Archaea;p__Iainarchaeota;c__Iainarchaeia;o__;f__;g__;s__	Placement	taxonomic novelty determined using RED	N/A	51.44	11	0.46685	N/A
GCA_003559395.1_ASM355939v1_genomic	d__Archaea;p__Iainarchaeota;c__Iainarchaeia;o__0-14-0-20-30-16;f__CSSED10-239;g__CSSED10-239;s__CSSED10-239 sp003559395	GCA_003559395.1	95	d__Archaea;p__Iainarchaeota;c__Iainarchaeia;o__0-14-0-20-30-16;f__CSSED10-239;g__CSSED10-239;s__CSSED10-239 sp003559395	100	0.98	GCA_003559395.1	d__Archaea;p__Iainarchaeota;c__Iainarchaeia;o__0-14-0-20-30-16;f__CSSED10-239;g__CSSED10-239;s__CSSED10-239 sp003559395	100	0.98	d__Archaea;p__Iainarchaeota;c__Iainarchaeia;o__0-14-0-20-30-16;f__;g__;s__	ANI/Placement	topological placement and ANI have congruent species assignments	N/A	65.98	11	N/A	N/A
GCA_003551125.1_ASM355112v1_genomic	d__Archaea;p__Iainarchaeota;c__Iainarchaeia;o__B1Sed10-29;f__B1Sed10-29;g__B1Sed10-29;s__B1Sed10-29 sp003551125	GCA_003551125.1	95	d__Archaea;p__Iainarchaeota;c__Iainarchaeia;o__B1Sed10-29;f__B1Sed10-29;g__B1Sed10-29;s__B1Sed10-29 sp003551125	100	0.98	GCA_003551125.1	d__Archaea;p__Iainarchaeota;c__Iainarchaeia;o__B1Sed10-29;f__B1Sed10-29;g__B1Sed10-29;s__B1Sed10-29 sp003551125	100	0.98	d__Archaea;p__Iainarchaeota;c__Iainarchaeia;o__B1Sed10-29;f__B1Sed10-29;g__B1Sed10-29;s__	ANI/Placement	topological placement and ANI have congruent species assignments	GCA_003553825.1, s__B1Sed10-29 sp003553825, 95.0, 78.91, 0.3	62.18	11	N/A	N/A
GCA_003553825.1_ASM355382v1_genomic	d__Archaea;p__Iainarchaeota;c__Iainarchaeia;o__B1Sed10-29;f__B1Sed10-29;g__B1Sed10-29;s__B1Sed10-29 sp003553825	GCA_003553825.1	95	d__Archaea;p__Iainarchaeota;c__Iainarchaeia;o__B1Sed10-29;f__B1Sed10-29;g__B1Sed10-29;s__B1Sed10-29 sp003553825	100	0.97	GCA_003553825.1	d__Archaea;p__Iainarchaeota;c__Iainarchaeia;o__B1Sed10-29;f__B1Sed10-29;g__B1Sed10-29;s__B1Sed10-29 sp003553825	100	0.97	d__Archaea;p__Iainarchaeota;c__Iainarchaeia;o__B1Sed10-29;f__B1Sed10-29;g__B1Sed10-29;s__	ANI/Placement	topological placement and ANI have congruent species assignments	GCA_003551125.1, s__B1Sed10-29 sp003551125, 95.0, 78.91, 0.3	70.73	11	N/A	N/A
GCA_003558235.1_ASM355823v1_genomic	d__Archaea;p__Iainarchaeota;c__Iainarchaeia;o__B1Sed10-29;f__B1Sed10-29;g__CSSED10-269;s__CSSED10-269 sp003558235	GCA_003558235.1	95	d__Archaea;p__Iainarchaeota;c__Iainarchaeia;o__B1Sed10-29;f__B1Sed10-29;g__CSSED10-269;s__CSSED10-269 sp003558235	100	0.99	GCA_003558235.1	d__Archaea;p__Iainarchaeota;c__Iainarchaeia;o__B1Sed10-29;f__B1Sed10-29;g__CSSED10-269;s__CSSED10-269 sp003558235	100	0.99	d__Archaea;p__Iainarchaeota;c__Iainarchaeia;o__B1Sed10-29;f__B1Sed10-29;g__;s__	ANI/Placement	topological placement and ANI have congruent species assignments	N/A	77.99	11	N/A	N/A
GCA_003552645.1_ASM355264v1_genomic	d__Archaea;p__Methanobacteriota;c__Methanobacteria;o__Methanobacteriales;f__Methanobacteriaceae;g__UBA588;s__UBA588 sp003558085	GCA_003558085.1	95	d__Archaea;p__Methanobacteriota;c__Methanobacteria;o__Methanobacteriales;f__Methanobacteriaceae;g__UBA588;s__UBA588 sp003558085	99.18	0.75	GCA_003558085.1	d__Archaea;p__Methanobacteriota;c__Methanobacteria;o__Methanobacteriales;f__Methanobacteriaceae;g__UBA588;s__UBA588 sp003558085	99.18	0.75	d__Archaea;p__Methanobacteriota;c__Methanobacteria;o__Methanobacteriales;f__Methanobacteriaceae;g__UBA588;s__	ANI/Placement	topological placement and ANI have congruent species assignments	GCA_003600755.1, s__UBA588 sp002509085, 95.0, 77.79, 0.33	42.06	11	N/A	N/A
GCA_003558085.1_ASM355808v1_genomic	d__Archaea;p__Methanobacteriota;c__Methanobacteria;o__Methanobacteriales;f__Methanobacteriaceae;g__UBA588;s__UBA588 sp003558085	GCA_003558085.1	95	d__Archaea;p__Methanobacteriota;c__Methanobacteria;o__Methanobacteriales;f__Methanobacteriaceae;g__UBA588;s__UBA588 sp003558085	100	0.98	GCA_003558085.1	d__Archaea;p__Methanobacteriota;c__Methanobacteria;o__Methanobacteriales;f__Methanobacteriaceae;g__UBA588;s__UBA588 sp003558085	100	0.98	d__Archaea;p__Methanobacteriota;c__Methanobacteria;o__Methanobacteriales;f__Methanobacteriaceae;g__UBA588;s__	ANI/Placement	topological placement and ANI have congruent species assignments	GCA_003600755.1, s__UBA588 sp002509085, 95.0, 78.0, 0.39	95.47	11	N/A	N/A
GCA_003558335.1_ASM355833v1_genomic	d__Archaea;p__Methanobacteriota;c__Thermococci;o__Methanofastidiosales;f__Methanofastidiosaceae;g__Methanofastidiosum;s__Methanofastidiosum sp003558335	GCA_003558335.1	95	d__Archaea;p__Methanobacteriota;c__Thermococci;o__Methanofastidiosales;f__Methanofastidiosaceae;g__Methanofastidiosum;s__Methanofastidiosum sp003558335	100	0.99	GCA_003558335.1	d__Archaea;p__Methanobacteriota;c__Thermococci;o__Methanofastidiosales;f__Methanofastidiosaceae;g__Methanofastidiosum;s__Methanofastidiosum sp003558335	100	0.99	d__Archaea;p__Methanobacteriota;c__Thermococci;o__Methanofastidiosales;f__Methanofastidiosaceae;g__Methanofastidiosum;s__	ANI/Placement	topological placement and ANI have congruent species assignments	GCA_013329085.1, s__Methanofastidiosum sp9950u, 95.0, 79.28, 0.34; GCA_001587575.1, s__Methanofastidiosum sp001587575, 95.0, 78.9, 0.47; GCA_001587715.1, s__Methanofastidiosum sp001587715, 95.0, 78.78, 0.39; GCA_001587595.1, s__Methanofastidiosum sp001587595, 95.0, 78.34, 0.35; GCA_001587675.1, s__Methanofastidiosum sp001587675, 95.0, 77.86, 0.25	81.91	11	N/A	N/A
GCA_003563815.1_ASM356381v1_genomic	d__Archaea;p__Methanobacteriota;c__Thermococci;o__Methanofastidiosales;f__Methanofastidiosaceae;g__Methanofastidiosum;s__Methanofastidiosum sp003558335	GCA_003558335.1	95	d__Archaea;p__Methanobacteriota;c__Thermococci;o__Methanofastidiosales;f__Methanofastidiosaceae;g__Methanofastidiosum;s__Methanofastidiosum sp003558335	98.95	0.72	GCA_003558335.1	d__Archaea;p__Methanobacteriota;c__Thermococci;o__Methanofastidiosales;f__Methanofastidiosaceae;g__Methanofastidiosum;s__Methanofastidiosum sp003558335	98.95	0.72	d__Archaea;p__Methanobacteriota;c__Thermococci;o__Methanofastidiosales;f__Methanofastidiosaceae;g__Methanofastidiosum;s__	ANI/Placement	topological placement and ANI have congruent species assignments	GCA_013329085.1, s__Methanofastidiosum sp9950u, 95.0, 79.53, 0.28; GCA_001587575.1, s__Methanofastidiosum sp001587575, 95.0, 79.2, 0.3; GCA_001587595.1, s__Methanofastidiosum sp001587595, 95.0, 78.44, 0.27	79.22	11	N/A	N/A
GCA_003557155.1_ASM355715v1_genomic	d__Archaea;p__Nanoarchaeota;c__Nanoarchaeia;o__CSSed11-243R1;f__CSSed11-243R1;g__;s__	N/A	N/A	N/A	N/A	N/A	N/A	N/A	N/A	N/A	d__Archaea;p__Nanoarchaeota;c__Nanoarchaeia;o__;f__;g__;s__	Placement	taxonomic novelty determined using RED	N/A	47.56	11	0.849564	N/A
GCA_003563585.1_ASM356358v1_genomic	d__Archaea;p__Nanoarchaeota;c__Nanoarchaeia;o__CSSed11-243R1;f__CSSed11-243R1;g__CSSed11-243R1;s__CSSed11-243R1 sp003563585	GCA_003563585.1	95	d__Archaea;p__Nanoarchaeota;c__Nanoarchaeia;o__CSSed11-243R1;f__CSSed11-243R1;g__CSSed11-243R1;s__CSSed11-243R1 sp003563585	100	0.98	GCA_003563585.1	d__Archaea;p__Nanoarchaeota;c__Nanoarchaeia;o__CSSed11-243R1;f__CSSed11-243R1;g__CSSed11-243R1;s__CSSed11-243R1 sp003563585	100	0.98	d__Archaea;p__Nanoarchaeota;c__Nanoarchaeia;o__CSSed11-243R1;f__CSSed11-243R1;g__CSSed11-243R1;s__	ANI/Placement	topological placement and ANI have congruent species assignments	GCA_007133845.1, s__CSSed11-243R1 sp007133845, 95.0, 85.71, 0.59	51.5	11	N/A	N/A
GCA_003564875.1_ASM356487v1_genomic	d__Archaea;p__Nanoarchaeota;c__Nanoarchaeia;o__Pacearchaeales;f__GW2011-AR1;g__;s__	N/A	N/A	N/A	N/A	N/A	N/A	N/A	N/A	N/A	d__Archaea;p__Nanoarchaeota;c__Nanoarchaeia;o__Pacearchaeales;f__GW2011-AR1;g__;s__	Placement	taxonomic classification fully defined by topology	N/A	40.61	11	0.852512	N/A
GCA_003554465.1_ASM355446v1_genomic	d__Archaea;p__Nanoarchaeota;c__Nanoarchaeia;o__Pacearchaeales;f__PWGL01;g__PWGL01;s__PWGL01 sp003554465	GCA_003554465.1	95	d__Archaea;p__Nanoarchaeota;c__Nanoarchaeia;o__Pacearchaeales;f__PWGL01;g__PWGL01;s__PWGL01 sp003554465	100	1	GCA_003554465.1	d__Archaea;p__Nanoarchaeota;c__Nanoarchaeia;o__Pacearchaeales;f__PWGL01;g__PWGL01;s__PWGL01 sp003554465	100	1	d__Archaea;p__Nanoarchaeota;c__Nanoarchaeia;o__Pacearchaeales;f__;g__;s__	ANI/Placement	topological placement and ANI have congruent species assignments	N/A	38.64	11	N/A	N/A
bin24	d__Archaea;p__Nanoarchaeota;c__Nanoarchaeia;o__UBA583;f__UBA583;g__;s__	N/A	N/A	N/A	N/A	N/A	N/A	N/A	N/A	N/A	d__Archaea;p__Nanoarchaeota;c__Nanoarchaeia;o__;f__;g__;s__	Placement	taxonomic novelty determined using RED	N/A	59.91	11	0.728366	N/A
GCA_003558875.1_ASM355887v1_genomic	d__Archaea;p__Nanoarchaeota;c__Nanoarchaeia;o__Woesearchaeales;f__21-14-0-10-32-9;g__21-14-0-10-32-9;s__	N/A	N/A	N/A	N/A	N/A	N/A	N/A	N/A	N/A	d__Archaea;p__Nanoarchaeota;c__Nanoarchaeia;o__Woesearchaeales;f__21-14-0-10-32-9;g__;s__	Placement	taxonomic novelty determined using RED	N/A	54.23	11	0.835998	N/A
GCA_003560545.1_ASM356054v1_genomic	d__Archaea;p__Nanoarchaeota;c__Nanoarchaeia;o__Woesearchaeales;f__21-14-0-10-32-9;g__PWWA01;s__PWWA01 sp003560545	GCA_003560545.1	95	d__Archaea;p__Nanoarchaeota;c__Nanoarchaeia;o__Woesearchaeales;f__21-14-0-10-32-9;g__PWWA01;s__PWWA01 sp003560545	100	0.98	GCA_003560545.1	d__Archaea;p__Nanoarchaeota;c__Nanoarchaeia;o__Woesearchaeales;f__21-14-0-10-32-9;g__PWWA01;s__PWWA01 sp003560545	100	0.98	d__Archaea;p__Nanoarchaeota;c__Nanoarchaeia;o__Woesearchaeales;f__21-14-0-10-32-9;g__PWWA01;s__	ANI/Placement	topological placement and ANI have congruent species assignments	GCA_007131205.1, s__PWWA01 sp007131205, 95.0, 84.32, 0.55; GCA_003562145.1, s__PWWA01 sp003562145, 95.0, 79.8, 0.42	61.77	11	N/A	N/A
GCA_003562145.1_ASM356214v1_genomic	d__Archaea;p__Nanoarchaeota;c__Nanoarchaeia;o__Woesearchaeales;f__21-14-0-10-32-9;g__PWWA01;s__PWWA01 sp003562145	GCA_003562145.1	95	d__Archaea;p__Nanoarchaeota;c__Nanoarchaeia;o__Woesearchaeales;f__21-14-0-10-32-9;g__PWWA01;s__PWWA01 sp003562145	100	0.99	GCA_003562145.1	d__Archaea;p__Nanoarchaeota;c__Nanoarchaeia;o__Woesearchaeales;f__21-14-0-10-32-9;g__PWWA01;s__PWWA01 sp003562145	100	0.99	d__Archaea;p__Nanoarchaeota;c__Nanoarchaeia;o__Woesearchaeales;f__21-14-0-10-32-9;g__PWWA01;s__	ANI/Placement	topological placement and ANI have congruent species assignments	GCA_007131205.1, s__PWWA01 sp007131205, 95.0, 80.52, 0.58; GCA_003560545.1, s__PWWA01 sp003560545, 95.0, 79.8, 0.42	42.64	11	N/A	N/A
GCA_003557205.1_ASM355720v1_genomic	d__Archaea;p__Nanoarchaeota;c__Nanoarchaeia;o__Woesearchaeales;f__21-14-0-10-32-9;g__PWWA01;s__PWWA01 sp007131205	GCA_007131205.1	95	d__Archaea;p__Nanoarchaeota;c__Nanoarchaeia;o__Woesearchaeales;f__21-14-0-10-32-9;g__PWWA01;s__PWWA01 sp007131205	99.52	0.76	GCA_007131205.1	d__Archaea;p__Nanoarchaeota;c__Nanoarchaeia;o__Woesearchaeales;f__21-14-0-10-32-9;g__PWWA01;s__PWWA01 sp007131205	99.52	0.76	d__Archaea;p__Nanoarchaeota;c__Nanoarchaeia;o__Woesearchaeales;f__21-14-0-10-32-9;g__PWWA01;s__	ANI/Placement	topological placement and ANI have congruent species assignments	GCA_003560545.1, s__PWWA01 sp003560545, 95.0, 83.34, 0.47; GCA_003562145.1, s__PWWA01 sp003562145, 95.0, 80.91, 0.45	46.8	11	N/A	N/A
GCA_003561825.1_ASM356182v1_genomic	d__Archaea;p__Nanoarchaeota;c__Nanoarchaeia;o__Woesearchaeales;f__CG1-02-33-12;g__PWVO01;s__PWVO01 sp003561825	GCA_003561825.1	95	d__Archaea;p__Nanoarchaeota;c__Nanoarchaeia;o__Woesearchaeales;f__CG1-02-33-12;g__PWVO01;s__PWVO01 sp003561825	100	1	GCA_003561825.1	d__Archaea;p__Nanoarchaeota;c__Nanoarchaeia;o__Woesearchaeales;f__CG1-02-33-12;g__PWVO01;s__PWVO01 sp003561825	100	1	d__Archaea;p__Nanoarchaeota;c__Nanoarchaeia;o__Woesearchaeales;f__CG1-02-33-12;g__;s__	ANI/Placement	topological placement and ANI have congruent species assignments	N/A	63.99	11	N/A	N/A
GCA_003555225.1_ASM355522v1_genomic	d__Archaea;p__Nanoarchaeota;c__Nanoarchaeia;o__Woesearchaeales;f__J072;g__;s__	N/A	N/A	N/A	N/A	N/A	N/A	N/A	N/A	N/A	d__Archaea;p__Nanoarchaeota;c__Nanoarchaeia;o__Woesearchaeales;f__;g__;s__	Placement	taxonomic novelty determined using RED	N/A	47.01	11	0.67272	N/A
GCA_003564925.1_ASM356492v1_genomic	d__Archaea;p__Nanoarchaeota;c__Nanoarchaeia;o__Woesearchaeales;f__PXDW01;g__PXDW01;s__PXDW01 sp003564925	GCA_003564925.1	95	d__Archaea;p__Nanoarchaeota;c__Nanoarchaeia;o__Woesearchaeales;f__PXDW01;g__PXDW01;s__PXDW01 sp003564925	100	0.98	GCA_003564925.1	d__Archaea;p__Nanoarchaeota;c__Nanoarchaeia;o__Woesearchaeales;f__PXDW01;g__PXDW01;s__PXDW01 sp003564925	100	0.98	d__Archaea;p__Nanoarchaeota;c__Nanoarchaeia;o__Woesearchaeales;f__;g__;s__	ANI/Placement	topological placement and ANI have congruent species assignments	N/A	61.28	11	N/A	N/A
GCA_003554305.1_ASM355430v1_genomic	d__Archaea;p__Nanohaloarchaeota;c__Nanosalinia;o__Nanosalinales;f__;g__;s__	N/A	N/A	N/A	N/A	N/A	N/A	N/A	N/A	N/A	d__Archaea;p__;c__;o__;f__;g__;s__	Placement	taxonomic novelty determined using RED	N/A	37.72	11	0.523707	N/A
GCA_003553585.1_ASM355358v1_genomic	d__Archaea;p__PWEA01;c__PWEA01;o__PWEA01;f__PWEA01;g__;s__	N/A	N/A	N/A	N/A	N/A	N/A	N/A	N/A	N/A	d__Archaea;p__PWEA01;c__PWEA01;o__PWEA01;f__PWEA01;g__;s__	Placement	taxonomic novelty determined using RED	N/A	72.5	11	0.828329	N/A
GCA_003550625.1_ASM355062v1_genomic	d__Archaea;p__PWEA01;c__PWEA01;o__PWEA01;f__PWEA01;g__B1SED10-69;s__B1SED10-69 sp003550625	GCA_003550625.1	95	d__Archaea;p__PWEA01;c__PWEA01;o__PWEA01;f__PWEA01;g__B1SED10-69;s__B1SED10-69 sp003550625	100	0.98	GCA_003550625.1	d__Archaea;p__PWEA01;c__PWEA01;o__PWEA01;f__PWEA01;g__B1SED10-69;s__B1SED10-69 sp003550625	100	0.98	d__Archaea;p__PWEA01;c__PWEA01;o__PWEA01;f__PWEA01;g__;s__	ANI/Placement	topological placement and ANI have congruent species assignments	N/A	65.28	11	N/A	N/A
GCA_003554045.1_ASM355404v1_genomic	d__Archaea;p__PWEA01;c__PWEA01;o__PWEA01;f__PWEA01;g__B1SED10-69;s__B1SED10-69 sp003550625	GCA_003550625.1	95	d__Archaea;p__PWEA01;c__PWEA01;o__PWEA01;f__PWEA01;g__B1SED10-69;s__B1SED10-69 sp003550625	99.87	0.81	GCA_003550625.1	d__Archaea;p__PWEA01;c__PWEA01;o__PWEA01;f__PWEA01;g__B1SED10-69;s__B1SED10-69 sp003550625	99.87	0.81	d__Archaea;p__PWEA01;c__PWEA01;o__PWEA01;f__PWEA01;g__;s__	ANI/Placement	topological placement and ANI have congruent species assignments	N/A	67.04	11	N/A	N/A
GCA_003553905.1_ASM355390v1_genomic	d__Archaea;p__PWEA01;c__PWEA01;o__PWEA01;f__PWEA01;g__PWEA01;s__PWEA01 sp003553905	GCA_003553905.1	95	d__Archaea;p__PWEA01;c__PWEA01;o__PWEA01;f__PWEA01;g__PWEA01;s__PWEA01 sp003553905	100	0.99	GCA_003553905.1	d__Archaea;p__PWEA01;c__PWEA01;o__PWEA01;f__PWEA01;g__PWEA01;s__PWEA01 sp003553905	100	0.99	d__Archaea;p__PWEA01;c__PWEA01;o__PWEA01;f__PWEA01;g__PWEA01;s__	ANI/Placement	topological placement and ANI have congruent species assignments	GCA_003554845.1, s__PWEA01 sp003554845, 95.0, 80.59, 0.51; GCA_003555465.1, s__PWEA01 sp003555465, 95.0, 77.46, 0.26	74.84	11	N/A	N/A
GCA_003554845.1_ASM355484v1_genomic	d__Archaea;p__PWEA01;c__PWEA01;o__PWEA01;f__PWEA01;g__PWEA01;s__PWEA01 sp003554845	GCA_003554845.1	95	d__Archaea;p__PWEA01;c__PWEA01;o__PWEA01;f__PWEA01;g__PWEA01;s__PWEA01 sp003554845	100	1	GCA_003554845.1	d__Archaea;p__PWEA01;c__PWEA01;o__PWEA01;f__PWEA01;g__PWEA01;s__PWEA01 sp003554845	100	1	d__Archaea;p__PWEA01;c__PWEA01;o__PWEA01;f__PWEA01;g__PWEA01;s__	ANI/Placement	topological placement and ANI have congruent species assignments	GCA_003553905.1, s__PWEA01 sp003553905, 95.0, 80.59, 0.51; GCA_003555465.1, s__PWEA01 sp003555465, 95.0, 77.16, 0.28	75.78	11	N/A	N/A
GCA_003555465.1_ASM355546v1_genomic	d__Archaea;p__PWEA01;c__PWEA01;o__PWEA01;f__PWEA01;g__PWEA01;s__PWEA01 sp003555465	GCA_003555465.1	95	d__Archaea;p__PWEA01;c__PWEA01;o__PWEA01;f__PWEA01;g__PWEA01;s__PWEA01 sp003555465	100	0.97	GCA_003555465.1	d__Archaea;p__PWEA01;c__PWEA01;o__PWEA01;f__PWEA01;g__PWEA01;s__PWEA01 sp003555465	100	0.97	d__Archaea;p__PWEA01;c__PWEA01;o__PWEA01;f__PWEA01;g__PWEA01;s__	ANI/Placement	topological placement and ANI have congruent species assignments	GCA_003553905.1, s__PWEA01 sp003553905, 95.0, 77.46, 0.26; GCA_003554845.1, s__PWEA01 sp003554845, 95.0, 77.16, 0.28	71.6	11	N/A	N/A
GCA_003554235.1_ASM355423v1_genomic	d__Archaea;p__PWEA01;c__PWEA01;o__PWEA01;f__PWEA01;g__T1SED10-213;s__T1SED10-213 sp003554235	GCA_003554235.1	95	d__Archaea;p__PWEA01;c__PWEA01;o__PWEA01;f__PWEA01;g__T1SED10-213;s__T1SED10-213 sp003554235	100	0.99	GCA_003554235.1	d__Archaea;p__PWEA01;c__PWEA01;o__PWEA01;f__PWEA01;g__T1SED10-213;s__T1SED10-213 sp003554235	100	0.99	d__Archaea;p__PWEA01;c__PWEA01;o__PWEA01;f__PWEA01;g__;s__	ANI/Placement	topological placement and ANI have congruent species assignments	N/A	65.48	11	N/A	N/A
GCA_003561665.1_ASM356166v1_genomic	d__Archaea;p__Thermoplasmatota;c__SW-10-69-26;o__SW-10-69-26;f__SW-10-69-26;g__PWVY01;s__PWVY01 sp003561665	GCA_003561665.1	95	d__Archaea;p__Thermoplasmatota;c__SW-10-69-26;o__SW-10-69-26;f__SW-10-69-26;g__PWVY01;s__PWVY01 sp003561665	100	0.98	GCA_003561665.1	d__Archaea;p__Thermoplasmatota;c__SW-10-69-26;o__SW-10-69-26;f__SW-10-69-26;g__PWVY01;s__PWVY01 sp003561665	100	0.98	d__Archaea;p__Thermoplasmatota;c__SW-10-69-26;o__SW-10-69-26;f__SW-10-69-26;g__;s__	ANI/Placement	topological placement and ANI have congruent species assignments	N/A	77.54	11	N/A	N/A
GCA_003550345.1_ASM355034v1_genomic	d__Archaea;p__Thermoplasmatota;c__Thermoplasmata;o__Methanomassiliicoccales;f__Methanomethylophilaceae;g__PWHV01;s__PWHV01 sp003550345	GCA_003550345.1	95	d__Archaea;p__Thermoplasmatota;c__Thermoplasmata;o__Methanomassiliicoccales;f__Methanomethylophilaceae;g__PWHV01;s__PWHV01 sp003550345	100	1	GCA_003550345.1	d__Archaea;p__Thermoplasmatota;c__Thermoplasmata;o__Methanomassiliicoccales;f__Methanomethylophilaceae;g__PWHV01;s__PWHV01 sp003550345	100	1	d__Archaea;p__Thermoplasmatota;c__Thermoplasmata;o__Methanomassiliicoccales;f__Methanomethylophilaceae;g__PWHV01;s__	ANI/Placement	topological placement and ANI have congruent species assignments	GCA_003555025.1, s__PWHV01 sp003555025, 95.0, 87.75, 0.81; GCA_003560875.1, s__PWHV01 sp003560875, 95.0, 79.3, 0.52; GCA_003557905.1, s__PWHV01 sp003557905, 95.0, 79.22, 0.43; GCA_007117455.1, s__PWHV01 sp007117455, 95.0, 78.56, 0.41; GCA_007116915.1, s__PWHV01 sp007116915, 95.0, 77.82, 0.4	84.37	11	N/A	N/A
GCA_003555025.1_ASM355502v1_genomic	d__Archaea;p__Thermoplasmatota;c__Thermoplasmata;o__Methanomassiliicoccales;f__Methanomethylophilaceae;g__PWHV01;s__PWHV01 sp003555025	GCA_003555025.1	95	d__Archaea;p__Thermoplasmatota;c__Thermoplasmata;o__Methanomassiliicoccales;f__Methanomethylophilaceae;g__PWHV01;s__PWHV01 sp003555025	100	1	GCA_003555025.1	d__Archaea;p__Thermoplasmatota;c__Thermoplasmata;o__Methanomassiliicoccales;f__Methanomethylophilaceae;g__PWHV01;s__PWHV01 sp003555025	100	1	d__Archaea;p__Thermoplasmatota;c__Thermoplasmata;o__Methanomassiliicoccales;f__Methanomethylophilaceae;g__PWHV01;s__	ANI/Placement	topological placement and ANI have congruent species assignments	GCA_003550345.1, s__PWHV01 sp003550345, 95.0, 87.75, 0.81; GCA_003560875.1, s__PWHV01 sp003560875, 95.0, 79.38, 0.52; GCA_003557905.1, s__PWHV01 sp003557905, 95.0, 79.01, 0.4; GCA_007117455.1, s__PWHV01 sp007117455, 95.0, 78.65, 0.35; GCA_007116915.1, s__PWHV01 sp007116915, 95.0, 78.01, 0.39	93.56	11	N/A	N/A
GCA_003557905.1_ASM355790v1_genomic	d__Archaea;p__Thermoplasmatota;c__Thermoplasmata;o__Methanomassiliicoccales;f__Methanomethylophilaceae;g__PWHV01;s__PWHV01 sp003557905	GCA_003557905.1	95	d__Archaea;p__Thermoplasmatota;c__Thermoplasmata;o__Methanomassiliicoccales;f__Methanomethylophilaceae;g__PWHV01;s__PWHV01 sp003557905	100	1	GCA_003557905.1	d__Archaea;p__Thermoplasmatota;c__Thermoplasmata;o__Methanomassiliicoccales;f__Methanomethylophilaceae;g__PWHV01;s__PWHV01 sp003557905	100	1	d__Archaea;p__Thermoplasmatota;c__Thermoplasmata;o__Methanomassiliicoccales;f__Methanomethylophilaceae;g__PWHV01;s__	ANI/Placement	topological placement and ANI have congruent species assignments	GCA_007116915.1, s__PWHV01 sp007116915, 95.0, 86.92, 0.92; GCA_003560875.1, s__PWHV01 sp003560875, 95.0, 84.68, 0.84; GCA_007117455.1, s__PWHV01 sp007117455, 95.0, 79.63, 0.45; GCA_003550345.1, s__PWHV01 sp003550345, 95.0, 79.22, 0.43; GCA_003555025.1, s__PWHV01 sp003555025, 95.0, 79.01, 0.4	73.81	11	N/A	N/A
GCA_003560875.1_ASM356087v1_genomic	d__Archaea;p__Thermoplasmatota;c__Thermoplasmata;o__Methanomassiliicoccales;f__Methanomethylophilaceae;g__PWHV01;s__PWHV01 sp003560875	GCA_003560875.1	95	d__Archaea;p__Thermoplasmatota;c__Thermoplasmata;o__Methanomassiliicoccales;f__Methanomethylophilaceae;g__PWHV01;s__PWHV01 sp003560875	100	0.99	GCA_003560875.1	d__Archaea;p__Thermoplasmatota;c__Thermoplasmata;o__Methanomassiliicoccales;f__Methanomethylophilaceae;g__PWHV01;s__PWHV01 sp003560875	100	0.99	d__Archaea;p__Thermoplasmatota;c__Thermoplasmata;o__Methanomassiliicoccales;f__Methanomethylophilaceae;g__PWHV01;s__	ANI/Placement	topological placement and ANI have congruent species assignments	GCA_003557905.1, s__PWHV01 sp003557905, 95.0, 84.68, 0.84; GCA_007116915.1, s__PWHV01 sp007116915, 95.0, 84.28, 0.77; GCA_007117455.1, s__PWHV01 sp007117455, 95.0, 80.04, 0.38; GCA_003555025.1, s__PWHV01 sp003555025, 95.0, 79.38, 0.52; GCA_003550345.1, s__PWHV01 sp003550345, 95.0, 79.3, 0.52	82.44	11	N/A	N/A
GCA_003551065.1_ASM355106v1_genomic	d__Archaea;p__Thermoplasmatota;c__Thermoplasmata;o__PWKY01;f__PWKY01;g__B1SED10-34;s__B1SED10-34 sp003551065	GCA_003551065.1	95	d__Archaea;p__Thermoplasmatota;c__Thermoplasmata;o__PWKY01;f__PWKY01;g__B1SED10-34;s__B1SED10-34 sp003551065	100	0.99	GCA_003551065.1	d__Archaea;p__Thermoplasmatota;c__Thermoplasmata;o__PWKY01;f__PWKY01;g__B1SED10-34;s__B1SED10-34 sp003551065	100	0.99	d__Archaea;p__Thermoplasmatota;c__Thermoplasmata;o__PWKY01;f__PWKY01;g__;s__	ANI/Placement	topological placement and ANI have congruent species assignments	N/A	72.03	11	N/A	N/A
GCA_003552585.1_ASM355258v1_genomic	d__Archaea;p__Thermoplasmatota;c__Thermoplasmata;o__PWKY01;f__PWKY01;g__PUNK01;s__PUNK01 sp003552585	GCA_003552585.1	95	d__Archaea;p__Thermoplasmatota;c__Thermoplasmata;o__PWKY01;f__PWKY01;g__PUNK01;s__PUNK01 sp003552585	100	0.99	GCA_003552585.1	d__Archaea;p__Thermoplasmatota;c__Thermoplasmata;o__PWKY01;f__PWKY01;g__PUNK01;s__PUNK01 sp003552585	100	0.99	d__Archaea;p__Thermoplasmatota;c__Thermoplasmata;o__PWKY01;f__PWKY01;g__;s__	ANI/Placement	topological placement and ANI have congruent species assignments	N/A	89.54	11	N/A	N/A
GCA_003551675.1_ASM355167v1_genomic	d__Archaea;p__Thermoplasmatota;c__Thermoplasmata;o__PWKY01;f__PWKY01;g__PWHR01;s__PWHR01 sp003551675	GCA_003551675.1	95	d__Archaea;p__Thermoplasmatota;c__Thermoplasmata;o__PWKY01;f__PWKY01;g__PWHR01;s__PWHR01 sp003551675	100	0.99	GCA_003551675.1	d__Archaea;p__Thermoplasmatota;c__Thermoplasmata;o__PWKY01;f__PWKY01;g__PWHR01;s__PWHR01 sp003551675	100	0.99	d__Archaea;p__Thermoplasmatota;c__Thermoplasmata;o__PWKY01;f__PWKY01;g__PWHR01;s__	ANI/Placement	topological placement and ANI have congruent species assignments	GCA_003555395.1, s__PWHR01 sp003555395, 95.0, 79.03, 0.24	95.12	11	N/A	N/A
GCA_003553425.1_ASM355342v1_genomic	d__Archaea;p__Thermoplasmatota;c__Thermoplasmata;o__PWKY01;f__PWKY01;g__PWHR01;s__PWHR01 sp003551675	GCA_003551675.1	95	d__Archaea;p__Thermoplasmatota;c__Thermoplasmata;o__PWKY01;f__PWKY01;g__PWHR01;s__PWHR01 sp003551675	99.78	0.93	GCA_003551675.1	d__Archaea;p__Thermoplasmatota;c__Thermoplasmata;o__PWKY01;f__PWKY01;g__PWHR01;s__PWHR01 sp003551675	99.78	0.93	d__Archaea;p__Thermoplasmatota;c__Thermoplasmata;o__PWKY01;f__PWKY01;g__PWHR01;s__	ANI/Placement	topological placement and ANI have congruent species assignments	N/A	91.1	11	N/A	N/A
GCA_003554965.1_ASM355496v1_genomic	d__Archaea;p__Thermoplasmatota;c__Thermoplasmata;o__PWKY01;f__PWKY01;g__PWHR01;s__PWHR01 sp003554965	GCA_003554965.1	95	d__Archaea;p__Thermoplasmatota;c__Thermoplasmata;o__PWKY01;f__PWKY01;g__PWHR01;s__PWHR01 sp003554965	100	0.99	GCA_003554965.1	d__Archaea;p__Thermoplasmatota;c__Thermoplasmata;o__PWKY01;f__PWKY01;g__PWHR01;s__PWHR01 sp003554965	100	0.99	d__Archaea;p__Thermoplasmatota;c__Thermoplasmata;o__PWKY01;f__PWKY01;g__PWHR01;s__	ANI/Placement	topological placement and ANI have congruent species assignments	N/A	95.75	11	N/A	N/A
GCA_003555395.1_ASM355539v1_genomic	d__Archaea;p__Thermoplasmatota;c__Thermoplasmata;o__PWKY01;f__PWKY01;g__PWHR01;s__PWHR01 sp003555395	GCA_003555395.1	95	d__Archaea;p__Thermoplasmatota;c__Thermoplasmata;o__PWKY01;f__PWKY01;g__PWHR01;s__PWHR01 sp003555395	100	0.99	GCA_003555395.1	d__Archaea;p__Thermoplasmatota;c__Thermoplasmata;o__PWKY01;f__PWKY01;g__PWHR01;s__PWHR01 sp003555395	100	0.99	d__Archaea;p__Thermoplasmatota;c__Thermoplasmata;o__PWKY01;f__PWKY01;g__PWHR01;s__	ANI/Placement	topological placement and ANI have congruent species assignments	GCA_003551675.1, s__PWHR01 sp003551675, 95.0, 79.03, 0.24	83.29	11	N/A	N/A
GCA_003553085.1_ASM355308v1_genomic	d__Archaea;p__Thermoplasmatota;c__Thermoplasmata;o__PWKY01;f__PWKY01;g__PWKY01;s__PWKY01 sp003553085	GCA_003553085.1	95	d__Archaea;p__Thermoplasmatota;c__Thermoplasmata;o__PWKY01;f__PWKY01;g__PWKY01;s__PWKY01 sp003553085	100	0.98	GCA_003553085.1	d__Archaea;p__Thermoplasmatota;c__Thermoplasmata;o__PWKY01;f__PWKY01;g__PWKY01;s__PWKY01 sp003553085	100	0.98	d__Archaea;p__Thermoplasmatota;c__Thermoplasmata;o__PWKY01;f__PWKY01;g__PWKY01;s__	ANI/Placement	topological placement and ANI have congruent species assignments	GCA_003560595.1, s__PWKY01 sp003560595, 95.0, 83.48, 0.26	81.4	11	N/A	N/A
GCA_003553355.1_ASM355335v1_genomic	d__Archaea;p__Thermoplasmatota;c__Thermoplasmata;o__PWKY01;f__PWKY01;g__PWKY01;s__PWKY01 sp003553085	GCA_003553085.1	95	d__Archaea;p__Thermoplasmatota;c__Thermoplasmata;o__PWKY01;f__PWKY01;g__PWKY01;s__PWKY01 sp003553085	98.97	0.69	GCA_003553085.1	d__Archaea;p__Thermoplasmatota;c__Thermoplasmata;o__PWKY01;f__PWKY01;g__PWKY01;s__PWKY01 sp003553085	98.97	0.69	d__Archaea;p__Thermoplasmatota;c__Thermoplasmata;o__PWKY01;f__PWKY01;g__PWKY01;s__	ANI/Placement	topological placement and ANI have congruent species assignments	GCA_003560595.1, s__PWKY01 sp003560595, 95.0, 83.07, 0.24	75.47	11	N/A	N/A
GCA_003560595.1_ASM356059v1_genomic	d__Archaea;p__Thermoplasmatota;c__Thermoplasmata;o__PWKY01;f__PWKY01;g__PWKY01;s__PWKY01 sp003560595	GCA_003560595.1	95	d__Archaea;p__Thermoplasmatota;c__Thermoplasmata;o__PWKY01;f__PWKY01;g__PWKY01;s__PWKY01 sp003560595	100	0.99	GCA_003560595.1	d__Archaea;p__Thermoplasmatota;c__Thermoplasmata;o__PWKY01;f__PWKY01;g__PWKY01;s__PWKY01 sp003560595	100	0.99	d__Archaea;p__Thermoplasmatota;c__Thermoplasmata;o__PWKY01;f__PWKY01;g__PWKY01;s__	ANI/Placement	topological placement and ANI have congruent species assignments	GCA_003553085.1, s__PWKY01 sp003553085, 95.0, 83.48, 0.26	92.43	11	N/A	N/A
GCA_003559355.1_ASM355935v1_genomic	d__Archaea;p__Thermoplasmatota;c__Thermoplasmata;o__PWKY01;f__PWKY01;g__SKVC01;s__SKVC01 sp007129655	GCA_007129655.1	95	d__Archaea;p__Thermoplasmatota;c__Thermoplasmata;o__PWKY01;f__PWKY01;g__SKVC01;s__SKVC01 sp007129655	99.41	0.88	GCA_007129655.1	d__Archaea;p__Thermoplasmatota;c__Thermoplasmata;o__PWKY01;f__PWKY01;g__SKVC01;s__SKVC01 sp007129655	99.41	0.88	d__Archaea;p__Thermoplasmatota;c__Thermoplasmata;o__PWKY01;f__PWKY01;g__;s__	ANI/Placement	topological placement and ANI have congruent species assignments	N/A	90.57	11	N/A	N/A
GEM2.Bin.45	d__Bacteria;p__Actinobacteriota;c__Acidimicrobiia;o__Acidimicrobiales;f__Ilumatobacteraceae;g__SKSP01;s__	N/A	N/A	N/A	N/A	N/A	GCA_007122945.1	d__Bacteria;p__Actinobacteriota;c__Acidimicrobiia;o__Acidimicrobiales;f__Ilumatobacteraceae;g__SKSP01;s__SKSP01 sp007122945	81.19	0.55	d__Bacteria;p__Actinobacteriota;c__Acidimicrobiia;o__Acidimicrobiales;f__Ilumatobacteraceae;g__;s__	Placement	taxonomic novelty determined using RED	N/A	92.3	11	0.913436	N/A
GCA_003550425.1_ASM355042v1_genomic	d__Bacteria;p__Actinobacteriota;c__Actinomycetia;o__Euzebyales;f__Egibacteraceae;g__PUKE01;s__PUKE01 sp003550425	GCA_003550425.1	95	d__Bacteria;p__Actinobacteriota;c__Actinomycetia;o__Euzebyales;f__Egibacteraceae;g__PUKE01;s__PUKE01 sp003550425	100	0.99	GCA_003550425.1	d__Bacteria;p__Actinobacteriota;c__Actinomycetia;o__Euzebyales;f__Egibacteraceae;g__PUKE01;s__PUKE01 sp003550425	100	0.99	d__Bacteria;p__Actinobacteriota;c__Actinomycetia;o__Euzebyales;f__Egibacteraceae;g__PUKE01;s__	ANI/Placement	topological placement and ANI have congruent species assignments	GCA_003553565.1, s__PUKE01 sp003553565, 95.0, 85.58, 0.69	89.46	11	N/A	N/A
GCA_003553565.1_ASM355356v1_genomic	d__Bacteria;p__Actinobacteriota;c__Actinomycetia;o__Euzebyales;f__Egibacteraceae;g__PUKE01;s__PUKE01 sp003553565	GCA_003553565.1	95	d__Bacteria;p__Actinobacteriota;c__Actinomycetia;o__Euzebyales;f__Egibacteraceae;g__PUKE01;s__PUKE01 sp003553565	100	0.99	GCA_003553565.1	d__Bacteria;p__Actinobacteriota;c__Actinomycetia;o__Euzebyales;f__Egibacteraceae;g__PUKE01;s__PUKE01 sp003553565	100	0.99	d__Bacteria;p__Actinobacteriota;c__Actinomycetia;o__Euzebyales;f__Egibacteraceae;g__PUKE01;s__	ANI/Placement	topological placement and ANI have congruent species assignments	GCA_003550425.1, s__PUKE01 sp003550425, 95.0, 85.58, 0.69	91.41	11	N/A	N/A
GCA_003550735.1_ASM355073v1_genomic	d__Bacteria;p__Actinobacteriota;c__Actinomycetia;o__Euzebyales;f__Egibacteraceae;g__T1Sed10-49;s__T1Sed10-49 sp003553795	GCA_003553795.1	95	d__Bacteria;p__Actinobacteriota;c__Actinomycetia;o__Euzebyales;f__Egibacteraceae;g__T1Sed10-49;s__T1Sed10-49 sp003553795	99.23	0.92	GCA_003553795.1	d__Bacteria;p__Actinobacteriota;c__Actinomycetia;o__Euzebyales;f__Egibacteraceae;g__T1Sed10-49;s__T1Sed10-49 sp003553795	99.23	0.92	d__Bacteria;p__Actinobacteriota;c__Actinomycetia;o__Euzebyales;f__Egibacteraceae;g__T1Sed10-49;s__	ANI/Placement	topological placement and ANI have congruent species assignments	GCA_007133145.1, s__T1Sed10-49 sp007133145, 95.0, 90.15, 0.76	75.14	11	N/A	N/A
GCA_003553795.1_ASM355379v1_genomic	d__Bacteria;p__Actinobacteriota;c__Actinomycetia;o__Euzebyales;f__Egibacteraceae;g__T1Sed10-49;s__T1Sed10-49 sp003553795	GCA_003553795.1	95	d__Bacteria;p__Actinobacteriota;c__Actinomycetia;o__Euzebyales;f__Egibacteraceae;g__T1Sed10-49;s__T1Sed10-49 sp003553795	100	0.98	GCA_003553795.1	d__Bacteria;p__Actinobacteriota;c__Actinomycetia;o__Euzebyales;f__Egibacteraceae;g__T1Sed10-49;s__T1Sed10-49 sp003553795	100	0.98	d__Bacteria;p__Actinobacteriota;c__Actinomycetia;o__Euzebyales;f__Egibacteraceae;g__T1Sed10-49;s__	ANI/Placement	topological placement and ANI have congruent species assignments	GCA_007133145.1, s__T1Sed10-49 sp007133145, 95.0, 89.98, 0.85	95.34	11	N/A	N/A
GCA_003556365.1_ASM355636v1_genomic	d__Bacteria;p__Actinobacteriota;c__Actinomycetia;o__Euzebyales;f__Egibacteraceae;g__T1Sed10-49;s__T1Sed10-49 sp003553795	GCA_003553795.1	95	d__Bacteria;p__Actinobacteriota;c__Actinomycetia;o__Euzebyales;f__Egibacteraceae;g__T1Sed10-49;s__T1Sed10-49 sp003553795	99.34	0.96	GCA_003553795.1	d__Bacteria;p__Actinobacteriota;c__Actinomycetia;o__Euzebyales;f__Egibacteraceae;g__T1Sed10-49;s__T1Sed10-49 sp003553795	99.34	0.96	d__Bacteria;p__Actinobacteriota;c__Actinomycetia;o__Euzebyales;f__Egibacteraceae;g__T1Sed10-49;s__	ANI/Placement	topological placement and ANI have congruent species assignments	GCA_007133145.1, s__T1Sed10-49 sp007133145, 95.0, 90.01, 0.8	64.76	11	N/A	N/A
GCA_003551885.1_ASM355188v1_genomic	d__Bacteria;p__Actinobacteriota;c__Actinomycetia;o__Euzebyales;f__Egibacteraceae;g__T1Sed10-49;s__T1Sed10-49 sp007133145	GCA_007133145.1	95	d__Bacteria;p__Actinobacteriota;c__Actinomycetia;o__Euzebyales;f__Egibacteraceae;g__T1Sed10-49;s__T1Sed10-49 sp007133145	98.6	0.78	GCA_007133145.1	d__Bacteria;p__Actinobacteriota;c__Actinomycetia;o__Euzebyales;f__Egibacteraceae;g__T1Sed10-49;s__T1Sed10-49 sp007133145	98.6	0.78	d__Bacteria;p__Actinobacteriota;c__Actinomycetia;o__Euzebyales;f__Egibacteraceae;g__T1Sed10-49;s__	ANI/Placement	topological placement and ANI have congruent species assignments	GCA_003553795.1, s__T1Sed10-49 sp003553795, 95.0, 90.62, 0.83	66.13	11	N/A	N/A
GCA_003563915.1_ASM356391v1_genomic	d__Bacteria;p__Actinobacteriota;c__Actinomycetia;o__Nitriliruptorales;f__Nitriliruptoraceae;g__CSSed11-175R1;s__CSSed11-175R1 sp003563915	GCA_003563915.1	95	d__Bacteria;p__Actinobacteriota;c__Actinomycetia;o__Nitriliruptorales;f__Nitriliruptoraceae;g__CSSed11-175R1;s__CSSed11-175R1 sp003563915	100	0.99	GCA_003563915.1	d__Bacteria;p__Actinobacteriota;c__Actinomycetia;o__Nitriliruptorales;f__Nitriliruptoraceae;g__CSSed11-175R1;s__CSSed11-175R1 sp003563915	100	0.99	d__Bacteria;p__Actinobacteriota;c__Actinomycetia;o__Nitriliruptorales;f__Nitriliruptoraceae;g__CSSed11-175R1;s__	ANI/Placement	topological placement and ANI have congruent species assignments	GCA_007120465.1, s__CSSed11-175R1 sp007120465, 95.0, 80.83, 0.5; GCA_007136095.1, s__CSSed11-175R1 sp007136095, 95.0, 79.58, 0.47; GCA_007120565.1, s__CSSed11-175R1 sp007120565, 95.0, 78.57, 0.39	88.73	11	N/A	N/A
GCA_003553685.1_ASM355368v1_genomic	d__Bacteria;p__Actinobacteriota;c__Actinomycetia;o__Nitriliruptorales;f__Nitriliruptoraceae;g__CSSed11-175R1;s__CSSed11-175R1 sp007136095	GCA_007136095.1	95	d__Bacteria;p__Actinobacteriota;c__Actinomycetia;o__Nitriliruptorales;f__Nitriliruptoraceae;g__CSSed11-175R1;s__CSSed11-175R1 sp007136095	99.05	0.73	GCA_007136095.1	d__Bacteria;p__Actinobacteriota;c__Actinomycetia;o__Nitriliruptorales;f__Nitriliruptoraceae;g__CSSed11-175R1;s__CSSed11-175R1 sp007136095	99.05	0.73	d__Bacteria;p__Actinobacteriota;c__Actinomycetia;o__Nitriliruptorales;f__Nitriliruptoraceae;g__CSSed11-175R1;s__	ANI/Placement	topological placement and ANI have congruent species assignments	GCA_003563915.1, s__CSSed11-175R1 sp003563915, 95.0, 79.79, 0.43; GCA_007120465.1, s__CSSed11-175R1 sp007120465, 95.0, 79.1, 0.36	58.91	11	N/A	N/A
GCA_003556145.1_ASM355614v1_genomic	d__Bacteria;p__Actinobacteriota;c__Actinomycetia;o__Nitriliruptorales;f__Nitriliruptoraceae;g__CSSed11-175R1;s__CSSed11-175R1 sp007136095	GCA_007136095.1	95	d__Bacteria;p__Actinobacteriota;c__Actinomycetia;o__Nitriliruptorales;f__Nitriliruptoraceae;g__CSSed11-175R1;s__CSSed11-175R1 sp007136095	99.48	0.85	GCA_007136095.1	d__Bacteria;p__Actinobacteriota;c__Actinomycetia;o__Nitriliruptorales;f__Nitriliruptoraceae;g__CSSed11-175R1;s__CSSed11-175R1 sp007136095	99.48	0.85	d__Bacteria;p__Actinobacteriota;c__Actinomycetia;o__Nitriliruptorales;f__Nitriliruptoraceae;g__CSSed11-175R1;s__	ANI/Placement	topological placement and ANI have congruent species assignments	GCA_003563915.1, s__CSSed11-175R1 sp003563915, 95.0, 79.53, 0.46; GCA_007120465.1, s__CSSed11-175R1 sp007120465, 95.0, 79.31, 0.39; GCA_007120565.1, s__CSSed11-175R1 sp007120565, 95.0, 78.02, 0.29	83.21	11	N/A	N/A
GCA_003561955.1_ASM356195v1_genomic	d__Bacteria;p__Actinobacteriota;c__Actinomycetia;o__Nitriliruptorales;f__Nitriliruptoraceae;g__CSSed11-175R1;s__CSSed11-175R1 sp007136095	GCA_007136095.1	95	d__Bacteria;p__Actinobacteriota;c__Actinomycetia;o__Nitriliruptorales;f__Nitriliruptoraceae;g__CSSed11-175R1;s__CSSed11-175R1 sp007136095	99.68	0.91	GCA_007136095.1	d__Bacteria;p__Actinobacteriota;c__Actinomycetia;o__Nitriliruptorales;f__Nitriliruptoraceae;g__CSSed11-175R1;s__CSSed11-175R1 sp007136095	99.68	0.91	d__Bacteria;p__Actinobacteriota;c__Actinomycetia;o__Nitriliruptorales;f__Nitriliruptoraceae;g__CSSed11-175R1;s__	ANI/Placement	topological placement and ANI have congruent species assignments	GCA_003563915.1, s__CSSed11-175R1 sp003563915, 95.0, 79.61, 0.45; GCA_007120465.1, s__CSSed11-175R1 sp007120465, 95.0, 79.54, 0.37; GCA_007120565.1, s__CSSed11-175R1 sp007120565, 95.0, 78.04, 0.33	90.75	11	N/A	N/A
GCA_003564215.1_ASM356421v1_genomic	d__Bacteria;p__Actinobacteriota;c__Actinomycetia;o__Nitriliruptorales;f__Nitriliruptoraceae;g__CSSed11-175R1;s__CSSed11-175R1 sp007136095	GCA_007136095.1	95	d__Bacteria;p__Actinobacteriota;c__Actinomycetia;o__Nitriliruptorales;f__Nitriliruptoraceae;g__CSSed11-175R1;s__CSSed11-175R1 sp007136095	99.36	0.82	GCA_007136095.1	d__Bacteria;p__Actinobacteriota;c__Actinomycetia;o__Nitriliruptorales;f__Nitriliruptoraceae;g__CSSed11-175R1;s__CSSed11-175R1 sp007136095	99.36	0.82	d__Bacteria;p__Actinobacteriota;c__Actinomycetia;o__Nitriliruptorales;f__Nitriliruptoraceae;g__CSSed11-175R1;s__	ANI/Placement	topological placement and ANI have congruent species assignments	GCA_003563915.1, s__CSSed11-175R1 sp003563915, 95.0, 79.7, 0.44; GCA_007120465.1, s__CSSed11-175R1 sp007120465, 95.0, 79.24, 0.38; GCA_007120565.1, s__CSSed11-175R1 sp007120565, 95.0, 77.56, 0.29	73.27	11	N/A	N/A
GEM2.Bin.56	d__Bacteria;p__Actinobacteriota;c__Actinomycetia;o__Nitriliruptorales;f__Nitriliruptoraceae;g__CSSed11-175R1;s__CSSed11-175R1 sp007136095	GCA_007136095.1	95	d__Bacteria;p__Actinobacteriota;c__Actinomycetia;o__Nitriliruptorales;f__Nitriliruptoraceae;g__CSSed11-175R1;s__CSSed11-175R1 sp007136095	97.71	0.8	GCA_007136095.1	d__Bacteria;p__Actinobacteriota;c__Actinomycetia;o__Nitriliruptorales;f__Nitriliruptoraceae;g__CSSed11-175R1;s__CSSed11-175R1 sp007136095	97.71	0.8	d__Bacteria;p__Actinobacteriota;c__Actinomycetia;o__Nitriliruptorales;f__Nitriliruptoraceae;g__CSSed11-175R1;s__	ANI/Placement	topological placement and ANI have congruent species assignments	GCA_003563915.1, s__CSSed11-175R1 sp003563915, 95.0, 79.6, 0.45; GCA_007120465.1, s__CSSed11-175R1 sp007120465, 95.0, 79.38, 0.38; GCA_007120565.1, s__CSSed11-175R1 sp007120565, 95.0, 77.67, 0.33	91.01	11	N/A	N/A
GCA_003555205.1_ASM355520v1_genomic	d__Bacteria;p__Actinobacteriota;c__Actinomycetia;o__Nitriliruptorales;f__Nitriliruptoraceae;g__PWLR01;s__	N/A	N/A	N/A	N/A	N/A	GCA_003558435.1	d__Bacteria;p__Actinobacteriota;c__Actinomycetia;o__Nitriliruptorales;f__Nitriliruptoraceae;g__PWLR01;s__PWLR01 sp003558435	93.04	0.63	d__Bacteria;p__Actinobacteriota;c__Actinomycetia;o__Nitriliruptorales;f__Nitriliruptoraceae;g__;s__	Placement	taxonomic novelty determined using RED	N/A	50.69	11	0.991028	N/A
GCA_003558435.1_ASM355843v1_genomic	d__Bacteria;p__Actinobacteriota;c__Actinomycetia;o__Nitriliruptorales;f__Nitriliruptoraceae;g__PWLR01;s__PWLR01 sp003558435	GCA_003558435.1	95	d__Bacteria;p__Actinobacteriota;c__Actinomycetia;o__Nitriliruptorales;f__Nitriliruptoraceae;g__PWLR01;s__PWLR01 sp003558435	100	0.99	GCA_003558435.1	d__Bacteria;p__Actinobacteriota;c__Actinomycetia;o__Nitriliruptorales;f__Nitriliruptoraceae;g__PWLR01;s__PWLR01 sp003558435	100	0.99	d__Bacteria;p__Actinobacteriota;c__Actinomycetia;o__Nitriliruptorales;f__Nitriliruptoraceae;g__;s__	ANI/Placement	topological placement and ANI have congruent species assignments	N/A	91.71	11	N/A	N/A
GCA_003560415.1_ASM356041v1_genomic	d__Bacteria;p__Actinobacteriota;c__Actinomycetia;o__Nitriliruptorales;f__Nitriliruptoraceae;g__SKJO01;s__SKJO01 sp007134165	GCA_007134165.1	95	d__Bacteria;p__Actinobacteriota;c__Actinomycetia;o__Nitriliruptorales;f__Nitriliruptoraceae;g__SKJO01;s__SKJO01 sp007134165	98.89	0.75	GCA_007134165.1	d__Bacteria;p__Actinobacteriota;c__Actinomycetia;o__Nitriliruptorales;f__Nitriliruptoraceae;g__SKJO01;s__SKJO01 sp007134165	98.89	0.75	d__Bacteria;p__Actinobacteriota;c__Actinomycetia;o__Nitriliruptorales;f__Nitriliruptoraceae;g__SKJO01;s__	ANI/Placement	topological placement and ANI have congruent species assignments	GCA_007121975.1, s__SKJO01 sp007121975, 95.0, 87.84, 0.65	80.18	11	N/A	N/A
GCA_003564115.1_ASM356411v1_genomic	d__Bacteria;p__Actinobacteriota;c__Actinomycetia;o__Nitriliruptorales;f__Nitriliruptoraceae;g__SKJO01;s__SKJO01 sp007134165	GCA_007134165.1	95	d__Bacteria;p__Actinobacteriota;c__Actinomycetia;o__Nitriliruptorales;f__Nitriliruptoraceae;g__SKJO01;s__SKJO01 sp007134165	99.32	0.88	GCA_007134165.1	d__Bacteria;p__Actinobacteriota;c__Actinomycetia;o__Nitriliruptorales;f__Nitriliruptoraceae;g__SKJO01;s__SKJO01 sp007134165	99.32	0.88	d__Bacteria;p__Actinobacteriota;c__Actinomycetia;o__Nitriliruptorales;f__Nitriliruptoraceae;g__SKJO01;s__	ANI/Placement	topological placement and ANI have congruent species assignments	GCA_007121975.1, s__SKJO01 sp007121975, 95.0, 87.9, 0.77	92.3	11	N/A	N/A
GCA_003558755.1_ASM355875v1_genomic	d__Bacteria;p__Actinobacteriota;c__Actinomycetia;o__Nitriliruptorales;f__Nitriliruptoraceae;g__SKTG01;s__SKTG01 sp007120485	GCA_007120485.1	95	d__Bacteria;p__Actinobacteriota;c__Actinomycetia;o__Nitriliruptorales;f__Nitriliruptoraceae;g__SKTG01;s__SKTG01 sp007120485	98.43	0.68	GCA_007120485.1	d__Bacteria;p__Actinobacteriota;c__Actinomycetia;o__Nitriliruptorales;f__Nitriliruptoraceae;g__SKTG01;s__SKTG01 sp007120485	98.43	0.68	d__Bacteria;p__Actinobacteriota;c__Actinomycetia;o__Nitriliruptorales;f__Nitriliruptoraceae;g__SKTG01;s__	ANI/Placement	topological placement and ANI have congruent species assignments	GCA_007121785.1, s__SKTG01 sp007121785, 95.0, 88.88, 0.72; GCA_007122985.1, s__SKTG01 sp007122985, 95.0, 79.96, 0.45; GCA_007118045.1, s__SKTG01 sp007118045, 95.0, 79.14, 0.37	68.13	11	N/A	N/A
GCA_003563215.1_ASM356321v1_genomic	d__Bacteria;p__Actinobacteriota;c__Actinomycetia;o__Nitriliruptorales;f__Nitriliruptoraceae;g__T1Sed10-7;s__	N/A	N/A	N/A	N/A	N/A	N/A	N/A	N/A	N/A	d__Bacteria;p__Actinobacteriota;c__Actinomycetia;o__Nitriliruptorales;f__Nitriliruptoraceae;g__T1Sed10-7;s__	Placement	taxonomic classification fully defined by topology	GCA_003561535.1, s__T1Sed10-7 sp003561535, 95.0, 80.56, 0.59; GCA_003554005.1, s__T1Sed10-7 sp003554005, 95.0, 80.21, 0.48; GCA_003565155.1, s__T1Sed10-7 sp003565155, 95.0, 80.04, 0.53; GCA_007117945.1, s__T1Sed10-7 sp007117945, 95.0, 80.04, 0.44; GCA_007131525.1, s__T1Sed10-7 sp007131525, 95.0, 79.81, 0.44	58.17	11	0.943004	N/A
GCA_003553145.1_ASM355314v1_genomic	d__Bacteria;p__Actinobacteriota;c__Actinomycetia;o__Nitriliruptorales;f__Nitriliruptoraceae;g__T1Sed10-7;s__T1Sed10-7 sp003554005	GCA_003554005.1	95	d__Bacteria;p__Actinobacteriota;c__Actinomycetia;o__Nitriliruptorales;f__Nitriliruptoraceae;g__T1Sed10-7;s__T1Sed10-7 sp003554005	98.82	0.78	GCA_003554005.1	d__Bacteria;p__Actinobacteriota;c__Actinomycetia;o__Nitriliruptorales;f__Nitriliruptoraceae;g__T1Sed10-7;s__T1Sed10-7 sp003554005	98.82	0.78	d__Bacteria;p__Actinobacteriota;c__Actinomycetia;o__Nitriliruptorales;f__Nitriliruptoraceae;g__T1Sed10-7;s__	ANI/Placement	topological placement and ANI have congruent species assignments	GCA_003561535.1, s__T1Sed10-7 sp003561535, 95.0, 90.22, 0.77; GCA_007131525.1, s__T1Sed10-7 sp007131525, 95.0, 86.67, 0.77; GCA_007117945.1, s__T1Sed10-7 sp007117945, 95.0, 80.63, 0.53; GCA_003565155.1, s__T1Sed10-7 sp003565155, 95.0, 80.59, 0.55	67.68	11	N/A	N/A
GCA_003554005.1_ASM355400v1_genomic	d__Bacteria;p__Actinobacteriota;c__Actinomycetia;o__Nitriliruptorales;f__Nitriliruptoraceae;g__T1Sed10-7;s__T1Sed10-7 sp003554005	GCA_003554005.1	95	d__Bacteria;p__Actinobacteriota;c__Actinomycetia;o__Nitriliruptorales;f__Nitriliruptoraceae;g__T1Sed10-7;s__T1Sed10-7 sp003554005	100	0.98	GCA_003554005.1	d__Bacteria;p__Actinobacteriota;c__Actinomycetia;o__Nitriliruptorales;f__Nitriliruptoraceae;g__T1Sed10-7;s__T1Sed10-7 sp003554005	100	0.98	d__Bacteria;p__Actinobacteriota;c__Actinomycetia;o__Nitriliruptorales;f__Nitriliruptoraceae;g__T1Sed10-7;s__	ANI/Placement	topological placement and ANI have congruent species assignments	GCA_003561535.1, s__T1Sed10-7 sp003561535, 95.0, 90.06, 0.74; GCA_007131525.1, s__T1Sed10-7 sp007131525, 95.0, 86.31, 0.71; GCA_007117945.1, s__T1Sed10-7 sp007117945, 95.0, 80.4, 0.47; GCA_003565155.1, s__T1Sed10-7 sp003565155, 95.0, 80.27, 0.53	83.49	11	N/A	N/A
GCA_003557985.1_ASM355798v1_genomic	d__Bacteria;p__Actinobacteriota;c__Actinomycetia;o__Nitriliruptorales;f__Nitriliruptoraceae;g__T1Sed10-7;s__T1Sed10-7 sp003554005	GCA_003554005.1	95	d__Bacteria;p__Actinobacteriota;c__Actinomycetia;o__Nitriliruptorales;f__Nitriliruptoraceae;g__T1Sed10-7;s__T1Sed10-7 sp003554005	98.67	0.76	GCA_003554005.1	d__Bacteria;p__Actinobacteriota;c__Actinomycetia;o__Nitriliruptorales;f__Nitriliruptoraceae;g__T1Sed10-7;s__T1Sed10-7 sp003554005	98.67	0.76	d__Bacteria;p__Actinobacteriota;c__Actinomycetia;o__Nitriliruptorales;f__Nitriliruptoraceae;g__T1Sed10-7;s__	ANI/Placement	topological placement and ANI have congruent species assignments	GCA_003561535.1, s__T1Sed10-7 sp003561535, 95.0, 90.27, 0.81; GCA_007131525.1, s__T1Sed10-7 sp007131525, 95.0, 86.64, 0.69; GCA_003565155.1, s__T1Sed10-7 sp003565155, 95.0, 80.29, 0.57; GCA_007117945.1, s__T1Sed10-7 sp007117945, 95.0, 80.21, 0.5	56.94	11	N/A	N/A
GCA_003562035.1_ASM356203v1_genomic	d__Bacteria;p__Actinobacteriota;c__Actinomycetia;o__Nitriliruptorales;f__Nitriliruptoraceae;g__T1Sed10-7;s__T1Sed10-7 sp003554005	GCA_003554005.1	95	d__Bacteria;p__Actinobacteriota;c__Actinomycetia;o__Nitriliruptorales;f__Nitriliruptoraceae;g__T1Sed10-7;s__T1Sed10-7 sp003554005	98.9	0.76	GCA_003554005.1	d__Bacteria;p__Actinobacteriota;c__Actinomycetia;o__Nitriliruptorales;f__Nitriliruptoraceae;g__T1Sed10-7;s__T1Sed10-7 sp003554005	98.9	0.76	d__Bacteria;p__Actinobacteriota;c__Actinomycetia;o__Nitriliruptorales;f__Nitriliruptoraceae;g__T1Sed10-7;s__	ANI/Placement	topological placement and ANI have congruent species assignments	GCA_003561535.1, s__T1Sed10-7 sp003561535, 95.0, 90.4, 0.8; GCA_007131525.1, s__T1Sed10-7 sp007131525, 95.0, 86.35, 0.68; GCA_007117945.1, s__T1Sed10-7 sp007117945, 95.0, 80.44, 0.46; GCA_003565155.1, s__T1Sed10-7 sp003565155, 95.0, 80.32, 0.55	56.35	11	N/A	N/A
GCA_003568175.1_ASM356817v1_genomic	d__Bacteria;p__Actinobacteriota;c__Actinomycetia;o__Nitriliruptorales;f__Nitriliruptoraceae;g__T1Sed10-7;s__T1Sed10-7 sp003554005	GCA_003554005.1	95	d__Bacteria;p__Actinobacteriota;c__Actinomycetia;o__Nitriliruptorales;f__Nitriliruptoraceae;g__T1Sed10-7;s__T1Sed10-7 sp003554005	99.14	0.83	GCA_003554005.1	d__Bacteria;p__Actinobacteriota;c__Actinomycetia;o__Nitriliruptorales;f__Nitriliruptoraceae;g__T1Sed10-7;s__T1Sed10-7 sp003554005	99.14	0.83	d__Bacteria;p__Actinobacteriota;c__Actinomycetia;o__Nitriliruptorales;f__Nitriliruptoraceae;g__T1Sed10-7;s__	ANI/Placement	topological placement and ANI have congruent species assignments	GCA_003561535.1, s__T1Sed10-7 sp003561535, 95.0, 90.36, 0.73; GCA_007131525.1, s__T1Sed10-7 sp007131525, 95.0, 86.72, 0.8; GCA_007117945.1, s__T1Sed10-7 sp007117945, 95.0, 80.64, 0.54; GCA_003565155.1, s__T1Sed10-7 sp003565155, 95.0, 80.36, 0.53	80.56	11	N/A	N/A
GCA_003550915.1_ASM355091v1_genomic	d__Bacteria;p__Actinobacteriota;c__Actinomycetia;o__Nitriliruptorales;f__Nitriliruptoraceae;g__T1Sed10-7;s__T1Sed10-7 sp003561535	GCA_003561535.1	95	d__Bacteria;p__Actinobacteriota;c__Actinomycetia;o__Nitriliruptorales;f__Nitriliruptoraceae;g__T1Sed10-7;s__T1Sed10-7 sp003561535	99.57	0.85	GCA_003561535.1	d__Bacteria;p__Actinobacteriota;c__Actinomycetia;o__Nitriliruptorales;f__Nitriliruptoraceae;g__T1Sed10-7;s__T1Sed10-7 sp003561535	99.57	0.85	d__Bacteria;p__Actinobacteriota;c__Actinomycetia;o__Nitriliruptorales;f__Nitriliruptoraceae;g__T1Sed10-7;s__	ANI/Placement	topological placement and ANI have congruent species assignments	GCA_003554005.1, s__T1Sed10-7 sp003554005, 95.0, 89.97, 0.68; GCA_007131525.1, s__T1Sed10-7 sp007131525, 95.0, 86.48, 0.72; GCA_003565155.1, s__T1Sed10-7 sp003565155, 95.0, 80.71, 0.49; GCA_007117945.1, s__T1Sed10-7 sp007117945, 95.0, 80.46, 0.52	64.76	11	N/A	N/A
GCA_003558485.1_ASM355848v1_genomic	d__Bacteria;p__Actinobacteriota;c__Actinomycetia;o__Nitriliruptorales;f__Nitriliruptoraceae;g__T1Sed10-7;s__T1Sed10-7 sp003561535	GCA_003561535.1	95	d__Bacteria;p__Actinobacteriota;c__Actinomycetia;o__Nitriliruptorales;f__Nitriliruptoraceae;g__T1Sed10-7;s__T1Sed10-7 sp003561535	99.79	0.88	GCA_003561535.1	d__Bacteria;p__Actinobacteriota;c__Actinomycetia;o__Nitriliruptorales;f__Nitriliruptoraceae;g__T1Sed10-7;s__T1Sed10-7 sp003561535	99.79	0.88	d__Bacteria;p__Actinobacteriota;c__Actinomycetia;o__Nitriliruptorales;f__Nitriliruptoraceae;g__T1Sed10-7;s__	ANI/Placement	topological placement and ANI have congruent species assignments	GCA_003554005.1, s__T1Sed10-7 sp003554005, 95.0, 89.94, 0.74; GCA_007131525.1, s__T1Sed10-7 sp007131525, 95.0, 86.35, 0.8; GCA_007117945.1, s__T1Sed10-7 sp007117945, 95.0, 80.93, 0.56; GCA_003565155.1, s__T1Sed10-7 sp003565155, 95.0, 80.43, 0.51	67.84	11	N/A	N/A
GCA_003561535.1_ASM356153v1_genomic	d__Bacteria;p__Actinobacteriota;c__Actinomycetia;o__Nitriliruptorales;f__Nitriliruptoraceae;g__T1Sed10-7;s__T1Sed10-7 sp003561535	GCA_003561535.1	95	d__Bacteria;p__Actinobacteriota;c__Actinomycetia;o__Nitriliruptorales;f__Nitriliruptoraceae;g__T1Sed10-7;s__T1Sed10-7 sp003561535	100	0.99	GCA_003561535.1	d__Bacteria;p__Actinobacteriota;c__Actinomycetia;o__Nitriliruptorales;f__Nitriliruptoraceae;g__T1Sed10-7;s__T1Sed10-7 sp003561535	100	0.99	d__Bacteria;p__Actinobacteriota;c__Actinomycetia;o__Nitriliruptorales;f__Nitriliruptoraceae;g__T1Sed10-7;s__	ANI/Placement	topological placement and ANI have congruent species assignments	GCA_003554005.1, s__T1Sed10-7 sp003554005, 95.0, 90.06, 0.74; GCA_007131525.1, s__T1Sed10-7 sp007131525, 95.0, 86.48, 0.81; GCA_007117945.1, s__T1Sed10-7 sp007117945, 95.0, 80.84, 0.57; GCA_003565155.1, s__T1Sed10-7 sp003565155, 95.0, 80.62, 0.51	75.5	11	N/A	N/A
GEM2.Bin.37	d__Bacteria;p__Actinobacteriota;c__Actinomycetia;o__Nitriliruptorales;f__Nitriliruptoraceae;g__T1Sed10-7;s__T1Sed10-7 sp003561535	GCA_003561535.1	95	d__Bacteria;p__Actinobacteriota;c__Actinomycetia;o__Nitriliruptorales;f__Nitriliruptoraceae;g__T1Sed10-7;s__T1Sed10-7 sp003561535	97.73	0.76	GCA_003561535.1	d__Bacteria;p__Actinobacteriota;c__Actinomycetia;o__Nitriliruptorales;f__Nitriliruptoraceae;g__T1Sed10-7;s__T1Sed10-7 sp003561535	97.73	0.76	d__Bacteria;p__Actinobacteriota;c__Actinomycetia;o__Nitriliruptorales;f__Nitriliruptoraceae;g__T1Sed10-7;s__	ANI/Placement	topological placement and ANI have congruent species assignments	GCA_003554005.1, s__T1Sed10-7 sp003554005, 95.0, 90.61, 0.79; GCA_007131525.1, s__T1Sed10-7 sp007131525, 95.0, 86.75, 0.84; GCA_007117945.1, s__T1Sed10-7 sp007117945, 95.0, 81.07, 0.58; GCA_003565155.1, s__T1Sed10-7 sp003565155, 95.0, 80.72, 0.51	90.2	11	N/A	N/A
GCA_003565155.1_ASM356515v1_genomic	d__Bacteria;p__Actinobacteriota;c__Actinomycetia;o__Nitriliruptorales;f__Nitriliruptoraceae;g__T1Sed10-7;s__T1Sed10-7 sp003565155	GCA_003565155.1	95	d__Bacteria;p__Actinobacteriota;c__Actinomycetia;o__Nitriliruptorales;f__Nitriliruptoraceae;g__T1Sed10-7;s__T1Sed10-7 sp003565155	100	0.99	GCA_003565155.1	d__Bacteria;p__Actinobacteriota;c__Actinomycetia;o__Nitriliruptorales;f__Nitriliruptoraceae;g__T1Sed10-7;s__T1Sed10-7 sp003565155	100	0.99	d__Bacteria;p__Actinobacteriota;c__Actinomycetia;o__Nitriliruptorales;f__Nitriliruptoraceae;g__T1Sed10-7;s__	ANI/Placement	topological placement and ANI have congruent species assignments	GCA_007117945.1, s__T1Sed10-7 sp007117945, 95.0, 82.61, 0.68; GCA_003561535.1, s__T1Sed10-7 sp003561535, 95.0, 80.62, 0.51; GCA_007131525.1, s__T1Sed10-7 sp007131525, 95.0, 80.4, 0.59; GCA_003554005.1, s__T1Sed10-7 sp003554005, 95.0, 80.27, 0.53	63.31	11	N/A	N/A
GCA_003552015.1_ASM355201v1_genomic	d__Bacteria;p__Actinobacteriota;c__Actinomycetia;o__Nitriliruptorales;f__Nitriliruptoraceae;g__T1Sed10-7;s__T1Sed10-7 sp007131525	GCA_007131525.1	95	d__Bacteria;p__Actinobacteriota;c__Actinomycetia;o__Nitriliruptorales;f__Nitriliruptoraceae;g__T1Sed10-7;s__T1Sed10-7 sp007131525	98.34	0.77	GCA_007131525.1	d__Bacteria;p__Actinobacteriota;c__Actinomycetia;o__Nitriliruptorales;f__Nitriliruptoraceae;g__T1Sed10-7;s__T1Sed10-7 sp007131525	98.34	0.77	d__Bacteria;p__Actinobacteriota;c__Actinomycetia;o__Nitriliruptorales;f__Nitriliruptoraceae;g__T1Sed10-7;s__	ANI/Placement	topological placement and ANI have congruent species assignments	GCA_003561535.1, s__T1Sed10-7 sp003561535, 95.0, 86.57, 0.71; GCA_003554005.1, s__T1Sed10-7 sp003554005, 95.0, 86.56, 0.63; GCA_003565155.1, s__T1Sed10-7 sp003565155, 95.0, 80.76, 0.53; GCA_007117945.1, s__T1Sed10-7 sp007117945, 95.0, 80.62, 0.46	55.89	11	N/A	N/A
GCA_003561695.1_ASM356169v1_genomic	d__Bacteria;p__Actinobacteriota;c__Coriobacteriia;o__OPB41;f__SLCP01;g__PWVH01;s__	N/A	N/A	N/A	N/A	N/A	GCA_003563465.1	d__Bacteria;p__Actinobacteriota;c__Coriobacteriia;o__OPB41;f__SLCP01;g__PWVH01;s__PWVH01 sp003563465	79.71	0.44	d__Bacteria;p__Actinobacteriota;c__Coriobacteriia;o__OPB41;f__SLCP01;g__;s__	Placement	taxonomic novelty determined using RED	N/A	56.81	11	0.931798	N/A
GCA_003563465.1_ASM356346v1_genomic	d__Bacteria;p__Actinobacteriota;c__Coriobacteriia;o__OPB41;f__SLCP01;g__PWVH01;s__PWVH01 sp003563465	GCA_003563465.1	95	d__Bacteria;p__Actinobacteriota;c__Coriobacteriia;o__OPB41;f__SLCP01;g__PWVH01;s__PWVH01 sp003563465	100	0.99	GCA_003563465.1	d__Bacteria;p__Actinobacteriota;c__Coriobacteriia;o__OPB41;f__SLCP01;g__PWVH01;s__PWVH01 sp003563465	100	0.99	d__Bacteria;p__Actinobacteriota;c__Coriobacteriia;o__OPB41;f__SLCP01;g__;s__	ANI/Placement	topological placement and ANI have congruent species assignments	N/A	81.17	11	N/A	N/A
GCA_003562565.1_ASM356256v1_genomic	d__Bacteria;p__Actinobacteriota;c__UBA1414;o__UBA1414;f__UBA1414;g__;s__	N/A	N/A	N/A	N/A	N/A	N/A	N/A	N/A	N/A	d__Bacteria;p__Actinobacteriota;c__UBA1414;o__UBA1414;f__UBA1414;g__;s__	Placement	taxonomic novelty determined using RED	N/A	53.43	11	0.904648	N/A
GCA_003565495.1_ASM356549v1_genomic	d__Bacteria;p__Actinobacteriota;c__UBA1414;o__UBA1414;f__UBA1414;g__;s__	N/A	N/A	N/A	N/A	N/A	N/A	N/A	N/A	N/A	d__Bacteria;p__Actinobacteriota;c__UBA1414;o__UBA1414;f__UBA1414;g__;s__	Placement	taxonomic novelty determined using RED	N/A	49.78	11	0.905624	N/A
GCA_003553045.1_ASM355304v1_genomic	d__Bacteria;p__Actinobacteriota;c__UBA1414;o__UBA1414;f__UBA1414;g__SKNS01;s__SKNS01 sp003564035	GCA_003564035.1	95	d__Bacteria;p__Actinobacteriota;c__UBA1414;o__UBA1414;f__UBA1414;g__SKNS01;s__SKNS01 sp003564035	97.5	0.7	GCA_003564035.1	d__Bacteria;p__Actinobacteriota;c__UBA1414;o__UBA1414;f__UBA1414;g__SKNS01;s__SKNS01 sp003564035	97.5	0.7	d__Bacteria;p__Actinobacteriota;c__UBA1414;o__UBA1414;f__UBA1414;g__SKNS01;s__	ANI/Placement	topological placement and ANI have congruent species assignments	N/A	62.38	11	N/A	N/A
GCA_003564035.1_ASM356403v1_genomic	d__Bacteria;p__Actinobacteriota;c__UBA1414;o__UBA1414;f__UBA1414;g__SKNS01;s__SKNS01 sp003564035	GCA_003564035.1	95	d__Bacteria;p__Actinobacteriota;c__UBA1414;o__UBA1414;f__UBA1414;g__SKNS01;s__SKNS01 sp003564035	100	0.98	GCA_003564035.1	d__Bacteria;p__Actinobacteriota;c__UBA1414;o__UBA1414;f__UBA1414;g__SKNS01;s__SKNS01 sp003564035	100	0.98	d__Bacteria;p__Actinobacteriota;c__UBA1414;o__UBA1414;f__UBA1414;g__SKNS01;s__	ANI/Placement	topological placement and ANI have congruent species assignments	N/A	71.19	11	N/A	N/A
GCA_003567835.1_ASM356783v1_genomic	d__Bacteria;p__Actinobacteriota;c__UBA1414;o__UBA1414;f__UBA1414;g__SKNS01;s__SKNS01 sp003564035	GCA_003564035.1	95	d__Bacteria;p__Actinobacteriota;c__UBA1414;o__UBA1414;f__UBA1414;g__SKNS01;s__SKNS01 sp003564035	97.99	0.72	GCA_003564035.1	d__Bacteria;p__Actinobacteriota;c__UBA1414;o__UBA1414;f__UBA1414;g__SKNS01;s__SKNS01 sp003564035	97.99	0.72	d__Bacteria;p__Actinobacteriota;c__UBA1414;o__UBA1414;f__UBA1414;g__SKNS01;s__	ANI/Placement	topological placement and ANI have congruent species assignments	N/A	73.69	11	N/A	N/A
GCA_003563375.1_ASM356337v1_genomic	d__Bacteria;p__Actinobacteriota;c__UBA1414;o__UBA1414;f__UBA1414;g__SKNS01;s__SKNS01 sp007120425	GCA_007120425.1	95	d__Bacteria;p__Actinobacteriota;c__UBA1414;o__UBA1414;f__UBA1414;g__SKNS01;s__SKNS01 sp007120425	99.21	0.8	GCA_007120425.1	d__Bacteria;p__Actinobacteriota;c__UBA1414;o__UBA1414;f__UBA1414;g__SKNS01;s__SKNS01 sp007120425	99.21	0.8	d__Bacteria;p__Actinobacteriota;c__UBA1414;o__UBA1414;f__UBA1414;g__SKNS01;s__	ANI/Placement	topological placement and ANI have congruent species assignments	N/A	77.42	11	N/A	N/A
GCA_003568075.1_ASM356807v1_genomic	d__Bacteria;p__Actinobacteriota;c__UBA1414;o__UBA1414;f__UBA1414;g__SKNS01;s__SKNS01 sp007120425	GCA_007120425.1	95	d__Bacteria;p__Actinobacteriota;c__UBA1414;o__UBA1414;f__UBA1414;g__SKNS01;s__SKNS01 sp007120425	99.13	0.76	GCA_007120425.1	d__Bacteria;p__Actinobacteriota;c__UBA1414;o__UBA1414;f__UBA1414;g__SKNS01;s__SKNS01 sp007120425	99.13	0.76	d__Bacteria;p__Actinobacteriota;c__UBA1414;o__UBA1414;f__UBA1414;g__SKNS01;s__	ANI/Placement	topological placement and ANI have congruent species assignments	N/A	77	11	N/A	N/A
GCA_003566775.1_ASM356677v1_genomic	d__Bacteria;p__Armatimonadota;c__UBA5377;o__UBA5377;f__UBA5352;g__UBA5352;s__UBA5352 sp003566775	GCA_003566775.1	95	d__Bacteria;p__Armatimonadota;c__UBA5377;o__UBA5377;f__UBA5352;g__UBA5352;s__UBA5352 sp003566775	100	0.99	GCA_003566775.1	d__Bacteria;p__Armatimonadota;c__UBA5377;o__UBA5377;f__UBA5352;g__UBA5352;s__UBA5352 sp003566775	100	0.99	d__Bacteria;p__Armatimonadota;c__UBA5377;o__UBA5377;f__UBA5352;g__UBA5352;s__	ANI/Placement	topological placement and ANI have congruent species assignments	N/A	88.81	11	N/A	N/A
GCA_003551625.1_ASM355162v1_genomic	d__Bacteria;p__Aureabacteria;c__PUNC01;o__PUNC01;f__PUNC01;g__PUNC01;s__PUNC01 sp003551625	GCA_003551625.1	95	d__Bacteria;p__Aureabacteria;c__PUNC01;o__PUNC01;f__PUNC01;g__PUNC01;s__PUNC01 sp003551625	100	0.99	GCA_003551625.1	d__Bacteria;p__Aureabacteria;c__PUNC01;o__PUNC01;f__PUNC01;g__PUNC01;s__PUNC01 sp003551625	100	0.99	d__Bacteria;p__Aureabacteria;c__PUNC01;o__PUNC01;f__;g__;s__	ANI/Placement	topological placement and ANI have congruent species assignments	N/A	83.95	11	N/A	N/A
GCA_003550605.1_ASM355060v1_genomic	d__Bacteria;p__Aureabacteria;c__PUNC01;o__PUNC01;f__PWXJ01;g__PWXJ01;s__PWXJ01 sp003561965	GCA_003561965.1	95	d__Bacteria;p__Aureabacteria;c__PUNC01;o__PUNC01;f__PWXJ01;g__PWXJ01;s__PWXJ01 sp003561965	97.6	0.79	GCA_003561965.1	d__Bacteria;p__Aureabacteria;c__PUNC01;o__PUNC01;f__PWXJ01;g__PWXJ01;s__PWXJ01 sp003561965	97.6	0.79	d__Bacteria;p__Aureabacteria;c__PUNC01;o__PUNC01;f__;g__;s__	ANI/Placement	topological placement and ANI have congruent species assignments	N/A	62.22	11	N/A	N/A
GCA_003556155.1_ASM355615v1_genomic	d__Bacteria;p__Aureabacteria;c__PUNC01;o__PUNC01;f__PWXJ01;g__PWXJ01;s__PWXJ01 sp003561965	GCA_003561965.1	95	d__Bacteria;p__Aureabacteria;c__PUNC01;o__PUNC01;f__PWXJ01;g__PWXJ01;s__PWXJ01 sp003561965	98.89	0.85	GCA_003561965.1	d__Bacteria;p__Aureabacteria;c__PUNC01;o__PUNC01;f__PWXJ01;g__PWXJ01;s__PWXJ01 sp003561965	98.89	0.85	d__Bacteria;p__Aureabacteria;c__PUNC01;o__PUNC01;f__;g__;s__	ANI/Placement	topological placement and ANI have congruent species assignments	N/A	53.91	11	N/A	N/A
GCA_003561965.1_ASM356196v1_genomic	d__Bacteria;p__Aureabacteria;c__PUNC01;o__PUNC01;f__PWXJ01;g__PWXJ01;s__PWXJ01 sp003561965	GCA_003561965.1	95	d__Bacteria;p__Aureabacteria;c__PUNC01;o__PUNC01;f__PWXJ01;g__PWXJ01;s__PWXJ01 sp003561965	100	0.99	GCA_003561965.1	d__Bacteria;p__Aureabacteria;c__PUNC01;o__PUNC01;f__PWXJ01;g__PWXJ01;s__PWXJ01 sp003561965	100	0.99	d__Bacteria;p__Aureabacteria;c__PUNC01;o__PUNC01;f__;g__;s__	ANI/Placement	topological placement and ANI have congruent species assignments	N/A	66.25	11	N/A	N/A
GCA_003564355.1_ASM356435v1_genomic	d__Bacteria;p__Aureabacteria;c__PUNC01;o__PUNC01;f__PWXJ01;g__PWXJ01;s__PWXJ01 sp003561965	GCA_003561965.1	95	d__Bacteria;p__Aureabacteria;c__PUNC01;o__PUNC01;f__PWXJ01;g__PWXJ01;s__PWXJ01 sp003561965	98.42	0.79	GCA_003561965.1	d__Bacteria;p__Aureabacteria;c__PUNC01;o__PUNC01;f__PWXJ01;g__PWXJ01;s__PWXJ01 sp003561965	98.42	0.79	d__Bacteria;p__Aureabacteria;c__PUNC01;o__PUNC01;f__;g__;s__	ANI/Placement	topological placement and ANI have congruent species assignments	N/A	54.15	11	N/A	N/A
GCA_003556685.1_ASM355668v1_genomic	d__Bacteria;p__Bacteroidota;c__Bacteroidia;o__;f__;g__;s__	N/A	N/A	N/A	N/A	N/A	N/A	N/A	N/A	N/A	d__Bacteria;p__Bacteroidota;c__Bacteroidia;o__;f__;g__;s__	Placement	taxonomic classification fully defined by topology	N/A	39.66	11	0.522208	N/A
GCA_003551495.1_ASM355149v1_genomic	d__Bacteria;p__Bacteroidota;c__Bacteroidia;o__Bacteroidales;f__PUMT01;g__PUMT01;s__PUMT01 sp003551495	GCA_003551495.1	95	d__Bacteria;p__Bacteroidota;c__Bacteroidia;o__Bacteroidales;f__PUMT01;g__PUMT01;s__PUMT01 sp003551495	100	0.99	GCA_003551495.1	d__Bacteria;p__Bacteroidota;c__Bacteroidia;o__Bacteroidales;f__PUMT01;g__PUMT01;s__PUMT01 sp003551495	100	0.99	d__Bacteria;p__Bacteroidota;c__Bacteroidia;o__Bacteroidales;f__PUMT01;g__PUMT01;s__	ANI/Placement	topological placement and ANI have congruent species assignments	GCA_007125955.1, s__PUMT01 sp007125955, 95.0, 79.8, 0.48	90.97	11	N/A	N/A
GCA_003554865.1_ASM355486v1_genomic	d__Bacteria;p__Bacteroidota;c__Bacteroidia;o__Bacteroidales;f__PUMT01;g__PUMT01;s__PUMT01 sp003554865	GCA_003554865.1	95	d__Bacteria;p__Bacteroidota;c__Bacteroidia;o__Bacteroidales;f__PUMT01;g__PUMT01;s__PUMT01 sp003554865	100	0.99	GCA_003554865.1	d__Bacteria;p__Bacteroidota;c__Bacteroidia;o__Bacteroidales;f__PUMT01;g__PUMT01;s__PUMT01 sp003554865	100	0.99	d__Bacteria;p__Bacteroidota;c__Bacteroidia;o__Bacteroidales;f__PUMT01;g__PUMT01;s__	ANI/Placement	topological placement and ANI have congruent species assignments	N/A	87.88	11	N/A	N/A
GCA_003561015.1_ASM356101v1_genomic	d__Bacteria;p__Bacteroidota;c__Bacteroidia;o__Bacteroidales;f__PUMT01;g__PUMT01;s__PUMT01 sp007125955	GCA_007125955.1	95	d__Bacteria;p__Bacteroidota;c__Bacteroidia;o__Bacteroidales;f__PUMT01;g__PUMT01;s__PUMT01 sp007125955	99.85	0.86	GCA_007125955.1	d__Bacteria;p__Bacteroidota;c__Bacteroidia;o__Bacteroidales;f__PUMT01;g__PUMT01;s__PUMT01 sp007125955	99.85	0.86	d__Bacteria;p__Bacteroidota;c__Bacteroidia;o__Bacteroidales;f__PUMT01;g__PUMT01;s__	ANI/Placement	topological placement and ANI have congruent species assignments	GCA_003551495.1, s__PUMT01 sp003551495, 95.0, 79.28, 0.45	89.17	11	N/A	N/A
GCA_003568385.1_ASM356838v1_genomic	d__Bacteria;p__Bacteroidota;c__Bacteroidia;o__Bacteroidales;f__PUMT01;g__PUMT01;s__PUMT01 sp007125955	GCA_007125955.1	95	d__Bacteria;p__Bacteroidota;c__Bacteroidia;o__Bacteroidales;f__PUMT01;g__PUMT01;s__PUMT01 sp007125955	99.79	0.94	GCA_007125955.1	d__Bacteria;p__Bacteroidota;c__Bacteroidia;o__Bacteroidales;f__PUMT01;g__PUMT01;s__PUMT01 sp007125955	99.79	0.94	d__Bacteria;p__Bacteroidota;c__Bacteroidia;o__Bacteroidales;f__PUMT01;g__PUMT01;s__	ANI/Placement	topological placement and ANI have congruent species assignments	GCA_003551495.1, s__PUMT01 sp003551495, 95.0, 79.25, 0.48	79.94	11	N/A	N/A
GCA_003557775.1_ASM355777v1_genomic	d__Bacteria;p__Bacteroidota;c__Bacteroidia;o__Bacteroidales;f__PUMT01;g__PXAP01;s__	N/A	N/A	N/A	N/A	N/A	GCA_007132365.1	d__Bacteria;p__Bacteroidota;c__Bacteroidia;o__Bacteroidales;f__PUMT01;g__PXAP01;s__PXAP01 sp007132365	98.57	0.53	d__Bacteria;p__Bacteroidota;c__Bacteroidia;o__Bacteroidales;f__PUMT01;g__PXAP01;s__	Placement	taxonomic classification fully defined by topology	GCA_007134675.1, s__PXAP01 sp007134675, 95.0, 86.08, 0.46	48.67	11	0.997995	N/A
GCA_003563525.1_ASM356352v1_genomic	d__Bacteria;p__Bacteroidota;c__Bacteroidia;o__Bacteroidales;f__PUMT01;g__PXAP01;s__	N/A	N/A	N/A	N/A	N/A	GCA_007133565.1	d__Bacteria;p__Bacteroidota;c__Bacteroidia;o__Bacteroidales;f__PUMT01;g__PXAP01;s__PXAP01 sp007133565	87.68	0.79	d__Bacteria;p__Bacteroidota;c__Bacteroidia;o__Bacteroidales;f__PUMT01;g__PXAP01;s__	Placement	taxonomic classification fully defined by topology	GCA_007132715.1, s__PXAP01 sp007132715, 95.0, 82.5, 0.39; GCA_007131165.1, s__PXAP01 sp007131165, 95.0, 81.12, 0.66	57.26	11	0.96814	N/A
GCA_003566695.1_ASM356669v1_genomic	d__Bacteria;p__Bacteroidota;c__Bacteroidia;o__Bacteroidales;f__PUMT01;g__PXAP01;s__	N/A	N/A	N/A	N/A	N/A	N/A	N/A	N/A	N/A	d__Bacteria;p__Bacteroidota;c__Bacteroidia;o__Bacteroidales;f__PUMT01;g__PXAP01;s__	Placement	taxonomic classification fully defined by topology	GCA_007132365.1, s__PXAP01 sp007132365, 95.0, 87.09, 0.4; GCA_007134675.1, s__PXAP01 sp007134675, 95.0, 82.83, 0.48	44.94	11	0.943082	N/A
PLM2.Bin.38	d__Bacteria;p__Bacteroidota;c__Bacteroidia;o__Bacteroidales;f__PUMT01;g__PXAP01;s__	N/A	N/A	N/A	N/A	N/A	GCA_007132715.1	d__Bacteria;p__Bacteroidota;c__Bacteroidia;o__Bacteroidales;f__PUMT01;g__PXAP01;s__PXAP01 sp007132715	89.53	0.85	d__Bacteria;p__Bacteroidota;c__Bacteroidia;o__Bacteroidales;f__PUMT01;g__PXAP01;s__	Placement	taxonomic classification fully defined by topology	GCA_007133565.1, s__PXAP01 sp007133565, 95.0, 79.53, 0.48; GCA_007131165.1, s__PXAP01 sp007131165, 95.0, 79.03, 0.35	96.11	11	0.978922	N/A
GCA_003556985.1_ASM355698v1_genomic	d__Bacteria;p__Bacteroidota;c__Bacteroidia;o__Bacteroidales;f__PUMT01;g__PXAP01;s__PXAP01 sp003556985	GCA_003556985.1	95	d__Bacteria;p__Bacteroidota;c__Bacteroidia;o__Bacteroidales;f__PUMT01;g__PXAP01;s__PXAP01 sp003556985	100	0.97	GCA_003556985.1	d__Bacteria;p__Bacteroidota;c__Bacteroidia;o__Bacteroidales;f__PUMT01;g__PXAP01;s__PXAP01 sp003556985	100	0.97	d__Bacteria;p__Bacteroidota;c__Bacteroidia;o__Bacteroidales;f__PUMT01;g__PXAP01;s__	ANI/Placement	topological placement and ANI have congruent species assignments	GCA_007119075.1, s__PXAP01 sp007119075, 95.0, 77.89, 0.27; GCA_007135095.1, s__PXAP01 sp007135095, 95.0, 77.25, 0.31	71.13	11	N/A	N/A
GCA_003567115.1_ASM356711v1_genomic	d__Bacteria;p__Bacteroidota;c__Bacteroidia;o__Bacteroidales;f__PUMT01;g__PXAP01;s__PXAP01 sp003567115	GCA_003567115.1	95	d__Bacteria;p__Bacteroidota;c__Bacteroidia;o__Bacteroidales;f__PUMT01;g__PXAP01;s__PXAP01 sp003567115	100	0.98	GCA_003567115.1	d__Bacteria;p__Bacteroidota;c__Bacteroidia;o__Bacteroidales;f__PUMT01;g__PXAP01;s__PXAP01 sp003567115	100	0.98	d__Bacteria;p__Bacteroidota;c__Bacteroidia;o__Bacteroidales;f__PUMT01;g__PXAP01;s__	ANI/Placement	topological placement and ANI have congruent species assignments	N/A	72.88	11	N/A	N/A
GCA_003556565.1_ASM355656v1_genomic	d__Bacteria;p__Bacteroidota;c__Bacteroidia;o__Bacteroidales;f__PUMT01;g__PXAP01;s__PXAP01 sp007120695	GCA_007120695.1	95	d__Bacteria;p__Bacteroidota;c__Bacteroidia;o__Bacteroidales;f__PUMT01;g__PXAP01;s__PXAP01 sp007120695	99.17	0.87	GCA_007120695.1	d__Bacteria;p__Bacteroidota;c__Bacteroidia;o__Bacteroidales;f__PUMT01;g__PXAP01;s__PXAP01 sp007120695	99.17	0.87	d__Bacteria;p__Bacteroidota;c__Bacteroidia;o__Bacteroidales;f__PUMT01;g__PXAP01;s__	ANI/Placement	topological placement and ANI have congruent species assignments	N/A	78.12	11	N/A	N/A
GCA_003561995.1_ASM356199v1_genomic	d__Bacteria;p__Bacteroidota;c__Bacteroidia;o__Bacteroidales;f__PUMT01;g__PXAP01;s__PXAP01 sp007120695	GCA_007120695.1	95	d__Bacteria;p__Bacteroidota;c__Bacteroidia;o__Bacteroidales;f__PUMT01;g__PXAP01;s__PXAP01 sp007120695	98.34	0.7	GCA_007120695.1	d__Bacteria;p__Bacteroidota;c__Bacteroidia;o__Bacteroidales;f__PUMT01;g__PXAP01;s__PXAP01 sp007120695	98.34	0.7	d__Bacteria;p__Bacteroidota;c__Bacteroidia;o__Bacteroidales;f__PUMT01;g__PXAP01;s__	ANI/Placement	topological placement and ANI have congruent species assignments	N/A	66.75	11	N/A	N/A
GCA_003564495.1_ASM356449v1_genomic	d__Bacteria;p__Bacteroidota;c__Bacteroidia;o__Bacteroidales;f__PUMT01;g__PXAP01;s__PXAP01 sp007120695	GCA_007120695.1	95	d__Bacteria;p__Bacteroidota;c__Bacteroidia;o__Bacteroidales;f__PUMT01;g__PXAP01;s__PXAP01 sp007120695	99.02	0.77	GCA_007120695.1	d__Bacteria;p__Bacteroidota;c__Bacteroidia;o__Bacteroidales;f__PUMT01;g__PXAP01;s__PXAP01 sp007120695	99.02	0.77	d__Bacteria;p__Bacteroidota;c__Bacteroidia;o__Bacteroidales;f__PUMT01;g__PXAP01;s__	ANI/Placement	topological placement and ANI have congruent species assignments	N/A	80.75	11	N/A	N/A
GCA_003560655.1_ASM356065v1_genomic	d__Bacteria;p__Bacteroidota;c__Bacteroidia;o__Bacteroidales;f__PUMT01;g__PXAP01;s__PXAP01 sp007132715	GCA_007132715.1	95	d__Bacteria;p__Bacteroidota;c__Bacteroidia;o__Bacteroidales;f__PUMT01;g__PXAP01;s__PXAP01 sp007132715	99.78	0.68	GCA_007132715.1	d__Bacteria;p__Bacteroidota;c__Bacteroidia;o__Bacteroidales;f__PUMT01;g__PXAP01;s__PXAP01 sp007132715	99.78	0.68	d__Bacteria;p__Bacteroidota;c__Bacteroidia;o__Bacteroidales;f__PUMT01;g__PXAP01;s__	ANI/Placement	topological placement and ANI have congruent species assignments	GCA_007133565.1, s__PXAP01 sp007133565, 95.0, 79.86, 0.34; GCA_007131165.1, s__PXAP01 sp007131165, 95.0, 78.82, 0.28	81.47	11	N/A	N/A
GCA_003559695.1_ASM355969v1_genomic	d__Bacteria;p__Bacteroidota;c__Bacteroidia;o__Bacteroidales;f__PUMT01;g__PXAP01;s__PXAP01 sp007133565	GCA_007133565.1	95	d__Bacteria;p__Bacteroidota;c__Bacteroidia;o__Bacteroidales;f__PUMT01;g__PXAP01;s__PXAP01 sp007133565	99.6	0.86	GCA_007133565.1	d__Bacteria;p__Bacteroidota;c__Bacteroidia;o__Bacteroidales;f__PUMT01;g__PXAP01;s__PXAP01 sp007133565	99.6	0.86	d__Bacteria;p__Bacteroidota;c__Bacteroidia;o__Bacteroidales;f__PUMT01;g__PXAP01;s__	ANI/Placement	topological placement and ANI have congruent species assignments	GCA_007131165.1, s__PXAP01 sp007131165, 95.0, 81.88, 0.57; GCA_007132715.1, s__PXAP01 sp007132715, 95.0, 80.24, 0.43	82.88	11	N/A	N/A
GCA_003557725.1_ASM355772v1_genomic	d__Bacteria;p__Bacteroidota;c__Bacteroidia;o__Bacteroidales;f__PWNQ01;g__PWNQ01;s__PWNQ01 sp003557725	GCA_003557725.1	95	d__Bacteria;p__Bacteroidota;c__Bacteroidia;o__Bacteroidales;f__PWNQ01;g__PWNQ01;s__PWNQ01 sp003557725	100	0.99	GCA_003557725.1	d__Bacteria;p__Bacteroidota;c__Bacteroidia;o__Bacteroidales;f__PWNQ01;g__PWNQ01;s__PWNQ01 sp003557725	100	0.99	d__Bacteria;p__Bacteroidota;c__Bacteroidia;o__Bacteroidales;f__PWNQ01;g__;s__	ANI/Placement	topological placement and ANI have congruent species assignments	N/A	86.69	11	N/A	N/A
GCA_003565735.1_ASM356573v1_genomic	d__Bacteria;p__Bacteroidota;c__Bacteroidia;o__Bacteroidales;f__PXBB01;g__PXBB01;s__PXBB01 sp003565735	GCA_003565735.1	95	d__Bacteria;p__Bacteroidota;c__Bacteroidia;o__Bacteroidales;f__PXBB01;g__PXBB01;s__PXBB01 sp003565735	100	0.99	GCA_003565735.1	d__Bacteria;p__Bacteroidota;c__Bacteroidia;o__Bacteroidales;f__PXBB01;g__PXBB01;s__PXBB01 sp003565735	100	0.99	d__Bacteria;p__Bacteroidota;c__Bacteroidia;o__Bacteroidales;f__;g__;s__	ANI/Placement	topological placement and ANI have congruent species assignments	N/A	84.27	11	N/A	N/A
GCA_003556745.1_ASM355674v1_genomic	d__Bacteria;p__Bacteroidota;c__Bacteroidia;o__Bacteroidales;f__UBA7960;g__;s__	N/A	N/A	N/A	N/A	N/A	N/A	N/A	N/A	N/A	d__Bacteria;p__Bacteroidota;c__Bacteroidia;o__Bacteroidales;f__UBA7960;g__;s__	Placement	taxonomic novelty determined using RED	N/A	38.77	11	0.886366	N/A
GCA_003557945.1_ASM355794v1_genomic	d__Bacteria;p__Bacteroidota;c__Bacteroidia;o__Bacteroidales;f__UBA7960;g__;s__	N/A	N/A	N/A	N/A	N/A	N/A	N/A	N/A	N/A	d__Bacteria;p__Bacteroidota;c__Bacteroidia;o__Bacteroidales;f__UBA7960;g__;s__	Placement	taxonomic novelty determined using RED	N/A	58.45	11	0.860424	N/A
GCA_003551185.1_ASM355118v1_genomic	d__Bacteria;p__Bacteroidota;c__Bacteroidia;o__Bacteroidales;f__UBA7960;g__PUKZ01;s__	N/A	N/A	N/A	N/A	N/A	GCA_003559855.1	d__Bacteria;p__Bacteroidota;c__Bacteroidia;o__Bacteroidales;f__UBA7960;g__PUKZ01;s__PUKZ01 sp003559855	84.43	0.52	d__Bacteria;p__Bacteroidota;c__Bacteroidia;o__Bacteroidales;f__UBA7960;g__PUKZ01;s__	Placement	taxonomic classification fully defined by topology	GCA_003567625.1, s__PUKZ01 sp003567625, 95.0, 79.94, 0.31	44.03	11	0.976207	N/A
GCA_003554065.1_ASM355406v1_genomic	d__Bacteria;p__Bacteroidota;c__Bacteroidia;o__Bacteroidales;f__UBA7960;g__PUKZ01;s__	N/A	N/A	N/A	N/A	N/A	GCA_003550725.1	d__Bacteria;p__Bacteroidota;c__Bacteroidia;o__Bacteroidales;f__UBA7960;g__PUKZ01;s__PUKZ01 sp003550725	78.4	0.13	d__Bacteria;p__Bacteroidota;c__Bacteroidia;o__Bacteroidales;f__UBA7960;g__PUKZ01;s__	Placement	taxonomic classification fully defined by topology	N/A	45.5	11	0.917857	N/A
GCA_003565455.1_ASM356545v1_genomic	d__Bacteria;p__Bacteroidota;c__Bacteroidia;o__Bacteroidales;f__UBA7960;g__PUKZ01;s__	N/A	N/A	N/A	N/A	N/A	N/A	N/A	N/A	N/A	d__Bacteria;p__Bacteroidota;c__Bacteroidia;o__Bacteroidales;f__UBA7960;g__PUKZ01;s__	Placement	taxonomic classification fully defined by topology	N/A	54.25	11	0.938497	N/A
GCA_003550725.1_ASM355072v1_genomic	d__Bacteria;p__Bacteroidota;c__Bacteroidia;o__Bacteroidales;f__UBA7960;g__PUKZ01;s__PUKZ01 sp003550725	GCA_003550725.1	95	d__Bacteria;p__Bacteroidota;c__Bacteroidia;o__Bacteroidales;f__UBA7960;g__PUKZ01;s__PUKZ01 sp003550725	100	0.99	GCA_003550725.1	d__Bacteria;p__Bacteroidota;c__Bacteroidia;o__Bacteroidales;f__UBA7960;g__PUKZ01;s__PUKZ01 sp003550725	100	0.99	d__Bacteria;p__Bacteroidota;c__Bacteroidia;o__Bacteroidales;f__UBA7960;g__PUKZ01;s__	ANI/Placement	topological placement and ANI have congruent species assignments	N/A	89.13	11	N/A	N/A
GCA_003553765.1_ASM355376v1_genomic	d__Bacteria;p__Bacteroidota;c__Bacteroidia;o__Bacteroidales;f__UBA7960;g__PUKZ01;s__PUKZ01 sp003550725	GCA_003550725.1	95	d__Bacteria;p__Bacteroidota;c__Bacteroidia;o__Bacteroidales;f__UBA7960;g__PUKZ01;s__PUKZ01 sp003550725	99.84	0.91	GCA_003550725.1	d__Bacteria;p__Bacteroidota;c__Bacteroidia;o__Bacteroidales;f__UBA7960;g__PUKZ01;s__PUKZ01 sp003550725	99.84	0.91	d__Bacteria;p__Bacteroidota;c__Bacteroidia;o__Bacteroidales;f__UBA7960;g__PUKZ01;s__	ANI/Placement	topological placement and ANI have congruent species assignments	N/A	92.52	11	N/A	N/A
GCA_003559855.1_ASM355985v1_genomic	d__Bacteria;p__Bacteroidota;c__Bacteroidia;o__Bacteroidales;f__UBA7960;g__PUKZ01;s__PUKZ01 sp003559855	GCA_003559855.1	95	d__Bacteria;p__Bacteroidota;c__Bacteroidia;o__Bacteroidales;f__UBA7960;g__PUKZ01;s__PUKZ01 sp003559855	100	0.99	GCA_003559855.1	d__Bacteria;p__Bacteroidota;c__Bacteroidia;o__Bacteroidales;f__UBA7960;g__PUKZ01;s__PUKZ01 sp003559855	100	0.99	d__Bacteria;p__Bacteroidota;c__Bacteroidia;o__Bacteroidales;f__UBA7960;g__PUKZ01;s__	ANI/Placement	topological placement and ANI have congruent species assignments	GCA_003567625.1, s__PUKZ01 sp003567625, 95.0, 82.34, 0.65; GCA_007130125.1, s__PUKZ01 sp007130125, 95.0, 77.65, 0.21	95	11	N/A	N/A
GCA_003567625.1_ASM356762v1_genomic	d__Bacteria;p__Bacteroidota;c__Bacteroidia;o__Bacteroidales;f__UBA7960;g__PUKZ01;s__PUKZ01 sp003567625	GCA_003567625.1	95	d__Bacteria;p__Bacteroidota;c__Bacteroidia;o__Bacteroidales;f__UBA7960;g__PUKZ01;s__PUKZ01 sp003567625	100	0.99	GCA_003567625.1	d__Bacteria;p__Bacteroidota;c__Bacteroidia;o__Bacteroidales;f__UBA7960;g__PUKZ01;s__PUKZ01 sp003567625	100	0.99	d__Bacteria;p__Bacteroidota;c__Bacteroidia;o__Bacteroidales;f__UBA7960;g__PUKZ01;s__	ANI/Placement	topological placement and ANI have congruent species assignments	GCA_003559855.1, s__PUKZ01 sp003559855, 95.0, 82.34, 0.65; GCA_007130125.1, s__PUKZ01 sp007130125, 95.0, 77.89, 0.2	89.76	11	N/A	N/A
GCA_003559015.1_ASM355901v1_genomic	d__Bacteria;p__Bacteroidota;c__Bacteroidia;o__Bacteroidales;f__UBA7960;g__PUKZ01;s__PUKZ01 sp007130125	GCA_007130125.1	95	d__Bacteria;p__Bacteroidota;c__Bacteroidia;o__Bacteroidales;f__UBA7960;g__PUKZ01;s__PUKZ01 sp007130125	99.37	0.75	GCA_007130125.1	d__Bacteria;p__Bacteroidota;c__Bacteroidia;o__Bacteroidales;f__UBA7960;g__PUKZ01;s__PUKZ01 sp007130125	99.37	0.75	d__Bacteria;p__Bacteroidota;c__Bacteroidia;o__Bacteroidales;f__UBA7960;g__PUKZ01;s__	ANI/Placement	topological placement and ANI have congruent species assignments	N/A	62.76	11	N/A	N/A
GCA_003551345.1_ASM355134v1_genomic	d__Bacteria;p__Bacteroidota;c__Bacteroidia;o__Bacteroidales;f__UBA7960;g__PUML01;s__PUML01 sp003551345	GCA_003551345.1	95	d__Bacteria;p__Bacteroidota;c__Bacteroidia;o__Bacteroidales;f__UBA7960;g__PUML01;s__PUML01 sp003551345	100	0.98	GCA_003551345.1	d__Bacteria;p__Bacteroidota;c__Bacteroidia;o__Bacteroidales;f__UBA7960;g__PUML01;s__PUML01 sp003551345	100	0.98	d__Bacteria;p__Bacteroidota;c__Bacteroidia;o__Bacteroidales;f__UBA7960;g__PUML01;s__	ANI/Placement	topological placement and ANI have congruent species assignments	GCA_007131125.1, s__PUML01 sp007131125, 95.0, 98.58, 0.64; GCA_007129255.1, s__PUML01 sp007129255, 95.0, 85.42, 0.69	69.01	11	N/A	N/A
GCA_003558045.1_ASM355804v1_genomic	d__Bacteria;p__Bacteroidota;c__Bacteroidia;o__Bacteroidales;f__UBA7960;g__PUML01;s__PUML01 sp007129255	GCA_007129255.1	95	d__Bacteria;p__Bacteroidota;c__Bacteroidia;o__Bacteroidales;f__UBA7960;g__PUML01;s__PUML01 sp007129255	99.71	0.98	GCA_007129255.1	d__Bacteria;p__Bacteroidota;c__Bacteroidia;o__Bacteroidales;f__UBA7960;g__PUML01;s__PUML01 sp007129255	99.71	0.98	d__Bacteria;p__Bacteroidota;c__Bacteroidia;o__Bacteroidales;f__UBA7960;g__PUML01;s__	ANI/Placement	topological placement and ANI have congruent species assignments	GCA_003551345.1, s__PUML01 sp003551345, 95.0, 83.97, 0.55; GCA_007131125.1, s__PUML01 sp007131125, 95.0, 83.1, 0.61	78.81	11	N/A	N/A
GCA_003566495.1_ASM356649v1_genomic	d__Bacteria;p__Bacteroidota;c__Bacteroidia;o__Bacteroidales;f__UBA7960;g__PUML01;s__PUML01 sp007129255	GCA_007129255.1	95	d__Bacteria;p__Bacteroidota;c__Bacteroidia;o__Bacteroidales;f__UBA7960;g__PUML01;s__PUML01 sp007129255	99.64	0.84	GCA_007129255.1	d__Bacteria;p__Bacteroidota;c__Bacteroidia;o__Bacteroidales;f__UBA7960;g__PUML01;s__PUML01 sp007129255	99.64	0.84	d__Bacteria;p__Bacteroidota;c__Bacteroidia;o__Bacteroidales;f__UBA7960;g__PUML01;s__	ANI/Placement	topological placement and ANI have congruent species assignments	GCA_003551345.1, s__PUML01 sp003551345, 95.0, 85.48, 0.66; GCA_007131125.1, s__PUML01 sp007131125, 95.0, 83.32, 0.76	83.21	11	N/A	N/A
GCA_003552245.1_ASM355224v1_genomic	d__Bacteria;p__Bacteroidota;c__Bacteroidia;o__Bacteroidales;f__UBA7960;g__PUPG01;s__	N/A	N/A	N/A	N/A	N/A	GCA_003556325.1	d__Bacteria;p__Bacteroidota;c__Bacteroidia;o__Bacteroidales;f__UBA7960;g__PUPG01;s__PUPG01 sp003556325	80.57	0.55	d__Bacteria;p__Bacteroidota;c__Bacteroidia;o__Bacteroidales;f__UBA7960;g__PUPG01;s__	Placement	taxonomic classification fully defined by topology	GCA_003552075.1, s__PUPG01 sp003552075, 95.0, 79.36, 0.42; GCA_003557765.1, s__PUPG01 sp003557765, 95.0, 78.93, 0.38	48.49	11	0.962064	N/A
GCA_003559615.1_ASM355961v1_genomic	d__Bacteria;p__Bacteroidota;c__Bacteroidia;o__Bacteroidales;f__UBA7960;g__PUPG01;s__	N/A	N/A	N/A	N/A	N/A	GCA_003553005.1	d__Bacteria;p__Bacteroidota;c__Bacteroidia;o__Bacteroidales;f__UBA7960;g__PUPG01;s__PUPG01 sp003553005	84.87	0.63	d__Bacteria;p__Bacteroidota;c__Bacteroidia;o__Bacteroidales;f__UBA7960;g__PUPG01;s__	Placement	taxonomic classification fully defined by topology	GCA_003552075.1, s__PUPG01 sp003552075, 95.0, 86.37, 0.66; GCA_003557765.1, s__PUPG01 sp003557765, 95.0, 83.92, 0.64; GCA_003556325.1, s__PUPG01 sp003556325, 95.0, 79.39, 0.4; GCA_007124575.1, s__PUPG01 sp007124575, 95.0, 78.2, 0.31	56.67	11	0.983263	N/A
GCA_003568205.1_ASM356820v1_genomic	d__Bacteria;p__Bacteroidota;c__Bacteroidia;o__Bacteroidales;f__UBA7960;g__PUPG01;s__	N/A	N/A	N/A	N/A	N/A	GCA_003556325.1	d__Bacteria;p__Bacteroidota;c__Bacteroidia;o__Bacteroidales;f__UBA7960;g__PUPG01;s__PUPG01 sp003556325	81.12	0.57	d__Bacteria;p__Bacteroidota;c__Bacteroidia;o__Bacteroidales;f__UBA7960;g__PUPG01;s__	Placement	taxonomic classification fully defined by topology	GCA_003552075.1, s__PUPG01 sp003552075, 95.0, 80.69, 0.41; GCA_003557765.1, s__PUPG01 sp003557765, 95.0, 79.58, 0.4; GCA_003553005.1, s__PUPG01 sp003553005, 95.0, 79.51, 0.29; GCA_007124575.1, s__PUPG01 sp007124575, 95.0, 77.87, 0.24	60.06	11	0.96554	N/A
GEM2.Bin.73	d__Bacteria;p__Bacteroidota;c__Bacteroidia;o__Bacteroidales;f__UBA7960;g__PUPG01;s__	N/A	N/A	N/A	N/A	N/A	GCA_007122505.1	d__Bacteria;p__Bacteroidota;c__Bacteroidia;o__Bacteroidales;f__UBA7960;g__PUPG01;s__PUPG01 sp007122505	86.56	0.81	d__Bacteria;p__Bacteroidota;c__Bacteroidia;o__Bacteroidales;f__UBA7960;g__PUPG01;s__	Placement	taxonomic classification fully defined by topology	N/A	94.9	11	0.985418	N/A
GCA_003552075.1_ASM355207v1_genomic	d__Bacteria;p__Bacteroidota;c__Bacteroidia;o__Bacteroidales;f__UBA7960;g__PUPG01;s__PUPG01 sp003552075	GCA_003552075.1	95	d__Bacteria;p__Bacteroidota;c__Bacteroidia;o__Bacteroidales;f__UBA7960;g__PUPG01;s__PUPG01 sp003552075	100	0.99	GCA_003552075.1	d__Bacteria;p__Bacteroidota;c__Bacteroidia;o__Bacteroidales;f__UBA7960;g__PUPG01;s__PUPG01 sp003552075	100	0.99	d__Bacteria;p__Bacteroidota;c__Bacteroidia;o__Bacteroidales;f__UBA7960;g__PUPG01;s__	ANI/Placement	topological placement and ANI have congruent species assignments	GCA_003557765.1, s__PUPG01 sp003557765, 95.0, 88.54, 0.73; GCA_003553005.1, s__PUPG01 sp003553005, 95.0, 82.69, 0.73; GCA_003556325.1, s__PUPG01 sp003556325, 95.0, 79.7, 0.38; GCA_007124575.1, s__PUPG01 sp007124575, 95.0, 78.25, 0.34	74.13	11	N/A	N/A
GCA_003555045.1_ASM355504v1_genomic	d__Bacteria;p__Bacteroidota;c__Bacteroidia;o__Bacteroidales;f__UBA7960;g__PUPG01;s__PUPG01 sp003552075	GCA_003552075.1	95	d__Bacteria;p__Bacteroidota;c__Bacteroidia;o__Bacteroidales;f__UBA7960;g__PUPG01;s__PUPG01 sp003552075	98.99	0.74	GCA_003552075.1	d__Bacteria;p__Bacteroidota;c__Bacteroidia;o__Bacteroidales;f__UBA7960;g__PUPG01;s__PUPG01 sp003552075	98.99	0.74	d__Bacteria;p__Bacteroidota;c__Bacteroidia;o__Bacteroidales;f__UBA7960;g__PUPG01;s__	ANI/Placement	topological placement and ANI have congruent species assignments	GCA_003557765.1, s__PUPG01 sp003557765, 95.0, 88.48, 0.7; GCA_003553005.1, s__PUPG01 sp003553005, 95.0, 83.4, 0.46; GCA_003556325.1, s__PUPG01 sp003556325, 95.0, 80.65, 0.46; GCA_007124575.1, s__PUPG01 sp007124575, 95.0, 78.65, 0.31	59.56	11	N/A	N/A
GCA_003553005.1_ASM355300v1_genomic	d__Bacteria;p__Bacteroidota;c__Bacteroidia;o__Bacteroidales;f__UBA7960;g__PUPG01;s__PUPG01 sp003553005	GCA_003553005.1	95	d__Bacteria;p__Bacteroidota;c__Bacteroidia;o__Bacteroidales;f__UBA7960;g__PUPG01;s__PUPG01 sp003553005	100	0.99	GCA_003553005.1	d__Bacteria;p__Bacteroidota;c__Bacteroidia;o__Bacteroidales;f__UBA7960;g__PUPG01;s__PUPG01 sp003553005	100	0.99	d__Bacteria;p__Bacteroidota;c__Bacteroidia;o__Bacteroidales;f__UBA7960;g__PUPG01;s__	ANI/Placement	topological placement and ANI have congruent species assignments	GCA_003552075.1, s__PUPG01 sp003552075, 95.0, 82.69, 0.73; GCA_003557765.1, s__PUPG01 sp003557765, 95.0, 81.47, 0.72; GCA_003556325.1, s__PUPG01 sp003556325, 95.0, 79.13, 0.36; GCA_007124575.1, s__PUPG01 sp007124575, 95.0, 78.71, 0.28	62.44	11	N/A	N/A
GCA_003550825.1_ASM355082v1_genomic	d__Bacteria;p__Bacteroidota;c__Bacteroidia;o__Bacteroidales;f__UBA7960;g__PUPG01;s__PUPG01 sp003556325	GCA_003556325.1	95	d__Bacteria;p__Bacteroidota;c__Bacteroidia;o__Bacteroidales;f__UBA7960;g__PUPG01;s__PUPG01 sp003556325	99.15	0.81	GCA_003556325.1	d__Bacteria;p__Bacteroidota;c__Bacteroidia;o__Bacteroidales;f__UBA7960;g__PUPG01;s__PUPG01 sp003556325	99.15	0.81	d__Bacteria;p__Bacteroidota;c__Bacteroidia;o__Bacteroidales;f__UBA7960;g__PUPG01;s__	ANI/Placement	topological placement and ANI have congruent species assignments	GCA_003552075.1, s__PUPG01 sp003552075, 95.0, 79.32, 0.31; GCA_003557765.1, s__PUPG01 sp003557765, 95.0, 79.23, 0.3	60.71	11	N/A	N/A
GCA_003556325.1_ASM355632v1_genomic	d__Bacteria;p__Bacteroidota;c__Bacteroidia;o__Bacteroidales;f__UBA7960;g__PUPG01;s__PUPG01 sp003556325	GCA_003556325.1	95	d__Bacteria;p__Bacteroidota;c__Bacteroidia;o__Bacteroidales;f__UBA7960;g__PUPG01;s__PUPG01 sp003556325	100	0.98	GCA_003556325.1	d__Bacteria;p__Bacteroidota;c__Bacteroidia;o__Bacteroidales;f__UBA7960;g__PUPG01;s__PUPG01 sp003556325	100	0.98	d__Bacteria;p__Bacteroidota;c__Bacteroidia;o__Bacteroidales;f__UBA7960;g__PUPG01;s__	ANI/Placement	topological placement and ANI have congruent species assignments	GCA_003552075.1, s__PUPG01 sp003552075, 95.0, 79.7, 0.38; GCA_003557765.1, s__PUPG01 sp003557765, 95.0, 79.15, 0.33; GCA_003553005.1, s__PUPG01 sp003553005, 95.0, 79.13, 0.36; GCA_007124575.1, s__PUPG01 sp007124575, 95.0, 78.58, 0.35	82.58	11	N/A	N/A
GCA_003557385.1_ASM355738v1_genomic	d__Bacteria;p__Bacteroidota;c__Bacteroidia;o__Bacteroidales;f__UBA7960;g__PUPG01;s__PUPG01 sp003557385	GCA_003557385.1	95	d__Bacteria;p__Bacteroidota;c__Bacteroidia;o__Bacteroidales;f__UBA7960;g__PUPG01;s__PUPG01 sp003557385	100	0.99	GCA_003557385.1	d__Bacteria;p__Bacteroidota;c__Bacteroidia;o__Bacteroidales;f__UBA7960;g__PUPG01;s__PUPG01 sp003557385	100	0.99	d__Bacteria;p__Bacteroidota;c__Bacteroidia;o__Bacteroidales;f__UBA7960;g__PUPG01;s__	ANI/Placement	topological placement and ANI have congruent species assignments	GCA_003567205.1, s__PUPG01 sp003567205, 95.0, 82.68, 0.66; GCA_007125585.1, s__PUPG01 sp007125585, 95.0, 77.8, 0.28	78.15	11	N/A	N/A
GCA_003566175.1_ASM356617v1_genomic	d__Bacteria;p__Bacteroidota;c__Bacteroidia;o__Bacteroidales;f__UBA7960;g__PUPG01;s__PUPG01 sp003557385	GCA_003557385.1	95	d__Bacteria;p__Bacteroidota;c__Bacteroidia;o__Bacteroidales;f__UBA7960;g__PUPG01;s__PUPG01 sp003557385	99.23	0.76	GCA_003557385.1	d__Bacteria;p__Bacteroidota;c__Bacteroidia;o__Bacteroidales;f__UBA7960;g__PUPG01;s__PUPG01 sp003557385	99.23	0.76	d__Bacteria;p__Bacteroidota;c__Bacteroidia;o__Bacteroidales;f__UBA7960;g__PUPG01;s__	ANI/Placement	topological placement and ANI have congruent species assignments	GCA_003567205.1, s__PUPG01 sp003567205, 95.0, 82.4, 0.56	47.82	11	N/A	N/A
GCA_003557765.1_ASM355776v1_genomic	d__Bacteria;p__Bacteroidota;c__Bacteroidia;o__Bacteroidales;f__UBA7960;g__PUPG01;s__PUPG01 sp003557765	GCA_003557765.1	95	d__Bacteria;p__Bacteroidota;c__Bacteroidia;o__Bacteroidales;f__UBA7960;g__PUPG01;s__PUPG01 sp003557765	100	0.99	GCA_003557765.1	d__Bacteria;p__Bacteroidota;c__Bacteroidia;o__Bacteroidales;f__UBA7960;g__PUPG01;s__PUPG01 sp003557765	100	0.99	d__Bacteria;p__Bacteroidota;c__Bacteroidia;o__Bacteroidales;f__UBA7960;g__PUPG01;s__	ANI/Placement	topological placement and ANI have congruent species assignments	GCA_003552075.1, s__PUPG01 sp003552075, 95.0, 88.54, 0.73; GCA_003553005.1, s__PUPG01 sp003553005, 95.0, 81.47, 0.72; GCA_003556325.1, s__PUPG01 sp003556325, 95.0, 79.15, 0.33; GCA_007124575.1, s__PUPG01 sp007124575, 95.0, 78.2, 0.32	76.31	11	N/A	N/A
GCA_003557805.1_ASM355780v1_genomic	d__Bacteria;p__Bacteroidota;c__Bacteroidia;o__Bacteroidales;f__UBA7960;g__PUPG01;s__PUPG01 sp003557805	GCA_003557805.1	95	d__Bacteria;p__Bacteroidota;c__Bacteroidia;o__Bacteroidales;f__UBA7960;g__PUPG01;s__PUPG01 sp003557805	100	0.98	GCA_003557805.1	d__Bacteria;p__Bacteroidota;c__Bacteroidia;o__Bacteroidales;f__UBA7960;g__PUPG01;s__PUPG01 sp003557805	100	0.98	d__Bacteria;p__Bacteroidota;c__Bacteroidia;o__Bacteroidales;f__UBA7960;g__PUPG01;s__	ANI/Placement	topological placement and ANI have congruent species assignments	GCA_007134525.1, s__PUPG01 sp007134525, 95.0, 80.29, 0.41	81.57	11	N/A	N/A
GCA_003559735.1_ASM355973v1_genomic	d__Bacteria;p__Bacteroidota;c__Bacteroidia;o__Bacteroidales;f__UBA7960;g__PUPG01;s__PUPG01 sp003559735	GCA_003559735.1	95	d__Bacteria;p__Bacteroidota;c__Bacteroidia;o__Bacteroidales;f__UBA7960;g__PUPG01;s__PUPG01 sp003559735	100	0.99	GCA_003559735.1	d__Bacteria;p__Bacteroidota;c__Bacteroidia;o__Bacteroidales;f__UBA7960;g__PUPG01;s__PUPG01 sp003559735	100	0.99	d__Bacteria;p__Bacteroidota;c__Bacteroidia;o__Bacteroidales;f__UBA7960;g__PUPG01;s__	ANI/Placement	topological placement and ANI have congruent species assignments	N/A	94.11	11	N/A	N/A
GCA_003563955.1_ASM356395v1_genomic	d__Bacteria;p__Bacteroidota;c__Bacteroidia;o__Bacteroidales;f__UBA7960;g__PUPG01;s__PUPG01 sp003559735	GCA_003559735.1	95	d__Bacteria;p__Bacteroidota;c__Bacteroidia;o__Bacteroidales;f__UBA7960;g__PUPG01;s__PUPG01 sp003559735	99.35	0.9	GCA_003559735.1	d__Bacteria;p__Bacteroidota;c__Bacteroidia;o__Bacteroidales;f__UBA7960;g__PUPG01;s__PUPG01 sp003559735	99.35	0.9	d__Bacteria;p__Bacteroidota;c__Bacteroidia;o__Bacteroidales;f__UBA7960;g__PUPG01;s__	ANI/Placement	topological placement and ANI have congruent species assignments	N/A	67.68	11	N/A	N/A
GCA_003567405.1_ASM356740v1_genomic	d__Bacteria;p__Bacteroidota;c__Bacteroidia;o__Bacteroidales;f__UBA7960;g__PUPG01;s__PUPG01 sp003559735	GCA_003559735.1	95	d__Bacteria;p__Bacteroidota;c__Bacteroidia;o__Bacteroidales;f__UBA7960;g__PUPG01;s__PUPG01 sp003559735	99.17	0.91	GCA_003559735.1	d__Bacteria;p__Bacteroidota;c__Bacteroidia;o__Bacteroidales;f__UBA7960;g__PUPG01;s__PUPG01 sp003559735	99.17	0.91	d__Bacteria;p__Bacteroidota;c__Bacteroidia;o__Bacteroidales;f__UBA7960;g__PUPG01;s__	ANI/Placement	topological placement and ANI have congruent species assignments	N/A	59.44	11	N/A	N/A
GCA_003562935.1_ASM356293v1_genomic	d__Bacteria;p__Bacteroidota;c__Bacteroidia;o__Bacteroidales;f__UBA7960;g__PUPG01;s__PUPG01 sp003567205	GCA_003567205.1	95	d__Bacteria;p__Bacteroidota;c__Bacteroidia;o__Bacteroidales;f__UBA7960;g__PUPG01;s__PUPG01 sp003567205	99.79	0.93	GCA_003567205.1	d__Bacteria;p__Bacteroidota;c__Bacteroidia;o__Bacteroidales;f__UBA7960;g__PUPG01;s__PUPG01 sp003567205	99.79	0.93	d__Bacteria;p__Bacteroidota;c__Bacteroidia;o__Bacteroidales;f__UBA7960;g__PUPG01;s__	ANI/Placement	topological placement and ANI have congruent species assignments	GCA_003557385.1, s__PUPG01 sp003557385, 95.0, 83.46, 0.72; GCA_007125585.1, s__PUPG01 sp007125585, 95.0, 77.77, 0.29	80.48	11	N/A	N/A
GCA_003567205.1_ASM356720v1_genomic	d__Bacteria;p__Bacteroidota;c__Bacteroidia;o__Bacteroidales;f__UBA7960;g__PUPG01;s__PUPG01 sp003567205	GCA_003567205.1	95	d__Bacteria;p__Bacteroidota;c__Bacteroidia;o__Bacteroidales;f__UBA7960;g__PUPG01;s__PUPG01 sp003567205	100	0.99	GCA_003567205.1	d__Bacteria;p__Bacteroidota;c__Bacteroidia;o__Bacteroidales;f__UBA7960;g__PUPG01;s__PUPG01 sp003567205	100	0.99	d__Bacteria;p__Bacteroidota;c__Bacteroidia;o__Bacteroidales;f__UBA7960;g__PUPG01;s__	ANI/Placement	topological placement and ANI have congruent species assignments	GCA_003557385.1, s__PUPG01 sp003557385, 95.0, 82.68, 0.66; GCA_007125585.1, s__PUPG01 sp007125585, 95.0, 77.7, 0.32	71.45	11	N/A	N/A
GCA_003561315.1_ASM356131v1_genomic	d__Bacteria;p__Bacteroidota;c__Bacteroidia;o__Bacteroidales;f__UBA7960;g__PUPG01;s__PUPG01 sp007122505	GCA_007122505.1	95	d__Bacteria;p__Bacteroidota;c__Bacteroidia;o__Bacteroidales;f__UBA7960;g__PUPG01;s__PUPG01 sp007122505	98.79	0.77	GCA_007122505.1	d__Bacteria;p__Bacteroidota;c__Bacteroidia;o__Bacteroidales;f__UBA7960;g__PUPG01;s__PUPG01 sp007122505	98.79	0.77	d__Bacteria;p__Bacteroidota;c__Bacteroidia;o__Bacteroidales;f__UBA7960;g__PUPG01;s__	ANI/Placement	topological placement and ANI have congruent species assignments	N/A	85.73	11	N/A	N/A
GCA_003566735.1_ASM356673v1_genomic	d__Bacteria;p__Bacteroidota;c__Bacteroidia;o__Bacteroidales;f__UBA7960;g__PUPG01;s__PUPG01 sp007124575	GCA_007124575.1	95	d__Bacteria;p__Bacteroidota;c__Bacteroidia;o__Bacteroidales;f__UBA7960;g__PUPG01;s__PUPG01 sp007124575	98.55	0.74	GCA_007124575.1	d__Bacteria;p__Bacteroidota;c__Bacteroidia;o__Bacteroidales;f__UBA7960;g__PUPG01;s__PUPG01 sp007124575	98.55	0.74	d__Bacteria;p__Bacteroidota;c__Bacteroidia;o__Bacteroidales;f__UBA7960;g__PUPG01;s__	ANI/Placement	topological placement and ANI have congruent species assignments	GCA_003556325.1, s__PUPG01 sp003556325, 95.0, 78.98, 0.34; GCA_003552075.1, s__PUPG01 sp003552075, 95.0, 77.82, 0.15; GCA_003557765.1, s__PUPG01 sp003557765, 95.0, 77.76, 0.14	58.06	11	N/A	N/A
GCA_003560835.1_ASM356083v1_genomic	d__Bacteria;p__Bacteroidota;c__Bacteroidia;o__Bacteroidales;f__UBA7960;g__PUPG01;s__PUPG01 sp007125585	GCA_007125585.1	95	d__Bacteria;p__Bacteroidota;c__Bacteroidia;o__Bacteroidales;f__UBA7960;g__PUPG01;s__PUPG01 sp007125585	99.7	0.92	GCA_007125585.1	d__Bacteria;p__Bacteroidota;c__Bacteroidia;o__Bacteroidales;f__UBA7960;g__PUPG01;s__PUPG01 sp007125585	99.7	0.92	d__Bacteria;p__Bacteroidota;c__Bacteroidia;o__Bacteroidales;f__UBA7960;g__PUPG01;s__	ANI/Placement	topological placement and ANI have congruent species assignments	N/A	41.57	11	N/A	N/A
GCA_003563735.1_ASM356373v1_genomic	d__Bacteria;p__Bacteroidota;c__Bacteroidia;o__Bacteroidales;f__UBA7960;g__PUPG01;s__PUPG01 sp007125585	GCA_007125585.1	95	d__Bacteria;p__Bacteroidota;c__Bacteroidia;o__Bacteroidales;f__UBA7960;g__PUPG01;s__PUPG01 sp007125585	99.75	0.87	GCA_007125585.1	d__Bacteria;p__Bacteroidota;c__Bacteroidia;o__Bacteroidales;f__UBA7960;g__PUPG01;s__PUPG01 sp007125585	99.75	0.87	d__Bacteria;p__Bacteroidota;c__Bacteroidia;o__Bacteroidales;f__UBA7960;g__PUPG01;s__	ANI/Placement	topological placement and ANI have congruent species assignments	GCA_003567205.1, s__PUPG01 sp003567205, 95.0, 76.98, 0.16	43.49	11	N/A	N/A
GCA_003565855.1_ASM356585v1_genomic	d__Bacteria;p__Bacteroidota;c__Bacteroidia;o__Bacteroidales;f__UBA7960;g__PUPG01;s__PUPG01 sp007125585	GCA_007125585.1	95	d__Bacteria;p__Bacteroidota;c__Bacteroidia;o__Bacteroidales;f__UBA7960;g__PUPG01;s__PUPG01 sp007125585	99.83	0.96	GCA_007125585.1	d__Bacteria;p__Bacteroidota;c__Bacteroidia;o__Bacteroidales;f__UBA7960;g__PUPG01;s__PUPG01 sp007125585	99.83	0.96	d__Bacteria;p__Bacteroidota;c__Bacteroidia;o__Bacteroidales;f__UBA7960;g__PUPG01;s__	ANI/Placement	topological placement and ANI have congruent species assignments	GCA_003557385.1, s__PUPG01 sp003557385, 95.0, 77.72, 0.26; GCA_003567205.1, s__PUPG01 sp003567205, 95.0, 77.63, 0.29	93.71	11	N/A	N/A
GCA_003560165.1_ASM356016v1_genomic	d__Bacteria;p__Bacteroidota;c__Bacteroidia;o__Bacteroidales;f__UBA7960;g__PWJC01;s__PWJC01 sp003560165	GCA_003560165.1	95	d__Bacteria;p__Bacteroidota;c__Bacteroidia;o__Bacteroidales;f__UBA7960;g__PWJC01;s__PWJC01 sp003560165	100	0.99	GCA_003560165.1	d__Bacteria;p__Bacteroidota;c__Bacteroidia;o__Bacteroidales;f__UBA7960;g__PWJC01;s__PWJC01 sp003560165	100	0.99	d__Bacteria;p__Bacteroidota;c__Bacteroidia;o__Bacteroidales;f__UBA7960;g__;s__	ANI/Placement	topological placement and ANI have congruent species assignments	N/A	95.4	11	N/A	N/A
GCA_003559475.1_ASM355947v1_genomic	d__Bacteria;p__Bacteroidota;c__Bacteroidia;o__Bacteroidales;f__UBA7960;g__PWLF01;s__PWLF01 sp003559475	GCA_003559475.1	95	d__Bacteria;p__Bacteroidota;c__Bacteroidia;o__Bacteroidales;f__UBA7960;g__PWLF01;s__PWLF01 sp003559475	100	0.99	GCA_003559475.1	d__Bacteria;p__Bacteroidota;c__Bacteroidia;o__Bacteroidales;f__UBA7960;g__PWLF01;s__PWLF01 sp003559475	100	0.99	d__Bacteria;p__Bacteroidota;c__Bacteroidia;o__Bacteroidales;f__UBA7960;g__;s__	ANI/Placement	topological placement and ANI have congruent species assignments	N/A	87.22	11	N/A	N/A
GCA_003565415.1_ASM356541v1_genomic	d__Bacteria;p__Bacteroidota;c__Bacteroidia;o__Bacteroidales;f__UBA7960;g__PWND01;s__	N/A	N/A	N/A	N/A	N/A	GCA_003557965.1	d__Bacteria;p__Bacteroidota;c__Bacteroidia;o__Bacteroidales;f__UBA7960;g__PWND01;s__PWND01 sp003557965	98.72	0.59	d__Bacteria;p__Bacteroidota;c__Bacteroidia;o__Bacteroidales;f__UBA7960;g__;s__	Placement	taxonomic novelty determined using RED	N/A	31.21	11	0.986968	N/A
GCA_003557965.1_ASM355796v1_genomic	d__Bacteria;p__Bacteroidota;c__Bacteroidia;o__Bacteroidales;f__UBA7960;g__PWND01;s__PWND01 sp003557965	GCA_003557965.1	95	d__Bacteria;p__Bacteroidota;c__Bacteroidia;o__Bacteroidales;f__UBA7960;g__PWND01;s__PWND01 sp003557965	100	0.98	GCA_003557965.1	d__Bacteria;p__Bacteroidota;c__Bacteroidia;o__Bacteroidales;f__UBA7960;g__PWND01;s__PWND01 sp003557965	100	0.98	d__Bacteria;p__Bacteroidota;c__Bacteroidia;o__Bacteroidales;f__UBA7960;g__;s__	ANI/Placement	topological placement and ANI have congruent species assignments	N/A	80.32	11	N/A	N/A
GCA_003551825.1_ASM355182v1_genomic	d__Bacteria;p__Bacteroidota;c__Bacteroidia;o__Bacteroidales;f__UBA7960;g__PYGY01;s__PYGY01 sp003554665	GCA_003554665.1	95	d__Bacteria;p__Bacteroidota;c__Bacteroidia;o__Bacteroidales;f__UBA7960;g__PYGY01;s__PYGY01 sp003554665	99.36	0.8	GCA_003554665.1	d__Bacteria;p__Bacteroidota;c__Bacteroidia;o__Bacteroidales;f__UBA7960;g__PYGY01;s__PYGY01 sp003554665	99.36	0.8	d__Bacteria;p__Bacteroidota;c__Bacteroidia;o__Bacteroidales;f__UBA7960;g__PYGY01;s__	ANI/Placement	topological placement and ANI have congruent species assignments	GCA_003560215.1, s__PYGY01 sp003560215, 95.0, 87.95, 0.63; GCA_007129945.1, s__PYGY01 sp007129945, 95.0, 80.8, 0.66; GCA_003555385.1, s__PYGY01 sp003555385, 95.0, 80.73, 0.54	39.64	11	N/A	N/A
GCA_003554665.1_ASM355466v1_genomic	d__Bacteria;p__Bacteroidota;c__Bacteroidia;o__Bacteroidales;f__UBA7960;g__PYGY01;s__PYGY01 sp003554665	GCA_003554665.1	95	d__Bacteria;p__Bacteroidota;c__Bacteroidia;o__Bacteroidales;f__UBA7960;g__PYGY01;s__PYGY01 sp003554665	100	0.98	GCA_003554665.1	d__Bacteria;p__Bacteroidota;c__Bacteroidia;o__Bacteroidales;f__UBA7960;g__PYGY01;s__PYGY01 sp003554665	100	0.98	d__Bacteria;p__Bacteroidota;c__Bacteroidia;o__Bacteroidales;f__UBA7960;g__PYGY01;s__	ANI/Placement	topological placement and ANI have congruent species assignments	GCA_003560215.1, s__PYGY01 sp003560215, 95.0, 88.35, 0.7; GCA_007129945.1, s__PYGY01 sp007129945, 95.0, 81.23, 0.61; GCA_003555385.1, s__PYGY01 sp003555385, 95.0, 80.87, 0.59	74.52	11	N/A	N/A
GCA_003555385.1_ASM355538v1_genomic	d__Bacteria;p__Bacteroidota;c__Bacteroidia;o__Bacteroidales;f__UBA7960;g__PYGY01;s__PYGY01 sp003555385	GCA_003555385.1	95	d__Bacteria;p__Bacteroidota;c__Bacteroidia;o__Bacteroidales;f__UBA7960;g__PYGY01;s__PYGY01 sp003555385	100	0.99	GCA_003555385.1	d__Bacteria;p__Bacteroidota;c__Bacteroidia;o__Bacteroidales;f__UBA7960;g__PYGY01;s__PYGY01 sp003555385	100	0.99	d__Bacteria;p__Bacteroidota;c__Bacteroidia;o__Bacteroidales;f__UBA7960;g__PYGY01;s__	ANI/Placement	topological placement and ANI have congruent species assignments	GCA_007129945.1, s__PYGY01 sp007129945, 95.0, 90.62, 0.76; GCA_003560215.1, s__PYGY01 sp003560215, 95.0, 81.3, 0.56; GCA_003554665.1, s__PYGY01 sp003554665, 95.0, 80.87, 0.59	61.01	11	N/A	N/A
GCA_003552205.1_ASM355220v1_genomic	d__Bacteria;p__Bacteroidota;c__Bacteroidia;o__Bacteroidales;f__UBA7960;g__PYGY01;s__PYGY01 sp003560215	GCA_003560215.1	95	d__Bacteria;p__Bacteroidota;c__Bacteroidia;o__Bacteroidales;f__UBA7960;g__PYGY01;s__PYGY01 sp003560215	97.52	0.69	GCA_003560215.1	d__Bacteria;p__Bacteroidota;c__Bacteroidia;o__Bacteroidales;f__UBA7960;g__PYGY01;s__PYGY01 sp003560215	97.52	0.69	d__Bacteria;p__Bacteroidota;c__Bacteroidia;o__Bacteroidales;f__UBA7960;g__PYGY01;s__	ANI/Placement	topological placement and ANI have congruent species assignments	GCA_003554665.1, s__PYGY01 sp003554665, 95.0, 89.29, 0.65; GCA_007129945.1, s__PYGY01 sp007129945, 95.0, 81.92, 0.62; GCA_003555385.1, s__PYGY01 sp003555385, 95.0, 81.29, 0.51	64.23	11	N/A	N/A
GCA_003553405.1_ASM355340v1_genomic	d__Bacteria;p__Bacteroidota;c__Bacteroidia;o__Bacteroidales;f__UBA7960;g__PYGY01;s__PYGY01 sp003560215	GCA_003560215.1	95	d__Bacteria;p__Bacteroidota;c__Bacteroidia;o__Bacteroidales;f__UBA7960;g__PYGY01;s__PYGY01 sp003560215	98.46	0.72	GCA_003560215.1	d__Bacteria;p__Bacteroidota;c__Bacteroidia;o__Bacteroidales;f__UBA7960;g__PYGY01;s__PYGY01 sp003560215	98.46	0.72	d__Bacteria;p__Bacteroidota;c__Bacteroidia;o__Bacteroidales;f__UBA7960;g__PYGY01;s__	ANI/Placement	topological placement and ANI have congruent species assignments	GCA_003554665.1, s__PYGY01 sp003554665, 95.0, 88.61, 0.63; GCA_007129945.1, s__PYGY01 sp007129945, 95.0, 81.85, 0.64; GCA_003555385.1, s__PYGY01 sp003555385, 95.0, 81.36, 0.56	75.65	11	N/A	N/A
GCA_003560215.1_ASM356021v1_genomic	d__Bacteria;p__Bacteroidota;c__Bacteroidia;o__Bacteroidales;f__UBA7960;g__PYGY01;s__PYGY01 sp003560215	GCA_003560215.1	95	d__Bacteria;p__Bacteroidota;c__Bacteroidia;o__Bacteroidales;f__UBA7960;g__PYGY01;s__PYGY01 sp003560215	100	0.99	GCA_003560215.1	d__Bacteria;p__Bacteroidota;c__Bacteroidia;o__Bacteroidales;f__UBA7960;g__PYGY01;s__PYGY01 sp003560215	100	0.99	d__Bacteria;p__Bacteroidota;c__Bacteroidia;o__Bacteroidales;f__UBA7960;g__PYGY01;s__	ANI/Placement	topological placement and ANI have congruent species assignments	GCA_003554665.1, s__PYGY01 sp003554665, 95.0, 88.35, 0.7; GCA_007129945.1, s__PYGY01 sp007129945, 95.0, 81.45, 0.7; GCA_003555385.1, s__PYGY01 sp003555385, 95.0, 81.3, 0.56	63.95	11	N/A	N/A
GCA_003554165.1_ASM355416v1_genomic	d__Bacteria;p__Bacteroidota;c__Bacteroidia;o__Bacteroidales;f__UBA7960;g__PYGY01;s__PYGY01 sp007129945	GCA_007129945.1	95	d__Bacteria;p__Bacteroidota;c__Bacteroidia;o__Bacteroidales;f__UBA7960;g__PYGY01;s__PYGY01 sp007129945	99.12	0.77	GCA_007129945.1	d__Bacteria;p__Bacteroidota;c__Bacteroidia;o__Bacteroidales;f__UBA7960;g__PYGY01;s__PYGY01 sp007129945	99.12	0.77	d__Bacteria;p__Bacteroidota;c__Bacteroidia;o__Bacteroidales;f__UBA7960;g__PYGY01;s__	ANI/Placement	topological placement and ANI have congruent species assignments	GCA_003555385.1, s__PYGY01 sp003555385, 95.0, 90.32, 0.62; GCA_003560215.1, s__PYGY01 sp003560215, 95.0, 81.38, 0.5; GCA_003554665.1, s__PYGY01 sp003554665, 95.0, 81.13, 0.54	50.81	11	N/A	N/A
GCA_003557285.1_ASM355728v1_genomic	d__Bacteria;p__Bacteroidota;c__Bacteroidia;o__Bacteroidales;f__UBA7960;g__PYGY01;s__PYGY01 sp007129945	GCA_007129945.1	95	d__Bacteria;p__Bacteroidota;c__Bacteroidia;o__Bacteroidales;f__UBA7960;g__PYGY01;s__PYGY01 sp007129945	99.56	0.9	GCA_007129945.1	d__Bacteria;p__Bacteroidota;c__Bacteroidia;o__Bacteroidales;f__UBA7960;g__PYGY01;s__PYGY01 sp007129945	99.56	0.9	d__Bacteria;p__Bacteroidota;c__Bacteroidia;o__Bacteroidales;f__UBA7960;g__PYGY01;s__	ANI/Placement	topological placement and ANI have congruent species assignments	GCA_003555385.1, s__PYGY01 sp003555385, 95.0, 90.19, 0.67; GCA_003560215.1, s__PYGY01 sp003560215, 95.0, 81.08, 0.59; GCA_003554665.1, s__PYGY01 sp003554665, 95.0, 80.95, 0.63	48.57	11	N/A	N/A
GCA_003564715.1_ASM356471v1_genomic	d__Bacteria;p__Bacteroidota;c__Bacteroidia;o__Bacteroidales;f__UBA7960;g__PYGY01;s__PYGY01 sp007129945	GCA_007129945.1	95	d__Bacteria;p__Bacteroidota;c__Bacteroidia;o__Bacteroidales;f__UBA7960;g__PYGY01;s__PYGY01 sp007129945	99.18	0.83	GCA_007129945.1	d__Bacteria;p__Bacteroidota;c__Bacteroidia;o__Bacteroidales;f__UBA7960;g__PYGY01;s__PYGY01 sp007129945	99.18	0.83	d__Bacteria;p__Bacteroidota;c__Bacteroidia;o__Bacteroidales;f__UBA7960;g__PYGY01;s__	ANI/Placement	topological placement and ANI have congruent species assignments	GCA_003555385.1, s__PYGY01 sp003555385, 95.0, 89.68, 0.65; GCA_003560215.1, s__PYGY01 sp003560215, 95.0, 81.56, 0.62; GCA_003554665.1, s__PYGY01 sp003554665, 95.0, 80.62, 0.61	55.34	11	N/A	N/A
GCA_003561575.1_ASM356157v1_genomic	d__Bacteria;p__Bacteroidota;c__Bacteroidia;o__Bacteroidales;f__UBA7960;g__SKTA01;s__	N/A	N/A	N/A	N/A	N/A	GCA_007132825.1	d__Bacteria;p__Bacteroidota;c__Bacteroidia;o__Bacteroidales;f__UBA7960;g__SKTA01;s__SKTA01 sp007132825	97.25	0.55	d__Bacteria;p__Bacteroidota;c__Bacteroidia;o__Bacteroidales;f__UBA7960;g__SKTA01;s__	Placement	taxonomic classification fully defined by topology	GCA_007122745.1, s__SKTA01 sp007122745, 95.0, 83.42, 0.48; GCA_007123065.1, s__SKTA01 sp007123065, 95.0, 78.72, 0.36	68.06	11	0.99904	N/A
GCA_003560305.1_ASM356030v1_genomic	d__Bacteria;p__Bacteroidota;c__Bacteroidia;o__Bacteroidales;f__UBA7960;g__SKTA01;s__SKTA01 sp007122745	GCA_007122745.1	95	d__Bacteria;p__Bacteroidota;c__Bacteroidia;o__Bacteroidales;f__UBA7960;g__SKTA01;s__SKTA01 sp007122745	99.14	0.67	GCA_007122745.1	d__Bacteria;p__Bacteroidota;c__Bacteroidia;o__Bacteroidales;f__UBA7960;g__SKTA01;s__SKTA01 sp007122745	99.14	0.67	d__Bacteria;p__Bacteroidota;c__Bacteroidia;o__Bacteroidales;f__UBA7960;g__SKTA01;s__	ANI/Placement	topological placement and ANI have congruent species assignments	GCA_007132825.1, s__SKTA01 sp007132825, 95.0, 83.76, 0.52; GCA_007123065.1, s__SKTA01 sp007123065, 95.0, 81.92, 0.55	56.19	11	N/A	N/A
GCA_003568055.1_ASM356805v1_genomic	d__Bacteria;p__Bacteroidota;c__Bacteroidia;o__Bacteroidales;f__UBA7960;g__SKTA01;s__SKTA01 sp007122745	GCA_007122745.1	95	d__Bacteria;p__Bacteroidota;c__Bacteroidia;o__Bacteroidales;f__UBA7960;g__SKTA01;s__SKTA01 sp007122745	99.43	0.86	GCA_007122745.1	d__Bacteria;p__Bacteroidota;c__Bacteroidia;o__Bacteroidales;f__UBA7960;g__SKTA01;s__SKTA01 sp007122745	99.43	0.86	d__Bacteria;p__Bacteroidota;c__Bacteroidia;o__Bacteroidales;f__UBA7960;g__SKTA01;s__	ANI/Placement	topological placement and ANI have congruent species assignments	GCA_007132825.1, s__SKTA01 sp007132825, 95.0, 83.43, 0.68; GCA_007123065.1, s__SKTA01 sp007123065, 95.0, 83.14, 0.59	74.38	11	N/A	N/A
GCA_003560135.1_ASM356013v1_genomic	d__Bacteria;p__Bacteroidota;c__Bacteroidia;o__Bacteroidales;f__UBA7960;g__SKTA01;s__SKTA01 sp007123065	GCA_007123065.1	95	d__Bacteria;p__Bacteroidota;c__Bacteroidia;o__Bacteroidales;f__UBA7960;g__SKTA01;s__SKTA01 sp007123065	99.53	0.77	GCA_007123065.1	d__Bacteria;p__Bacteroidota;c__Bacteroidia;o__Bacteroidales;f__UBA7960;g__SKTA01;s__SKTA01 sp007123065	99.53	0.77	d__Bacteria;p__Bacteroidota;c__Bacteroidia;o__Bacteroidales;f__UBA7960;g__SKTA01;s__	ANI/Placement	topological placement and ANI have congruent species assignments	GCA_007122745.1, s__SKTA01 sp007122745, 95.0, 82.05, 0.55; GCA_007132825.1, s__SKTA01 sp007132825, 95.0, 78.62, 0.37	76.39	11	N/A	N/A
GCA_003568285.1_ASM356828v1_genomic	d__Bacteria;p__Bacteroidota;c__Bacteroidia;o__Bacteroidales;f__UBA7960;g__SKTA01;s__SKTA01 sp007123065	GCA_007123065.1	95	d__Bacteria;p__Bacteroidota;c__Bacteroidia;o__Bacteroidales;f__UBA7960;g__SKTA01;s__SKTA01 sp007123065	99.58	0.86	GCA_007123065.1	d__Bacteria;p__Bacteroidota;c__Bacteroidia;o__Bacteroidales;f__UBA7960;g__SKTA01;s__SKTA01 sp007123065	99.58	0.86	d__Bacteria;p__Bacteroidota;c__Bacteroidia;o__Bacteroidales;f__UBA7960;g__SKTA01;s__	ANI/Placement	topological placement and ANI have congruent species assignments	GCA_007122745.1, s__SKTA01 sp007122745, 95.0, 82.61, 0.59; GCA_007132825.1, s__SKTA01 sp007132825, 95.0, 78.52, 0.4	75.99	11	N/A	N/A
GCA_003564675.1_ASM356467v1_genomic	d__Bacteria;p__Bacteroidota;c__Bacteroidia;o__Bacteroidales;f__UBA7960;g__SKTA01;s__SKTA01 sp007132825	GCA_007132825.1	95	d__Bacteria;p__Bacteroidota;c__Bacteroidia;o__Bacteroidales;f__UBA7960;g__SKTA01;s__SKTA01 sp007132825	97.91	0.65	GCA_007132825.1	d__Bacteria;p__Bacteroidota;c__Bacteroidia;o__Bacteroidales;f__UBA7960;g__SKTA01;s__SKTA01 sp007132825	97.91	0.65	d__Bacteria;p__Bacteroidota;c__Bacteroidia;o__Bacteroidales;f__UBA7960;g__SKTA01;s__	ANI/Placement	topological placement and ANI have congruent species assignments	GCA_007122745.1, s__SKTA01 sp007122745, 95.0, 82.91, 0.5; GCA_007123065.1, s__SKTA01 sp007123065, 95.0, 78.07, 0.32	57.42	11	N/A	N/A
DLM2.Bin.11	d__Bacteria;p__Bacteroidota;c__Bacteroidia;o__Bacteroidales;f__UBA7960;g__SKVR01;s__	N/A	N/A	N/A	N/A	N/A	GCA_007131895.1	d__Bacteria;p__Bacteroidota;c__Bacteroidia;o__Bacteroidales;f__UBA7960;g__SKVR01;s__SKVR01 sp007131895	91.65	0.82	d__Bacteria;p__Bacteroidota;c__Bacteroidia;o__Bacteroidales;f__UBA7960;g__SKVR01;s__	Placement	taxonomic classification fully defined by topology	N/A	91.73	11	0.991925	N/A
GCA_003556895.1_ASM355689v1_genomic	d__Bacteria;p__Bacteroidota;c__Bacteroidia;o__Bacteroidales;f__UBA7960;g__SKVR01;s__	N/A	N/A	N/A	N/A	N/A	GCA_007131895.1	d__Bacteria;p__Bacteroidota;c__Bacteroidia;o__Bacteroidales;f__UBA7960;g__SKVR01;s__SKVR01 sp007131895	82.46	0.51	d__Bacteria;p__Bacteroidota;c__Bacteroidia;o__Bacteroidales;f__UBA7960;g__SKVR01;s__	Placement	taxonomic classification fully defined by topology	N/A	58.75	11	0.971161	Genome has more than 11.7% of markers with multiple hits
GCA_003558215.1_ASM355821v1_genomic	d__Bacteria;p__Bacteroidota;c__Bacteroidia;o__Bacteroidales;f__UBA7960;g__SKVR01;s__	N/A	N/A	N/A	N/A	N/A	GCA_007118135.1	d__Bacteria;p__Bacteroidota;c__Bacteroidia;o__Bacteroidales;f__UBA7960;g__SKVR01;s__SKVR01 sp007118135	98.87	0.56	d__Bacteria;p__Bacteroidota;c__Bacteroidia;o__Bacteroidales;f__UBA7960;g__SKVR01;s__	Placement	taxonomic classification fully defined by topology	GCA_007129355.1, s__SKVR01 sp007129355, 95.0, 81.09, 0.39; GCA_007132585.1, s__SKVR01 sp007132585, 95.0, 79.61, 0.27	42.4	11	0.997357	N/A
GCA_003566095.1_ASM356609v1_genomic	d__Bacteria;p__Bacteroidota;c__Bacteroidia;o__Bacteroidales;f__UBA7960;g__SKVR01;s__	N/A	N/A	N/A	N/A	N/A	GCA_007118135.1	d__Bacteria;p__Bacteroidota;c__Bacteroidia;o__Bacteroidales;f__UBA7960;g__SKVR01;s__SKVR01 sp007118135	80.63	0.52	d__Bacteria;p__Bacteroidota;c__Bacteroidia;o__Bacteroidales;f__UBA7960;g__SKVR01;s__	Placement	taxonomic classification fully defined by topology	GCA_007129355.1, s__SKVR01 sp007129355, 95.0, 84.88, 0.63; GCA_007132585.1, s__SKVR01 sp007132585, 95.0, 80.12, 0.35	53.02	11	0.970196	N/A
GEM2.Bin.22	d__Bacteria;p__Bacteroidota;c__Bacteroidia;o__Bacteroidales;f__UBA7960;g__SKVR01;s__	N/A	N/A	N/A	N/A	N/A	N/A	N/A	N/A	N/A	d__Bacteria;p__Bacteroidota;c__Bacteroidia;o__Bacteroidales;f__UBA7960;g__SKVR01;s__	Placement	taxonomic classification fully defined by topology	GCA_007129355.1, s__SKVR01 sp007129355, 95.0, 80.12, 0.44; GCA_007118135.1, s__SKVR01 sp007118135, 95.0, 79.52, 0.39; GCA_007132585.1, s__SKVR01 sp007132585, 95.0, 79.13, 0.39	93.83	11	0.944267	N/A
GCA_003564255.1_ASM356425v1_genomic	d__Bacteria;p__Bacteroidota;c__Bacteroidia;o__Bacteroidales;f__UBA7960;g__SKVR01;s__SKVR01 sp007129355	GCA_007129355.1	95	d__Bacteria;p__Bacteroidota;c__Bacteroidia;o__Bacteroidales;f__UBA7960;g__SKVR01;s__SKVR01 sp007129355	99.11	0.81	GCA_007129355.1	d__Bacteria;p__Bacteroidota;c__Bacteroidia;o__Bacteroidales;f__UBA7960;g__SKVR01;s__SKVR01 sp007129355	99.11	0.81	d__Bacteria;p__Bacteroidota;c__Bacteroidia;o__Bacteroidales;f__UBA7960;g__SKVR01;s__	ANI/Placement	topological placement and ANI have congruent species assignments	GCA_007118135.1, s__SKVR01 sp007118135, 95.0, 80.98, 0.52; GCA_007132585.1, s__SKVR01 sp007132585, 95.0, 80.56, 0.38	61.15	11	N/A	N/A
GCA_003560815.1_ASM356081v1_genomic	d__Bacteria;p__Bacteroidota;c__Bacteroidia;o__Bacteroidales;f__UBA7960;g__SKVR01;s__SKVR01 sp007131245	GCA_007131245.1	95	d__Bacteria;p__Bacteroidota;c__Bacteroidia;o__Bacteroidales;f__UBA7960;g__SKVR01;s__SKVR01 sp007131245	99.52	0.8	GCA_007131245.1	d__Bacteria;p__Bacteroidota;c__Bacteroidia;o__Bacteroidales;f__UBA7960;g__SKVR01;s__SKVR01 sp007131245	99.52	0.8	d__Bacteria;p__Bacteroidota;c__Bacteroidia;o__Bacteroidales;f__UBA7960;g__SKVR01;s__	ANI/Placement	topological placement and ANI have congruent species assignments	N/A	53.91	11	N/A	N/A
GCA_003560775.1_ASM356077v1_genomic	d__Bacteria;p__Bacteroidota;c__Bacteroidia;o__Bacteroidales;f__UBA7960;g__SKVR01;s__SKVR01 sp007132585	GCA_007132585.1	95	d__Bacteria;p__Bacteroidota;c__Bacteroidia;o__Bacteroidales;f__UBA7960;g__SKVR01;s__SKVR01 sp007132585	99.54	0.72	GCA_007132585.1	d__Bacteria;p__Bacteroidota;c__Bacteroidia;o__Bacteroidales;f__UBA7960;g__SKVR01;s__SKVR01 sp007132585	99.54	0.72	d__Bacteria;p__Bacteroidota;c__Bacteroidia;o__Bacteroidales;f__UBA7960;g__SKVR01;s__	ANI/Placement	topological placement and ANI have congruent species assignments	GCA_007129355.1, s__SKVR01 sp007129355, 95.0, 80.46, 0.38; GCA_007118135.1, s__SKVR01 sp007118135, 95.0, 80.29, 0.31	60.56	11	N/A	N/A
GCA_003567455.1_ASM356745v1_genomic	d__Bacteria;p__Bacteroidota;c__Bacteroidia;o__Bacteroidales;f__UBA7960;g__SKVR01;s__SKVR01 sp007132585	GCA_007132585.1	95	d__Bacteria;p__Bacteroidota;c__Bacteroidia;o__Bacteroidales;f__UBA7960;g__SKVR01;s__SKVR01 sp007132585	99.44	0.76	GCA_007132585.1	d__Bacteria;p__Bacteroidota;c__Bacteroidia;o__Bacteroidales;f__UBA7960;g__SKVR01;s__SKVR01 sp007132585	99.44	0.76	d__Bacteria;p__Bacteroidota;c__Bacteroidia;o__Bacteroidales;f__UBA7960;g__SKVR01;s__	ANI/Placement	topological placement and ANI have congruent species assignments	GCA_007129355.1, s__SKVR01 sp007129355, 95.0, 80.39, 0.45; GCA_007118135.1, s__SKVR01 sp007118135, 95.0, 79.52, 0.38	64.54	11	N/A	N/A
GCA_003557255.1_ASM355725v1_genomic	d__Bacteria;p__Bacteroidota;c__Bacteroidia;o__Bacteroidales;f__VadinHA17;g__SLNP01;s__SLNP01 sp007132995	GCA_007132995.1	95	d__Bacteria;p__Bacteroidota;c__Bacteroidia;o__Bacteroidales;f__VadinHA17;g__SLNP01;s__SLNP01 sp007132995	99.7	0.86	GCA_007132995.1	d__Bacteria;p__Bacteroidota;c__Bacteroidia;o__Bacteroidales;f__VadinHA17;g__SLNP01;s__SLNP01 sp007132995	99.7	0.86	d__Bacteria;p__Bacteroidota;c__Bacteroidia;o__Bacteroidales;f__VadinHA17;g__;s__	ANI/Placement	topological placement and ANI have congruent species assignments	N/A	86.57	11	N/A	N/A
DLM2.Bin.58	d__Bacteria;p__Bacteroidota;c__Bacteroidia;o__Chitinophagales;f__Saprospiraceae;g__PWJY01;s__	N/A	N/A	N/A	N/A	N/A	GCA_007134625.1	d__Bacteria;p__Bacteroidota;c__Bacteroidia;o__Chitinophagales;f__Saprospiraceae;g__PWJY01;s__PWJY01 sp007134625	81.37	0.71	d__Bacteria;p__Bacteroidota;c__Bacteroidia;o__Chitinophagales;f__Saprospiraceae;g__PWJY01;s__	Placement	taxonomic classification fully defined by topology	N/A	94.27	11	0.986667	N/A
GCA_003563835.1_ASM356383v1_genomic	d__Bacteria;p__Bacteroidota;c__Bacteroidia;o__Chitinophagales;f__Saprospiraceae;g__PWJY01;s__	N/A	N/A	N/A	N/A	N/A	GCA_007134625.1	d__Bacteria;p__Bacteroidota;c__Bacteroidia;o__Chitinophagales;f__Saprospiraceae;g__PWJY01;s__PWJY01 sp007134625	95.85	0.64	d__Bacteria;p__Bacteroidota;c__Bacteroidia;o__Chitinophagales;f__Saprospiraceae;g__PWJY01;s__	Placement	taxonomic classification fully defined by topology	N/A	59.84	11	0.999228	N/A
PLM2.Bin.24	d__Bacteria;p__Bacteroidota;c__Bacteroidia;o__Chitinophagales;f__Saprospiraceae;g__PWJY01;s__	N/A	N/A	N/A	N/A	N/A	N/A	N/A	N/A	N/A	d__Bacteria;p__Bacteroidota;c__Bacteroidia;o__Chitinophagales;f__Saprospiraceae;g__PWJY01;s__	Placement	taxonomic classification fully defined by topology	N/A	92.7	11	0.923837	N/A
PLM2.Bin.40	d__Bacteria;p__Bacteroidota;c__Bacteroidia;o__Chitinophagales;f__Saprospiraceae;g__PWJY01;s__	N/A	N/A	N/A	N/A	N/A	N/A	N/A	N/A	N/A	d__Bacteria;p__Bacteroidota;c__Bacteroidia;o__Chitinophagales;f__Saprospiraceae;g__PWJY01;s__	Placement	taxonomic classification fully defined by topology	GCA_007121335.1, s__PWJY01 sp007121335, 95.0, 90.27, 0.85; GCA_003559985.1, s__PWJY01 sp003559985, 95.0, 86.64, 0.82	95.02	11	0.986662	N/A
GCA_003559865.1_ASM355986v1_genomic	d__Bacteria;p__Bacteroidota;c__Bacteroidia;o__Chitinophagales;f__Saprospiraceae;g__PWJY01;s__PWJY01 sp003559865	GCA_003559865.1	95	d__Bacteria;p__Bacteroidota;c__Bacteroidia;o__Chitinophagales;f__Saprospiraceae;g__PWJY01;s__PWJY01 sp003559865	100	0.99	GCA_003559865.1	d__Bacteria;p__Bacteroidota;c__Bacteroidia;o__Chitinophagales;f__Saprospiraceae;g__PWJY01;s__PWJY01 sp003559865	100	0.99	d__Bacteria;p__Bacteroidota;c__Bacteroidia;o__Chitinophagales;f__Saprospiraceae;g__PWJY01;s__	ANI/Placement	topological placement and ANI have congruent species assignments	GCA_007128085.1, s__PWJY01 sp007128085, 95.0, 97.34, 0.57	56.55	11	N/A	N/A
GCA_003559985.1_ASM355998v1_genomic	d__Bacteria;p__Bacteroidota;c__Bacteroidia;o__Chitinophagales;f__Saprospiraceae;g__PWJY01;s__PWJY01 sp003559985	GCA_003559985.1	95	d__Bacteria;p__Bacteroidota;c__Bacteroidia;o__Chitinophagales;f__Saprospiraceae;g__PWJY01;s__PWJY01 sp003559985	100	0.99	GCA_003559985.1	d__Bacteria;p__Bacteroidota;c__Bacteroidia;o__Chitinophagales;f__Saprospiraceae;g__PWJY01;s__PWJY01 sp003559985	100	0.99	d__Bacteria;p__Bacteroidota;c__Bacteroidia;o__Chitinophagales;f__Saprospiraceae;g__PWJY01;s__	ANI/Placement	topological placement and ANI have congruent species assignments	GCA_007121335.1, s__PWJY01 sp007121335, 95.0, 88.39, 0.79	57.52	11	N/A	N/A
GCA_003552405.1_ASM355240v1_genomic	d__Bacteria;p__Bacteroidota;c__Bacteroidia;o__Chitinophagales;f__Saprospiraceae;g__PWJY01;s__PWJY01 sp007121335	GCA_007121335.1	95	d__Bacteria;p__Bacteroidota;c__Bacteroidia;o__Chitinophagales;f__Saprospiraceae;g__PWJY01;s__PWJY01 sp007121335	98.9	0.88	GCA_007121335.1	d__Bacteria;p__Bacteroidota;c__Bacteroidia;o__Chitinophagales;f__Saprospiraceae;g__PWJY01;s__PWJY01 sp007121335	98.9	0.88	d__Bacteria;p__Bacteroidota;c__Bacteroidia;o__Chitinophagales;f__Saprospiraceae;g__PWJY01;s__	ANI/Placement	topological placement and ANI have congruent species assignments	GCA_003559985.1, s__PWJY01 sp003559985, 95.0, 87.87, 0.52	58.04	11	N/A	N/A
GCA_003559035.1_ASM355903v1_genomic	d__Bacteria;p__Bacteroidota;c__Bacteroidia;o__Chitinophagales;f__Saprospiraceae;g__PWJY01;s__PWJY01 sp007121335	GCA_007121335.1	95	d__Bacteria;p__Bacteroidota;c__Bacteroidia;o__Chitinophagales;f__Saprospiraceae;g__PWJY01;s__PWJY01 sp007121335	99.61	0.89	GCA_007121335.1	d__Bacteria;p__Bacteroidota;c__Bacteroidia;o__Chitinophagales;f__Saprospiraceae;g__PWJY01;s__PWJY01 sp007121335	99.61	0.89	d__Bacteria;p__Bacteroidota;c__Bacteroidia;o__Chitinophagales;f__Saprospiraceae;g__PWJY01;s__	ANI/Placement	topological placement and ANI have congruent species assignments	GCA_003559985.1, s__PWJY01 sp003559985, 95.0, 87.81, 0.66	60.18	11	N/A	N/A
GCA_003561755.1_ASM356175v1_genomic	d__Bacteria;p__Bacteroidota;c__Bacteroidia;o__Chitinophagales;f__Saprospiraceae;g__PWJY01;s__PWJY01 sp007121335	GCA_007121335.1	95	d__Bacteria;p__Bacteroidota;c__Bacteroidia;o__Chitinophagales;f__Saprospiraceae;g__PWJY01;s__PWJY01 sp007121335	99.67	0.87	GCA_007121335.1	d__Bacteria;p__Bacteroidota;c__Bacteroidia;o__Chitinophagales;f__Saprospiraceae;g__PWJY01;s__PWJY01 sp007121335	99.67	0.87	d__Bacteria;p__Bacteroidota;c__Bacteroidia;o__Chitinophagales;f__Saprospiraceae;g__PWJY01;s__	ANI/Placement	topological placement and ANI have congruent species assignments	GCA_003559985.1, s__PWJY01 sp003559985, 95.0, 88.25, 0.74	78.59	11	N/A	N/A
GCA_003565275.1_ASM356527v1_genomic	d__Bacteria;p__Bacteroidota;c__Bacteroidia;o__Chitinophagales;f__Saprospiraceae;g__PWJY01;s__PWJY01 sp007121335	GCA_007121335.1	95	d__Bacteria;p__Bacteroidota;c__Bacteroidia;o__Chitinophagales;f__Saprospiraceae;g__PWJY01;s__PWJY01 sp007121335	99.48	0.87	GCA_007121335.1	d__Bacteria;p__Bacteroidota;c__Bacteroidia;o__Chitinophagales;f__Saprospiraceae;g__PWJY01;s__PWJY01 sp007121335	99.48	0.87	d__Bacteria;p__Bacteroidota;c__Bacteroidia;o__Chitinophagales;f__Saprospiraceae;g__PWJY01;s__	ANI/Placement	topological placement and ANI have congruent species assignments	GCA_003559985.1, s__PWJY01 sp003559985, 95.0, 88.99, 0.47	43.97	11	N/A	N/A
GCA_003565885.1_ASM356588v1_genomic	d__Bacteria;p__Bacteroidota;c__Bacteroidia;o__Chitinophagales;f__Saprospiraceae;g__PWJY01;s__PWJY01 sp007134625	GCA_007134625.1	95	d__Bacteria;p__Bacteroidota;c__Bacteroidia;o__Chitinophagales;f__Saprospiraceae;g__PWJY01;s__PWJY01 sp007134625	98.2	0.89	GCA_007134625.1	d__Bacteria;p__Bacteroidota;c__Bacteroidia;o__Chitinophagales;f__Saprospiraceae;g__PWJY01;s__PWJY01 sp007134625	98.2	0.89	d__Bacteria;p__Bacteroidota;c__Bacteroidia;o__Chitinophagales;f__Saprospiraceae;g__PWJY01;s__	ANI/Placement	topological placement and ANI have congruent species assignments	N/A	79.35	11	N/A	N/A
PLM2.Bin.36	d__Bacteria;p__Bacteroidota;c__Bacteroidia;o__Chitinophagales;f__SW-11-45-7;g__;s__	N/A	N/A	N/A	N/A	N/A	N/A	N/A	N/A	N/A	d__Bacteria;p__Bacteroidota;c__Bacteroidia;o__Chitinophagales;f__;g__;s__	Placement	taxonomic novelty determined using RED	N/A	97.74	11	0.735481	N/A
bin39	d__Bacteria;p__Bacteroidota;c__Bacteroidia;o__Cytophagales;f__Cyclobacteriaceae;g__;s__	N/A	N/A	N/A	N/A	N/A	N/A	N/A	N/A	N/A	d__Bacteria;p__Bacteroidota;c__Bacteroidia;o__Cytophagales;f__Cyclobacteriaceae;g__;s__	Placement	taxonomic novelty determined using RED	N/A	93.12	11	0.771421	N/A
A.marinocola_sp.HL-49	d__Bacteria;p__Bacteroidota;c__Bacteroidia;o__Cytophagales;f__Cyclobacteriaceae;g__Algoriphagus;s__Algoriphagus marincola_A	GCF_000526355.1	95	d__Bacteria;p__Bacteroidota;c__Bacteroidia;o__Cytophagales;f__Cyclobacteriaceae;g__Algoriphagus;s__Algoriphagus marincola_A	99.99	1	GCF_000526355.1	d__Bacteria;p__Bacteroidota;c__Bacteroidia;o__Cytophagales;f__Cyclobacteriaceae;g__Algoriphagus;s__Algoriphagus marincola_A	99.99	1	d__Bacteria;p__Bacteroidota;c__Bacteroidia;o__Cytophagales;f__Cyclobacteriaceae;g__Algoriphagus;s__	ANI/Placement	topological placement and ANI have congruent species assignments	GCF_002807035.1, s__Algoriphagus sp002807035, 95.0, 93.65, 0.87; GCF_000429405.1, s__Algoriphagus marincola, 95.0, 91.49, 0.85; GCF_004571135.1, s__Algoriphagus sp004571135, 95.0, 78.37, 0.3; GCF_900101705.1, s__Algoriphagus faecimaris, 95.0, 78.26, 0.29; GCF_900113375.1, s__Algoriphagus hitonicola, 95.0, 77.89, 0.27; GCF_900115305.1, s__Algoriphagus ornithinivorans, 95.0, 77.54, 0.22	93.83	11	N/A	N/A
GCA_003565295.1_ASM356529v1_genomic	d__Bacteria;p__Bacteroidota;c__Bacteroidia;o__Cytophagales;f__Cyclobacteriaceae;g__Negadavirga;s__Negadavirga sp003565295	GCA_003565295.1	95	d__Bacteria;p__Bacteroidota;c__Bacteroidia;o__Cytophagales;f__Cyclobacteriaceae;g__Negadavirga;s__Negadavirga sp003565295	100	0.99	GCA_003565295.1	d__Bacteria;p__Bacteroidota;c__Bacteroidia;o__Cytophagales;f__Cyclobacteriaceae;g__Negadavirga;s__Negadavirga sp003565295	100	0.99	d__Bacteria;p__Bacteroidota;c__Bacteroidia;o__Cytophagales;f__Cyclobacteriaceae;g__Negadavirga;s__	ANI/Placement	topological placement and ANI have congruent species assignments	GCF_003347495.1, s__Negadavirga sp003347495, 95.0, 82.17, 0.45	93.04	11	N/A	N/A
bin10A	d__Bacteria;p__Bacteroidota;c__Bacteroidia;o__Flavobacteriales;f__Flavobacteriaceae;g__Psychroflexus;s__	N/A	N/A	N/A	N/A	N/A	GCA_003564185.1	d__Bacteria;p__Bacteroidota;c__Bacteroidia;o__Flavobacteriales;f__Flavobacteriaceae;g__Psychroflexus;s__Psychroflexus sp003564185	79.19	0.51	d__Bacteria;p__Bacteroidota;c__Bacteroidia;o__Flavobacteriales;f__Flavobacteriaceae;g__Psychroflexus;s__	Placement	taxonomic classification fully defined by topology	N/A	97.02	11	0.976707	N/A
GCA_003564185.1_ASM356418v1_genomic	d__Bacteria;p__Bacteroidota;c__Bacteroidia;o__Flavobacteriales;f__Flavobacteriaceae;g__Psychroflexus;s__Psychroflexus sp003564185	GCA_003564185.1	95	d__Bacteria;p__Bacteroidota;c__Bacteroidia;o__Flavobacteriales;f__Flavobacteriaceae;g__Psychroflexus;s__Psychroflexus sp003564185	100	0.98	GCA_003564185.1	d__Bacteria;p__Bacteroidota;c__Bacteroidia;o__Flavobacteriales;f__Flavobacteriaceae;g__Psychroflexus;s__Psychroflexus sp003564185	100	0.98	d__Bacteria;p__Bacteroidota;c__Bacteroidia;o__Flavobacteriales;f__Flavobacteriaceae;g__Psychroflexus;s__	ANI/Placement	topological placement and ANI have congruent species assignments	N/A	93.79	11	N/A	N/A
GCA_003565575.1_ASM356557v1_genomic	d__Bacteria;p__Bacteroidota;c__Bacteroidia;o__Flavobacteriales;f__Flavobacteriaceae;g__Psychroflexus;s__Psychroflexus sp003565575	GCA_003565575.1	95	d__Bacteria;p__Bacteroidota;c__Bacteroidia;o__Flavobacteriales;f__Flavobacteriaceae;g__Psychroflexus;s__Psychroflexus sp003565575	100	0.99	GCA_003565575.1	d__Bacteria;p__Bacteroidota;c__Bacteroidia;o__Flavobacteriales;f__Flavobacteriaceae;g__Psychroflexus;s__Psychroflexus sp003565575	100	0.99	d__Bacteria;p__Bacteroidota;c__Bacteroidia;o__Flavobacteriales;f__Flavobacteriaceae;g__Psychroflexus;s__	ANI/Placement	topological placement and ANI have congruent species assignments	GCF_900099815.1, s__Psychroflexus sediminis, 95.0, 78.22, 0.29; GCF_000378765.1, s__Psychroflexus tropicus, 95.0, 77.87, 0.27; GCF_000355905.1, s__Psychroflexus gondwanensis, 95.0, 77.65, 0.27; GCF_000153485.2, s__Psychroflexus torquis, 95.0, 77.29, 0.13	79.01	11	N/A	N/A
GCA_003564735.1_ASM356473v1_genomic	d__Bacteria;p__Bacteroidota;c__Bacteroidia;o__Flavobacteriales;f__Salibacteraceae;g__PXEK01;s__PXEK01 sp003564735	GCA_003564735.1	95	d__Bacteria;p__Bacteroidota;c__Bacteroidia;o__Flavobacteriales;f__Salibacteraceae;g__PXEK01;s__PXEK01 sp003564735	100	0.98	GCA_003564735.1	d__Bacteria;p__Bacteroidota;c__Bacteroidia;o__Flavobacteriales;f__Salibacteraceae;g__PXEK01;s__PXEK01 sp003564735	100	0.98	d__Bacteria;p__Bacteroidota;c__Bacteroidia;o__Flavobacteriales;f__Salibacteraceae;g__;s__	ANI/Placement	topological placement and ANI have congruent species assignments	N/A	77.36	11	N/A	N/A
bin01	d__Bacteria;p__Bacteroidota;c__Bacteroidia;o__Flavobacteriales;f__Schleiferiaceae;g__;s__	N/A	N/A	N/A	N/A	N/A	N/A	N/A	N/A	N/A	d__Bacteria;p__Bacteroidota;c__Bacteroidia;o__Flavobacteriales;f__Schleiferiaceae;g__;s__	Placement	taxonomic classification fully defined by topology	N/A	90.52	11	0.777407	N/A
DLM2.Bin.87	d__Bacteria;p__Bacteroidota;c__Bacteroidia;o__Flavobacteriales;f__Schleiferiaceae;g__;s__	N/A	N/A	N/A	N/A	N/A	N/A	N/A	N/A	N/A	d__Bacteria;p__Bacteroidota;c__Bacteroidia;o__Flavobacteriales;f__Schleiferiaceae;g__;s__	Placement	taxonomic novelty determined using RED	N/A	87.64	11	0.910003	N/A
bin05	d__Bacteria;p__Bacteroidota;c__Bacteroidia;o__Flavobacteriales;f__Schleiferiaceae;g__CSBr16-58;s__	N/A	N/A	N/A	N/A	N/A	GCA_003566715.1	d__Bacteria;p__Bacteroidota;c__Bacteroidia;o__Flavobacteriales;f__Schleiferiaceae;g__CSBr16-58;s__CSBr16-58 sp003566715	81.18	0.68	d__Bacteria;p__Bacteroidota;c__Bacteroidia;o__Flavobacteriales;f__Schleiferiaceae;g__CSBr16-58;s__	Placement	taxonomic classification fully defined by topology	N/A	84.4	11	0.982519	N/A
GCA_003566715.1_ASM356671v1_genomic	d__Bacteria;p__Bacteroidota;c__Bacteroidia;o__Flavobacteriales;f__Schleiferiaceae;g__CSBr16-58;s__CSBr16-58 sp003566715	GCA_003566715.1	95	d__Bacteria;p__Bacteroidota;c__Bacteroidia;o__Flavobacteriales;f__Schleiferiaceae;g__CSBr16-58;s__CSBr16-58 sp003566715	100	0.99	GCA_003566715.1	d__Bacteria;p__Bacteroidota;c__Bacteroidia;o__Flavobacteriales;f__Schleiferiaceae;g__CSBr16-58;s__CSBr16-58 sp003566715	100	0.99	d__Bacteria;p__Bacteroidota;c__Bacteroidia;o__Flavobacteriales;f__Schleiferiaceae;g__CSBr16-58;s__	ANI/Placement	topological placement and ANI have congruent species assignments	GCA_007116495.1, s__CSBr16-58 sp007116495, 95.0, 79.79, 0.31	94.68	11	N/A	N/A
GEM2.Bin.46	d__Bacteria;p__Bacteroidota;c__Bacteroidia;o__Flavobacteriales;f__T3Sed10-241;g__SKUL01;s__	N/A	N/A	N/A	N/A	N/A	GCA_007129985.1	d__Bacteria;p__Bacteroidota;c__Bacteroidia;o__Flavobacteriales;f__T3Sed10-241;g__SKUL01;s__SKUL01 sp007129985	84.02	0.82	d__Bacteria;p__Bacteroidota;c__Bacteroidia;o__Flavobacteriales;f__T3Sed10-241;g__;s__	Placement	taxonomic novelty determined using RED	N/A	94.8	11	0.981236	N/A
GCA_003565555.1_ASM356555v1_genomic	d__Bacteria;p__Bacteroidota;c__Bacteroidia;o__Flavobacteriales;f__T3Sed10-241;g__T3Sed10-241;s__T3Sed10-241 sp003565555	GCA_003565555.1	95	d__Bacteria;p__Bacteroidota;c__Bacteroidia;o__Flavobacteriales;f__T3Sed10-241;g__T3Sed10-241;s__T3Sed10-241 sp003565555	100	0.99	GCA_003565555.1	d__Bacteria;p__Bacteroidota;c__Bacteroidia;o__Flavobacteriales;f__T3Sed10-241;g__T3Sed10-241;s__T3Sed10-241 sp003565555	100	0.99	d__Bacteria;p__Bacteroidota;c__Bacteroidia;o__Flavobacteriales;f__T3Sed10-241;g__T3Sed10-241;s__	ANI/Placement	topological placement and ANI have congruent species assignments	N/A	96.41	11	N/A	N/A
bin06A	d__Bacteria;p__Bacteroidota;c__Rhodothermia;o__Balneolales;f__Balneolaceae;g__;s__	N/A	N/A	N/A	N/A	N/A	N/A	N/A	N/A	N/A	d__Bacteria;p__Bacteroidota;c__Rhodothermia;o__Balneolales;f__Balneolaceae;g__;s__	Placement	taxonomic novelty determined using RED	N/A	80.14	11	0.885391	Genome has more than 17.5% of markers with multiple hits
GEM2.Bin.42	d__Bacteria;p__Bacteroidota;c__Rhodothermia;o__Balneolales;f__Balneolaceae;g__QGGB01;s__	N/A	N/A	N/A	N/A	N/A	GCA_007118525.1	d__Bacteria;p__Bacteroidota;c__Rhodothermia;o__Balneolales;f__Balneolaceae;g__QGGB01;s__QGGB01 sp007118525	94.39	0.9	d__Bacteria;p__Bacteroidota;c__Rhodothermia;o__Balneolales;f__Balneolaceae;g__QGGB01;s__	Placement	taxonomic classification fully defined by topology	N/A	97.46	11	0.991393	N/A
GCA_003558475.1_ASM355847v1_genomic	d__Bacteria;p__Bacteroidota;c__Rhodothermia;o__Balneolales;f__Balneolaceae;g__QGGB01;s__QGGB01 sp003561515	GCA_003561515.1	95	d__Bacteria;p__Bacteroidota;c__Rhodothermia;o__Balneolales;f__Balneolaceae;g__QGGB01;s__QGGB01 sp003561515	99.76	0.93	GCA_003561515.1	d__Bacteria;p__Bacteroidota;c__Rhodothermia;o__Balneolales;f__Balneolaceae;g__QGGB01;s__QGGB01 sp003561515	99.76	0.93	d__Bacteria;p__Bacteroidota;c__Rhodothermia;o__Balneolales;f__Balneolaceae;g__QGGB01;s__	ANI/Placement	topological placement and ANI have congruent species assignments	N/A	54.98	11	N/A	N/A
GCA_003561515.1_ASM356151v1_genomic	d__Bacteria;p__Bacteroidota;c__Rhodothermia;o__Balneolales;f__Balneolaceae;g__QGGB01;s__QGGB01 sp003561515	GCA_003561515.1	95	d__Bacteria;p__Bacteroidota;c__Rhodothermia;o__Balneolales;f__Balneolaceae;g__QGGB01;s__QGGB01 sp003561515	100	0.98	GCA_003561515.1	d__Bacteria;p__Bacteroidota;c__Rhodothermia;o__Balneolales;f__Balneolaceae;g__QGGB01;s__QGGB01 sp003561515	100	0.98	d__Bacteria;p__Bacteroidota;c__Rhodothermia;o__Balneolales;f__Balneolaceae;g__QGGB01;s__	ANI/Placement	topological placement and ANI have congruent species assignments	N/A	75.75	11	N/A	N/A
GCA_003564615.1_ASM356461v1_genomic	d__Bacteria;p__Bacteroidota;c__Rhodothermia;o__Balneolales;f__Balneolaceae;g__QGGB01;s__QGGB01 sp003561515	GCA_003561515.1	95	d__Bacteria;p__Bacteroidota;c__Rhodothermia;o__Balneolales;f__Balneolaceae;g__QGGB01;s__QGGB01 sp003561515	99.61	0.83	GCA_003561515.1	d__Bacteria;p__Bacteroidota;c__Rhodothermia;o__Balneolales;f__Balneolaceae;g__QGGB01;s__QGGB01 sp003561515	99.61	0.83	d__Bacteria;p__Bacteroidota;c__Rhodothermia;o__Balneolales;f__Balneolaceae;g__QGGB01;s__	ANI/Placement	topological placement and ANI have congruent species assignments	N/A	72.2	11	N/A	N/A
GCA_003553865.1_ASM355386v1_genomic	d__Bacteria;p__Bacteroidota;c__Rhodothermia;o__Balneolales;f__Balneolaceae;g__QGGB01;s__QGGB01 sp007118525	GCA_007118525.1	95	d__Bacteria;p__Bacteroidota;c__Rhodothermia;o__Balneolales;f__Balneolaceae;g__QGGB01;s__QGGB01 sp007118525	99	0.74	GCA_007118525.1	d__Bacteria;p__Bacteroidota;c__Rhodothermia;o__Balneolales;f__Balneolaceae;g__QGGB01;s__QGGB01 sp007118525	99	0.74	d__Bacteria;p__Bacteroidota;c__Rhodothermia;o__Balneolales;f__Balneolaceae;g__QGGB01;s__	ANI/Placement	topological placement and ANI have congruent species assignments	N/A	73.81	11	N/A	N/A
GCA_003556665.1_ASM355666v1_genomic	d__Bacteria;p__Bacteroidota;c__Rhodothermia;o__Balneolales;f__Balneolaceae;g__SKRC01;s__SKRC01 sp007134665	GCA_007134665.1	95	d__Bacteria;p__Bacteroidota;c__Rhodothermia;o__Balneolales;f__Balneolaceae;g__SKRC01;s__SKRC01 sp007134665	99.45	0.77	GCA_007134665.1	d__Bacteria;p__Bacteroidota;c__Rhodothermia;o__Balneolales;f__Balneolaceae;g__SKRC01;s__SKRC01 sp007134665	99.45	0.77	d__Bacteria;p__Bacteroidota;c__Rhodothermia;o__Balneolales;f__Balneolaceae;g__SKRC01;s__	ANI/Placement	topological placement and ANI have congruent species assignments	N/A	53.55	11	N/A	N/A
GCA_003555185.1_ASM355518v1_genomic	d__Bacteria;p__Bacteroidota;c__Rhodothermia;o__Balneolales;f__Balneolaceae;g__SW132;s__SW132 sp003555185	GCA_003555185.1	95	d__Bacteria;p__Bacteroidota;c__Rhodothermia;o__Balneolales;f__Balneolaceae;g__SW132;s__SW132 sp003555185	100	0.99	GCA_003555185.1	d__Bacteria;p__Bacteroidota;c__Rhodothermia;o__Balneolales;f__Balneolaceae;g__SW132;s__SW132 sp003555185	100	0.99	d__Bacteria;p__Bacteroidota;c__Rhodothermia;o__Balneolales;f__Balneolaceae;g__SW132;s__	ANI/Placement	topological placement and ANI have congruent species assignments	N/A	63.85	11	N/A	N/A
DLM2.Bin.24	d__Bacteria;p__Bacteroidota;c__Rhodothermia;o__Balneolales;f__Balneolaceae;g__UBA2664;s__	N/A	N/A	N/A	N/A	N/A	GCA_007123715.1	d__Bacteria;p__Bacteroidota;c__Rhodothermia;o__Balneolales;f__Balneolaceae;g__UBA2664;s__UBA2664 sp007123715	79.48	0.54	d__Bacteria;p__Bacteroidota;c__Rhodothermia;o__Balneolales;f__Balneolaceae;g__UBA2664;s__	Placement	taxonomic classification fully defined by topology	GCA_003559375.1, s__UBA2664 sp003559375, 95.0, 78.29, 0.4	94.15	11	0.960201	N/A
DLM2.Bin.75	d__Bacteria;p__Bacteroidota;c__Rhodothermia;o__Balneolales;f__Balneolaceae;g__UBA2664;s__	N/A	N/A	N/A	N/A	N/A	N/A	N/A	N/A	N/A	d__Bacteria;p__Bacteroidota;c__Rhodothermia;o__Balneolales;f__Balneolaceae;g__UBA2664;s__	Placement	taxonomic classification fully defined by topology	N/A	81.77	11	0.918835	N/A
GEM2.Bin.41	d__Bacteria;p__Bacteroidota;c__Rhodothermia;o__Balneolales;f__Balneolaceae;g__UBA2664;s__	N/A	N/A	N/A	N/A	N/A	GCA_007134085.1	d__Bacteria;p__Bacteroidota;c__Rhodothermia;o__Balneolales;f__Balneolaceae;g__UBA2664;s__UBA2664 sp007134085	84.66	0.74	d__Bacteria;p__Bacteroidota;c__Rhodothermia;o__Balneolales;f__Balneolaceae;g__UBA2664;s__	Placement	taxonomic classification fully defined by topology	GCA_007123985.1, s__UBA2664 sp007123985, 95.0, 78.72, 0.45; GCA_007135335.1, s__UBA2664 sp007135335, 95.0, 77.93, 0.32	94.07	11	0.988019	N/A
GCA_003559375.1_ASM355937v1_genomic	d__Bacteria;p__Bacteroidota;c__Rhodothermia;o__Balneolales;f__Balneolaceae;g__UBA2664;s__UBA2664 sp003559375	GCA_003559375.1	95	d__Bacteria;p__Bacteroidota;c__Rhodothermia;o__Balneolales;f__Balneolaceae;g__UBA2664;s__UBA2664 sp003559375	100	0.98	GCA_003559375.1	d__Bacteria;p__Bacteroidota;c__Rhodothermia;o__Balneolales;f__Balneolaceae;g__UBA2664;s__UBA2664 sp003559375	100	0.98	d__Bacteria;p__Bacteroidota;c__Rhodothermia;o__Balneolales;f__Balneolaceae;g__UBA2664;s__	ANI/Placement	topological placement and ANI have congruent species assignments	GCA_007123715.1, s__UBA2664 sp007123715, 95.0, 78.14, 0.34	89.66	11	N/A	N/A
GCA_003562665.1_ASM356266v1_genomic	d__Bacteria;p__Bacteroidota;c__Rhodothermia;o__Balneolales;f__Balneolaceae;g__UBA2664;s__UBA2664 sp003559375	GCA_003559375.1	95	d__Bacteria;p__Bacteroidota;c__Rhodothermia;o__Balneolales;f__Balneolaceae;g__UBA2664;s__UBA2664 sp003559375	99.3	0.8	GCA_003559375.1	d__Bacteria;p__Bacteroidota;c__Rhodothermia;o__Balneolales;f__Balneolaceae;g__UBA2664;s__UBA2664 sp003559375	99.3	0.8	d__Bacteria;p__Bacteroidota;c__Rhodothermia;o__Balneolales;f__Balneolaceae;g__UBA2664;s__	ANI/Placement	topological placement and ANI have congruent species assignments	GCA_007123715.1, s__UBA2664 sp007123715, 95.0, 78.62, 0.34	69.68	11	N/A	N/A
GCA_003560435.1_ASM356043v1_genomic	d__Bacteria;p__Bacteroidota;c__Rhodothermia;o__Balneolales;f__Balneolaceae;g__UBA2664;s__UBA2664 sp007123785	GCA_007123785.1	95	d__Bacteria;p__Bacteroidota;c__Rhodothermia;o__Balneolales;f__Balneolaceae;g__UBA2664;s__UBA2664 sp007123785	99.21	0.72	GCA_007123785.1	d__Bacteria;p__Bacteroidota;c__Rhodothermia;o__Balneolales;f__Balneolaceae;g__UBA2664;s__UBA2664 sp007123785	99.21	0.72	d__Bacteria;p__Bacteroidota;c__Rhodothermia;o__Balneolales;f__Balneolaceae;g__UBA2664;s__	ANI/Placement	topological placement and ANI have congruent species assignments	N/A	76.61	11	N/A	N/A
GCA_003568095.1_ASM356809v1_genomic	d__Bacteria;p__Bacteroidota;c__Rhodothermia;o__Balneolales;f__Balneolaceae;g__UBA2664;s__UBA2664 sp007123985	GCA_007123985.1	95	d__Bacteria;p__Bacteroidota;c__Rhodothermia;o__Balneolales;f__Balneolaceae;g__UBA2664;s__UBA2664 sp007123985	99.06	0.82	GCA_007123985.1	d__Bacteria;p__Bacteroidota;c__Rhodothermia;o__Balneolales;f__Balneolaceae;g__UBA2664;s__UBA2664 sp007123985	99.06	0.82	d__Bacteria;p__Bacteroidota;c__Rhodothermia;o__Balneolales;f__Balneolaceae;g__UBA2664;s__	ANI/Placement	topological placement and ANI have congruent species assignments	GCA_007135335.1, s__UBA2664 sp007135335, 95.0, 79.88, 0.44; GCA_007134085.1, s__UBA2664 sp007134085, 95.0, 78.9, 0.39	74.74	11	N/A	N/A
GCA_003557045.1_ASM355704v1_genomic	d__Bacteria;p__Bacteroidota;c__Rhodothermia;o__Balneolales;f__Balneolaceae;g__UBA2664;s__UBA2664 sp007127745	GCA_007127745.1	95	d__Bacteria;p__Bacteroidota;c__Rhodothermia;o__Balneolales;f__Balneolaceae;g__UBA2664;s__UBA2664 sp007127745	99.55	0.8	GCA_007127745.1	d__Bacteria;p__Bacteroidota;c__Rhodothermia;o__Balneolales;f__Balneolaceae;g__UBA2664;s__UBA2664 sp007127745	99.55	0.8	d__Bacteria;p__Bacteroidota;c__Rhodothermia;o__Balneolales;f__Balneolaceae;g__UBA2664;s__	ANI/Placement	topological placement and ANI have congruent species assignments	GCA_007131725.1, s__UBA2664 sp007131725, 95.0, 80.67, 0.62	60.34	11	N/A	N/A
GCA_003564745.1_ASM356474v1_genomic	d__Bacteria;p__Bacteroidota;c__Rhodothermia;o__Balneolales;f__Balneolaceae;g__UBA2664;s__UBA2664 sp007127745	GCA_007127745.1	95	d__Bacteria;p__Bacteroidota;c__Rhodothermia;o__Balneolales;f__Balneolaceae;g__UBA2664;s__UBA2664 sp007127745	98.53	0.77	GCA_007127745.1	d__Bacteria;p__Bacteroidota;c__Rhodothermia;o__Balneolales;f__Balneolaceae;g__UBA2664;s__UBA2664 sp007127745	98.53	0.77	d__Bacteria;p__Bacteroidota;c__Rhodothermia;o__Balneolales;f__Balneolaceae;g__UBA2664;s__	ANI/Placement	topological placement and ANI have congruent species assignments	GCA_007131725.1, s__UBA2664 sp007131725, 95.0, 81.17, 0.63	61.47	11	N/A	N/A
GCA_003556205.1_ASM355620v1_genomic	d__Bacteria;p__Bacteroidota;c__Rhodothermia;o__Balneolales;f__Balneolaceae;g__UBA2664;s__UBA2664 sp007131725	GCA_007131725.1	95	d__Bacteria;p__Bacteroidota;c__Rhodothermia;o__Balneolales;f__Balneolaceae;g__UBA2664;s__UBA2664 sp007131725	99.63	0.8	GCA_007131725.1	d__Bacteria;p__Bacteroidota;c__Rhodothermia;o__Balneolales;f__Balneolaceae;g__UBA2664;s__UBA2664 sp007131725	99.63	0.8	d__Bacteria;p__Bacteroidota;c__Rhodothermia;o__Balneolales;f__Balneolaceae;g__UBA2664;s__	ANI/Placement	topological placement and ANI have congruent species assignments	GCA_007127745.1, s__UBA2664 sp007127745, 95.0, 81.22, 0.58	71.25	11	N/A	N/A
GCA_003561195.1_ASM356119v1_genomic	d__Bacteria;p__Bacteroidota;c__Rhodothermia;o__Balneolales;f__Balneolaceae;g__UBA2664;s__UBA2664 sp007131725	GCA_007131725.1	95	d__Bacteria;p__Bacteroidota;c__Rhodothermia;o__Balneolales;f__Balneolaceae;g__UBA2664;s__UBA2664 sp007131725	98.97	0.76	GCA_007131725.1	d__Bacteria;p__Bacteroidota;c__Rhodothermia;o__Balneolales;f__Balneolaceae;g__UBA2664;s__UBA2664 sp007131725	98.97	0.76	d__Bacteria;p__Bacteroidota;c__Rhodothermia;o__Balneolales;f__Balneolaceae;g__UBA2664;s__	ANI/Placement	topological placement and ANI have congruent species assignments	GCA_007127745.1, s__UBA2664 sp007127745, 95.0, 81.5, 0.48	52.5	11	N/A	N/A
GCA_003561455.1_ASM356145v1_genomic	d__Bacteria;p__Bacteroidota;c__Rhodothermia;o__Balneolales;f__Balneolaceae;g__UBA2664;s__UBA2664 sp007134085	GCA_007134085.1	95	d__Bacteria;p__Bacteroidota;c__Rhodothermia;o__Balneolales;f__Balneolaceae;g__UBA2664;s__UBA2664 sp007134085	99.64	0.86	GCA_007134085.1	d__Bacteria;p__Bacteroidota;c__Rhodothermia;o__Balneolales;f__Balneolaceae;g__UBA2664;s__UBA2664 sp007134085	99.64	0.86	d__Bacteria;p__Bacteroidota;c__Rhodothermia;o__Balneolales;f__Balneolaceae;g__UBA2664;s__	ANI/Placement	topological placement and ANI have congruent species assignments	GCA_007123985.1, s__UBA2664 sp007123985, 95.0, 78.71, 0.39; GCA_007135335.1, s__UBA2664 sp007135335, 95.0, 77.79, 0.32	88.25	11	N/A	N/A
GCA_003564595.1_ASM356459v1_genomic	d__Bacteria;p__Bacteroidota;c__Rhodothermia;o__Balneolales;f__Balneolaceae;g__UBA2664;s__UBA2664 sp007134085	GCA_007134085.1	95	d__Bacteria;p__Bacteroidota;c__Rhodothermia;o__Balneolales;f__Balneolaceae;g__UBA2664;s__UBA2664 sp007134085	99.76	0.85	GCA_007134085.1	d__Bacteria;p__Bacteroidota;c__Rhodothermia;o__Balneolales;f__Balneolaceae;g__UBA2664;s__UBA2664 sp007134085	99.76	0.85	d__Bacteria;p__Bacteroidota;c__Rhodothermia;o__Balneolales;f__Balneolaceae;g__UBA2664;s__	ANI/Placement	topological placement and ANI have congruent species assignments	GCA_007123985.1, s__UBA2664 sp007123985, 95.0, 78.71, 0.35; GCA_007135335.1, s__UBA2664 sp007135335, 95.0, 77.66, 0.27	62.66	11	N/A	N/A
bin20	d__Bacteria;p__Bacteroidota;c__Rhodothermia;o__Balneolales;f__HLUCCA01;g__HLUCCA01;s__	N/A	N/A	N/A	N/A	N/A	GCA_001314545.1	d__Bacteria;p__Bacteroidota;c__Rhodothermia;o__Balneolales;f__HLUCCA01;g__HLUCCA01;s__HLUCCA01 sp001314545	78.13	0.19	d__Bacteria;p__Bacteroidota;c__Rhodothermia;o__Balneolales;f__HLUCCA01;g__;s__	Placement	taxonomic novelty determined using RED	N/A	77.58	11	0.913977	N/A
bin42	d__Bacteria;p__Bacteroidota;c__Rhodothermia;o__Balneolales;f__HLUCCA01;g__HLUCCA01;s__	N/A	N/A	N/A	N/A	N/A	N/A	N/A	N/A	N/A	d__Bacteria;p__Bacteroidota;c__Rhodothermia;o__Balneolales;f__HLUCCA01;g__;s__	Placement	taxonomic novelty determined using RED	N/A	84.92	11	0.89386	N/A
Bacteroidetes_Bin01	d__Bacteria;p__Bacteroidota;c__Rhodothermia;o__Balneolales;f__HLUCCA01;g__HLUCCA01;s__HLUCCA01 sp001314545	GCA_001314545.1	95	d__Bacteria;p__Bacteroidota;c__Rhodothermia;o__Balneolales;f__HLUCCA01;g__HLUCCA01;s__HLUCCA01 sp001314545	100	1	GCA_001314545.1	d__Bacteria;p__Bacteroidota;c__Rhodothermia;o__Balneolales;f__HLUCCA01;g__HLUCCA01;s__HLUCCA01 sp001314545	100	1	d__Bacteria;p__Bacteroidota;c__Rhodothermia;o__Balneolales;f__HLUCCA01;g__;s__	ANI/Placement	topological placement and ANI have congruent species assignments	N/A	96.75	11	N/A	N/A
bin03A	d__Bacteria;p__Bacteroidota;c__Rhodothermia;o__Balneolales;f__PXAI01;g__;s__	N/A	N/A	N/A	N/A	N/A	N/A	N/A	N/A	N/A	d__Bacteria;p__Bacteroidota;c__Rhodothermia;o__Balneolales;f__PXAI01;g__;s__	Placement	taxonomic novelty determined using RED	N/A	96.01	11	0.868008	N/A
DLM2.Bin.41	d__Bacteria;p__Bacteroidota;c__Rhodothermia;o__Balneolales;f__PXAI01;g__;s__	N/A	N/A	N/A	N/A	N/A	N/A	N/A	N/A	N/A	d__Bacteria;p__Bacteroidota;c__Rhodothermia;o__Balneolales;f__;g__;s__	Placement	taxonomic novelty determined using RED	N/A	79.9	11	0.751197	N/A
bin04A	d__Bacteria;p__Bacteroidota;c__Rhodothermia;o__Balneolales;f__PXAI01;g__Cyclonatronum;s__	N/A	N/A	N/A	N/A	N/A	GCA_003555145.1	d__Bacteria;p__Bacteroidota;c__Rhodothermia;o__Balneolales;f__PXAI01;g__Cyclonatronum;s__Cyclonatronum sp003555145	79.39	0.52	d__Bacteria;p__Bacteroidota;c__Rhodothermia;o__Balneolales;f__PXAI01;g__Cyclonatronum;s__	Placement	taxonomic classification fully defined by topology	N/A	81.81	11	0.96285	N/A
bin53	d__Bacteria;p__Bacteroidota;c__Rhodothermia;o__Balneolales;f__PXAI01;g__Cyclonatronum;s__	N/A	N/A	N/A	N/A	N/A	GCF_003353065.1	d__Bacteria;p__Bacteroidota;c__Rhodothermia;o__Balneolales;f__PXAI01;g__Cyclonatronum;s__Cyclonatronum proteinivorum	79.4	0.53	d__Bacteria;p__Bacteroidota;c__Rhodothermia;o__Balneolales;f__PXAI01;g__Cyclonatronum;s__	Placement	taxonomic classification fully defined by topology	N/A	95.3	11	0.958465	N/A
GCA_003565595.1_ASM356559v1_genomic	d__Bacteria;p__Bacteroidota;c__Rhodothermia;o__Balneolales;f__PXAI01;g__Cyclonatronum;s__	N/A	N/A	N/A	N/A	N/A	GCA_003566395.1	d__Bacteria;p__Bacteroidota;c__Rhodothermia;o__Balneolales;f__PXAI01;g__Cyclonatronum;s__Cyclonatronum sp003566395	78.39	0.28	d__Bacteria;p__Bacteroidota;c__Rhodothermia;o__Balneolales;f__PXAI01;g__Cyclonatronum;s__	Placement	taxonomic classification fully defined by topology	N/A	74.09	11	0.955916	N/A
GCA_003555145.1_ASM355514v1_genomic	d__Bacteria;p__Bacteroidota;c__Rhodothermia;o__Balneolales;f__PXAI01;g__Cyclonatronum;s__Cyclonatronum sp003555145	GCA_003555145.1	95	d__Bacteria;p__Bacteroidota;c__Rhodothermia;o__Balneolales;f__PXAI01;g__Cyclonatronum;s__Cyclonatronum sp003555145	100	0.99	GCA_003555145.1	d__Bacteria;p__Bacteroidota;c__Rhodothermia;o__Balneolales;f__PXAI01;g__Cyclonatronum;s__Cyclonatronum sp003555145	100	0.99	d__Bacteria;p__Bacteroidota;c__Rhodothermia;o__Balneolales;f__PXAI01;g__Cyclonatronum;s__	ANI/Placement	topological placement and ANI have congruent species assignments	N/A	91.92	11	N/A	N/A
GCA_003567795.1_ASM356779v1_genomic	d__Bacteria;p__Bacteroidota;c__Rhodothermia;o__Balneolales;f__PXAI01;g__Cyclonatronum;s__Cyclonatronum sp003555145	GCA_003555145.1	95	d__Bacteria;p__Bacteroidota;c__Rhodothermia;o__Balneolales;f__PXAI01;g__Cyclonatronum;s__Cyclonatronum sp003555145	98.75	0.87	GCA_003555145.1	d__Bacteria;p__Bacteroidota;c__Rhodothermia;o__Balneolales;f__PXAI01;g__Cyclonatronum;s__Cyclonatronum sp003555145	98.75	0.87	d__Bacteria;p__Bacteroidota;c__Rhodothermia;o__Balneolales;f__PXAI01;g__Cyclonatronum;s__	ANI/Placement	topological placement and ANI have congruent species assignments	N/A	91.69	11	N/A	N/A
GCA_003566395.1_ASM356639v1_genomic	d__Bacteria;p__Bacteroidota;c__Rhodothermia;o__Balneolales;f__PXAI01;g__Cyclonatronum;s__Cyclonatronum sp003566395	GCA_003566395.1	95	d__Bacteria;p__Bacteroidota;c__Rhodothermia;o__Balneolales;f__PXAI01;g__Cyclonatronum;s__Cyclonatronum sp003566395	100	0.98	GCA_003566395.1	d__Bacteria;p__Bacteroidota;c__Rhodothermia;o__Balneolales;f__PXAI01;g__Cyclonatronum;s__Cyclonatronum sp003566395	100	0.98	d__Bacteria;p__Bacteroidota;c__Rhodothermia;o__Balneolales;f__PXAI01;g__Cyclonatronum;s__	ANI/Placement	topological placement and ANI have congruent species assignments	N/A	82.62	11	N/A	N/A
GCA_003567135.1_ASM356713v1_genomic	d__Bacteria;p__Bacteroidota;c__Rhodothermia;o__Balneolales;f__PXAI01;g__PXAI01;s__PXAI01 sp003567135	GCA_003567135.1	95	d__Bacteria;p__Bacteroidota;c__Rhodothermia;o__Balneolales;f__PXAI01;g__PXAI01;s__PXAI01 sp003567135	100	0.98	GCA_003567135.1	d__Bacteria;p__Bacteroidota;c__Rhodothermia;o__Balneolales;f__PXAI01;g__PXAI01;s__PXAI01 sp003567135	100	0.98	d__Bacteria;p__Bacteroidota;c__Rhodothermia;o__Balneolales;f__PXAI01;g__;s__	ANI/Placement	topological placement and ANI have congruent species assignments	N/A	65.36	11	N/A	N/A
GCA_003566635.1_ASM356663v1_genomic	d__Bacteria;p__Bacteroidota;c__Rhodothermia;o__Balneolales;f__PXAI01;g__PXCK01;s__PXCK01 sp003566635	GCA_003566635.1	95	d__Bacteria;p__Bacteroidota;c__Rhodothermia;o__Balneolales;f__PXAI01;g__PXCK01;s__PXCK01 sp003566635	100	0.98	GCA_003566635.1	d__Bacteria;p__Bacteroidota;c__Rhodothermia;o__Balneolales;f__PXAI01;g__PXCK01;s__PXCK01 sp003566635	100	0.98	d__Bacteria;p__Bacteroidota;c__Rhodothermia;o__Balneolales;f__PXAI01;g__;s__	ANI/Placement	topological placement and ANI have congruent species assignments	N/A	78.55	11	N/A	N/A
GCA_003566645.1_ASM356664v1_genomic	d__Bacteria;p__Bacteroidota;c__Rhodothermia;o__Balneolales;f__PXAI01;g__SLDG01;s__SLDG01 sp007125355	GCA_007125355.1	95	d__Bacteria;p__Bacteroidota;c__Rhodothermia;o__Balneolales;f__PXAI01;g__SLDG01;s__SLDG01 sp007125355	99.42	0.8	GCA_007125355.1	d__Bacteria;p__Bacteroidota;c__Rhodothermia;o__Balneolales;f__PXAI01;g__SLDG01;s__SLDG01 sp007125355	99.42	0.8	d__Bacteria;p__Bacteroidota;c__Rhodothermia;o__Balneolales;f__PXAI01;g__;s__	ANI/Placement	topological placement and ANI have congruent species assignments	N/A	82.34	11	N/A	N/A
GCA_003558975.1_ASM355897v1_genomic	d__Bacteria;p__Bacteroidota;c__Rhodothermia;o__Balneolales;f__SKNL01;g__;s__	N/A	N/A	N/A	N/A	N/A	N/A	N/A	N/A	N/A	d__Bacteria;p__Bacteroidota;c__Rhodothermia;o__Balneolales;f__SKNL01;g__;s__	Placement	taxonomic classification fully defined by topology	N/A	61.17	11	0.858851	N/A
GCA_003550465.1_ASM355046v1_genomic	d__Bacteria;p__Bacteroidota;c__Rhodothermia;o__Balneolales;f__SKNL01;g__PWEI01;s__PWEI01 sp003553465	GCA_003553465.1	95	d__Bacteria;p__Bacteroidota;c__Rhodothermia;o__Balneolales;f__SKNL01;g__PWEI01;s__PWEI01 sp003553465	99.74	0.94	GCA_003553465.1	d__Bacteria;p__Bacteroidota;c__Rhodothermia;o__Balneolales;f__SKNL01;g__PWEI01;s__PWEI01 sp003553465	99.74	0.94	d__Bacteria;p__Bacteroidota;c__Rhodothermia;o__Balneolales;f__SKNL01;g__;s__	ANI/Placement	topological placement and ANI have congruent species assignments	N/A	63.81	11	N/A	N/A
GCA_003553465.1_ASM355346v1_genomic	d__Bacteria;p__Bacteroidota;c__Rhodothermia;o__Balneolales;f__SKNL01;g__PWEI01;s__PWEI01 sp003553465	GCA_003553465.1	95	d__Bacteria;p__Bacteroidota;c__Rhodothermia;o__Balneolales;f__SKNL01;g__PWEI01;s__PWEI01 sp003553465	100	1	GCA_003553465.1	d__Bacteria;p__Bacteroidota;c__Rhodothermia;o__Balneolales;f__SKNL01;g__PWEI01;s__PWEI01 sp003553465	100	1	d__Bacteria;p__Bacteroidota;c__Rhodothermia;o__Balneolales;f__SKNL01;g__;s__	ANI/Placement	topological placement and ANI have congruent species assignments	N/A	96.81	11	N/A	N/A
GCA_003560335.1_ASM356033v1_genomic	d__Bacteria;p__Bacteroidota;c__Rhodothermia;o__Balneolales;f__SKNL01;g__PWEI01;s__PWEI01 sp003553465	GCA_003553465.1	95	d__Bacteria;p__Bacteroidota;c__Rhodothermia;o__Balneolales;f__SKNL01;g__PWEI01;s__PWEI01 sp003553465	99.73	0.93	GCA_003553465.1	d__Bacteria;p__Bacteroidota;c__Rhodothermia;o__Balneolales;f__SKNL01;g__PWEI01;s__PWEI01 sp003553465	99.73	0.93	d__Bacteria;p__Bacteroidota;c__Rhodothermia;o__Balneolales;f__SKNL01;g__;s__	ANI/Placement	topological placement and ANI have congruent species assignments	N/A	94.7	11	N/A	N/A
DLM2.Bin.66	d__Bacteria;p__Bacteroidota;c__Rhodothermia;o__Balneolales;f__SKNL01;g__SKNL01;s__	N/A	N/A	N/A	N/A	N/A	N/A	N/A	N/A	N/A	d__Bacteria;p__Bacteroidota;c__Rhodothermia;o__Balneolales;f__SKNL01;g__SKNL01;s__	Placement	taxonomic classification fully defined by topology	GCA_007120555.1, s__SKNL01 sp007120555, 95.0, 90.99, 0.87; GCA_007122185.1, s__SKNL01 sp007122185, 95.0, 90.96, 0.82; GCA_007127695.1, s__SKNL01 sp007127695, 95.0, 89.95, 0.81; GCA_007127665.1, s__SKNL01 sp007127665, 95.0, 84.08, 0.73; GCA_007128855.1, s__SKNL01 sp007128855, 95.0, 81.13, 0.61; GCA_007120385.1, s__SKNL01 sp007120385, 95.0, 81.03, 0.59; GCA_007132975.1, s__SKNL01 sp007132975, 95.0,…	87.72	11	0.976468	N/A
GCA_003554975.1_ASM355497v1_genomic	d__Bacteria;p__Bacteroidota;c__Rhodothermia;o__Balneolales;f__SKNL01;g__SKNL01;s__	N/A	N/A	N/A	N/A	N/A	GCA_007120555.1	d__Bacteria;p__Bacteroidota;c__Rhodothermia;o__Balneolales;f__SKNL01;g__SKNL01;s__SKNL01 sp007120555	99.15	0.6	d__Bacteria;p__Bacteroidota;c__Rhodothermia;o__Balneolales;f__SKNL01;g__SKNL01;s__	Placement	taxonomic classification fully defined by topology	GCA_007122185.1, s__SKNL01 sp007122185, 95.0, 89.42, 0.5; GCA_007127695.1, s__SKNL01 sp007127695, 95.0, 89.15, 0.53; GCA_007127665.1, s__SKNL01 sp007127665, 95.0, 83.45, 0.45; GCA_007120385.1, s__SKNL01 sp007120385, 95.0, 80.21, 0.46; GCA_007128855.1, s__SKNL01 sp007128855, 95.0, 80.1, 0.44; GCA_007132975.1, s__SKNL01 sp007132975, 95.0, 78.78, 0.39; GCA_007134845.1, s__SKNL01 sp007134845, 95.0, 7…	43.13	11	0.99999	N/A
GCA_003557245.1_ASM355724v1_genomic	d__Bacteria;p__Bacteroidota;c__Rhodothermia;o__Balneolales;f__SKNL01;g__SKNL01;s__	N/A	N/A	N/A	N/A	N/A	N/A	N/A	N/A	N/A	d__Bacteria;p__Bacteroidota;c__Rhodothermia;o__Balneolales;f__SKNL01;g__SKNL01;s__	Placement	taxonomic classification fully defined by topology	GCA_007133995.1, s__SKNL01 sp007133995, 95.0, 82.58, 0.45; GCA_007128425.1, s__SKNL01 sp007128425, 95.0, 82.1, 0.5; GCA_007134845.1, s__SKNL01 sp007134845, 95.0, 80.93, 0.43; GCA_007128855.1, s__SKNL01 sp007128855, 95.0, 78.93, 0.24; GCA_007120385.1, s__SKNL01 sp007120385, 95.0, 77.79, 0.21	56.25	11	0.957212	N/A
GCA_003558865.1_ASM355886v1_genomic	d__Bacteria;p__Bacteroidota;c__Rhodothermia;o__Balneolales;f__SKNL01;g__SKNL01;s__	N/A	N/A	N/A	N/A	N/A	N/A	N/A	N/A	N/A	d__Bacteria;p__Bacteroidota;c__Rhodothermia;o__Balneolales;f__SKNL01;g__SKNL01;s__	Placement	taxonomic classification fully defined by topology	N/A	57.06	11	0.931439	N/A
GCA_003564535.1_ASM356453v1_genomic	d__Bacteria;p__Bacteroidota;c__Rhodothermia;o__Balneolales;f__SKNL01;g__SKNL01;s__	N/A	N/A	N/A	N/A	N/A	GCA_007127665.1	d__Bacteria;p__Bacteroidota;c__Rhodothermia;o__Balneolales;f__SKNL01;g__SKNL01;s__SKNL01 sp007127665	97.97	0.57	d__Bacteria;p__Bacteroidota;c__Rhodothermia;o__Balneolales;f__SKNL01;g__SKNL01;s__	Placement	taxonomic classification fully defined by topology	GCA_007127695.1, s__SKNL01 sp007127695, 95.0, 84.88, 0.48; GCA_007122185.1, s__SKNL01 sp007122185, 95.0, 84.81, 0.53; GCA_007120555.1, s__SKNL01 sp007120555, 95.0, 84.46, 0.49; GCA_007132975.1, s__SKNL01 sp007132975, 95.0, 79.98, 0.54; GCA_007128855.1, s__SKNL01 sp007128855, 95.0, 79.98, 0.48; GCA_007120385.1, s__SKNL01 sp007120385, 95.0, 79.8, 0.49; GCA_007134845.1, s__SKNL01 sp007134845, 95.0, …	51.37	11	0.994754	N/A
GCA_003568255.1_ASM356825v1_genomic	d__Bacteria;p__Bacteroidota;c__Rhodothermia;o__Balneolales;f__SKNL01;g__SKNL01;s__	N/A	N/A	N/A	N/A	N/A	GCA_007133995.1	d__Bacteria;p__Bacteroidota;c__Rhodothermia;o__Balneolales;f__SKNL01;g__SKNL01;s__SKNL01 sp007133995	99.3	0.63	d__Bacteria;p__Bacteroidota;c__Rhodothermia;o__Balneolales;f__SKNL01;g__SKNL01;s__	Placement	taxonomic classification fully defined by topology	GCA_007128425.1, s__SKNL01 sp007128425, 95.0, 86.36, 0.63; GCA_007134845.1, s__SKNL01 sp007134845, 95.0, 80.84, 0.41; GCA_007128855.1, s__SKNL01 sp007128855, 95.0, 78.45, 0.28; GCA_007120385.1, s__SKNL01 sp007120385, 95.0, 78.25, 0.27	59.46	11	0.998791	N/A
GCA_003559045.1_ASM355904v1_genomic	d__Bacteria;p__Bacteroidota;c__Rhodothermia;o__Balneolales;f__SKNL01;g__SKNL01;s__SKNL01 sp007120385	GCA_007120385.1	95	d__Bacteria;p__Bacteroidota;c__Rhodothermia;o__Balneolales;f__SKNL01;g__SKNL01;s__SKNL01 sp007120385	99.29	0.73	GCA_007120385.1	d__Bacteria;p__Bacteroidota;c__Rhodothermia;o__Balneolales;f__SKNL01;g__SKNL01;s__SKNL01 sp007120385	99.29	0.73	d__Bacteria;p__Bacteroidota;c__Rhodothermia;o__Balneolales;f__SKNL01;g__SKNL01;s__	ANI/Placement	topological placement and ANI have congruent species assignments	GCA_007128855.1, s__SKNL01 sp007128855, 95.0, 81.15, 0.57; GCA_007127695.1, s__SKNL01 sp007127695, 95.0, 80.41, 0.58; GCA_007132975.1, s__SKNL01 sp007132975, 95.0, 80.3, 0.52; GCA_007122185.1, s__SKNL01 sp007122185, 95.0, 80.07, 0.62; GCA_007120555.1, s__SKNL01 sp007120555, 95.0, 80.02, 0.61; GCA_007133995.1, s__SKNL01 sp007133995, 95.0, 79.7, 0.34; GCA_007127665.1, s__SKNL01 sp007127665, 95.0, 7…	65.04	11	N/A	N/A
GCA_003567355.1_ASM356735v1_genomic	d__Bacteria;p__Bacteroidota;c__Rhodothermia;o__Balneolales;f__SKNL01;g__SKNL01;s__SKNL01 sp007120555	GCA_007120555.1	95	d__Bacteria;p__Bacteroidota;c__Rhodothermia;o__Balneolales;f__SKNL01;g__SKNL01;s__SKNL01 sp007120555	99.42	0.96	GCA_007120555.1	d__Bacteria;p__Bacteroidota;c__Rhodothermia;o__Balneolales;f__SKNL01;g__SKNL01;s__SKNL01 sp007120555	99.42	0.96	d__Bacteria;p__Bacteroidota;c__Rhodothermia;o__Balneolales;f__SKNL01;g__SKNL01;s__	ANI/Placement	topological placement and ANI have congruent species assignments	GCA_007122185.1, s__SKNL01 sp007122185, 95.0, 89.35, 0.79; GCA_007127695.1, s__SKNL01 sp007127695, 95.0, 89.23, 0.76; GCA_007127665.1, s__SKNL01 sp007127665, 95.0, 84.16, 0.62; GCA_007120385.1, s__SKNL01 sp007120385, 95.0, 81.02, 0.59; GCA_007128855.1, s__SKNL01 sp007128855, 95.0, 80.92, 0.55; GCA_007132975.1, s__SKNL01 sp007132975, 95.0, 79.71, 0.5; GCA_007128425.1, s__SKNL01 sp007128425, 95.0, …	83.35	11	N/A	N/A
GCA_003561355.1_ASM356135v1_genomic	d__Bacteria;p__Bacteroidota;c__Rhodothermia;o__Balneolales;f__SKNL01;g__SKNL01;s__SKNL01 sp007127665	GCA_007127665.1	95	d__Bacteria;p__Bacteroidota;c__Rhodothermia;o__Balneolales;f__SKNL01;g__SKNL01;s__SKNL01 sp007127665	97.21	0.65	GCA_007127665.1	d__Bacteria;p__Bacteroidota;c__Rhodothermia;o__Balneolales;f__SKNL01;g__SKNL01;s__SKNL01 sp007127665	97.21	0.65	d__Bacteria;p__Bacteroidota;c__Rhodothermia;o__Balneolales;f__SKNL01;g__SKNL01;s__	ANI/Placement	topological placement and ANI have congruent species assignments	GCA_007127695.1, s__SKNL01 sp007127695, 95.0, 84.89, 0.54; GCA_007122185.1, s__SKNL01 sp007122185, 95.0, 84.07, 0.59; GCA_007120555.1, s__SKNL01 sp007120555, 95.0, 83.9, 0.57; GCA_007132975.1, s__SKNL01 sp007132975, 95.0, 80.09, 0.5; GCA_007128855.1, s__SKNL01 sp007128855, 95.0, 79.53, 0.43; GCA_007120385.1, s__SKNL01 sp007120385, 95.0, 79.42, 0.46	63.37	11	N/A	N/A
GCA_003562425.1_ASM356242v1_genomic	d__Bacteria;p__Bacteroidota;c__Rhodothermia;o__Balneolales;f__SKNL01;g__SKNL01;s__SKNL01 sp007127695	GCA_007127695.1	95	d__Bacteria;p__Bacteroidota;c__Rhodothermia;o__Balneolales;f__SKNL01;g__SKNL01;s__SKNL01 sp007127695	99.18	0.75	GCA_007127695.1	d__Bacteria;p__Bacteroidota;c__Rhodothermia;o__Balneolales;f__SKNL01;g__SKNL01;s__SKNL01 sp007127695	99.18	0.75	d__Bacteria;p__Bacteroidota;c__Rhodothermia;o__Balneolales;f__SKNL01;g__SKNL01;s__	ANI/Placement	topological placement and ANI have congruent species assignments	GCA_007122185.1, s__SKNL01 sp007122185, 95.0, 89.22, 0.7; GCA_007120555.1, s__SKNL01 sp007120555, 95.0, 88.87, 0.74; GCA_007127665.1, s__SKNL01 sp007127665, 95.0, 84.46, 0.57; GCA_007128855.1, s__SKNL01 sp007128855, 95.0, 81.74, 0.58; GCA_007120385.1, s__SKNL01 sp007120385, 95.0, 80.51, 0.59; GCA_007132975.1, s__SKNL01 sp007132975, 95.0, 79.71, 0.53; GCA_007128425.1, s__SKNL01 sp007128425, 95.0, …	57.54	11	N/A	N/A
GCA_003566825.1_ASM356682v1_genomic	d__Bacteria;p__Bacteroidota;c__Rhodothermia;o__Balneolales;f__SKNL01;g__SKNL01;s__SKNL01 sp007127695	GCA_007127695.1	95	d__Bacteria;p__Bacteroidota;c__Rhodothermia;o__Balneolales;f__SKNL01;g__SKNL01;s__SKNL01 sp007127695	99.39	0.68	GCA_007127695.1	d__Bacteria;p__Bacteroidota;c__Rhodothermia;o__Balneolales;f__SKNL01;g__SKNL01;s__SKNL01 sp007127695	99.39	0.68	d__Bacteria;p__Bacteroidota;c__Rhodothermia;o__Balneolales;f__SKNL01;g__SKNL01;s__	ANI/Placement	topological placement and ANI have congruent species assignments	GCA_007122185.1, s__SKNL01 sp007122185, 95.0, 90.22, 0.49; GCA_007120555.1, s__SKNL01 sp007120555, 95.0, 89.3, 0.5; GCA_007127665.1, s__SKNL01 sp007127665, 95.0, 85.0, 0.42; GCA_007128855.1, s__SKNL01 sp007128855, 95.0, 81.3, 0.61; GCA_007120385.1, s__SKNL01 sp007120385, 95.0, 80.91, 0.64; GCA_007132975.1, s__SKNL01 sp007132975, 95.0, 79.32, 0.58; GCA_007133995.1, s__SKNL01 sp007133995, 95.0, 78.…	50.81	11	N/A	N/A
GCA_003559715.1_ASM355971v1_genomic	d__Bacteria;p__Bacteroidota;c__Rhodothermia;o__Balneolales;f__SKNL01;g__SKNL01;s__SKNL01 sp007128425	GCA_007128425.1	95	d__Bacteria;p__Bacteroidota;c__Rhodothermia;o__Balneolales;f__SKNL01;g__SKNL01;s__SKNL01 sp007128425	99.45	0.83	GCA_007128425.1	d__Bacteria;p__Bacteroidota;c__Rhodothermia;o__Balneolales;f__SKNL01;g__SKNL01;s__SKNL01 sp007128425	99.45	0.83	d__Bacteria;p__Bacteroidota;c__Rhodothermia;o__Balneolales;f__SKNL01;g__SKNL01;s__	ANI/Placement	topological placement and ANI have congruent species assignments	GCA_007133995.1, s__SKNL01 sp007133995, 95.0, 86.4, 0.68; GCA_007134845.1, s__SKNL01 sp007134845, 95.0, 79.29, 0.42; GCA_007120385.1, s__SKNL01 sp007120385, 95.0, 78.58, 0.26; GCA_007128855.1, s__SKNL01 sp007128855, 95.0, 78.47, 0.26; GCA_007127695.1, s__SKNL01 sp007127695, 95.0, 77.97, 0.19; GCA_007122185.1, s__SKNL01 sp007122185, 95.0, 77.68, 0.13; GCA_007120555.1, s__SKNL01 sp007120555, 95.0, …	83.13	11	N/A	N/A
GCA_003559925.1_ASM355992v1_genomic	d__Bacteria;p__Bacteroidota;c__Rhodothermia;o__Balneolales;f__SKNL01;g__SKNL01;s__SKNL01 sp007128855	GCA_007128855.1	95	d__Bacteria;p__Bacteroidota;c__Rhodothermia;o__Balneolales;f__SKNL01;g__SKNL01;s__SKNL01 sp007128855	99.05	0.75	GCA_007128855.1	d__Bacteria;p__Bacteroidota;c__Rhodothermia;o__Balneolales;f__SKNL01;g__SKNL01;s__SKNL01 sp007128855	99.05	0.75	d__Bacteria;p__Bacteroidota;c__Rhodothermia;o__Balneolales;f__SKNL01;g__SKNL01;s__	ANI/Placement	topological placement and ANI have congruent species assignments	GCA_007128425.1, s__SKNL01 sp007128425, 95.0, 83.06, 0.28; GCA_007120385.1, s__SKNL01 sp007120385, 95.0, 81.73, 0.57; GCA_007127695.1, s__SKNL01 sp007127695, 95.0, 81.3, 0.57; GCA_007122185.1, s__SKNL01 sp007122185, 95.0, 80.13, 0.59; GCA_007120555.1, s__SKNL01 sp007120555, 95.0, 80.02, 0.56; GCA_007132975.1, s__SKNL01 sp007132975, 95.0, 79.84, 0.51; GCA_007127665.1, s__SKNL01 sp007127665, 95.0, …	64.35	11	N/A	N/A
GCA_003560895.1_ASM356089v1_genomic	d__Bacteria;p__Bacteroidota;c__Rhodothermia;o__Balneolales;f__SKNL01;g__SKNL01;s__SKNL01 sp007133995	GCA_007133995.1	95	d__Bacteria;p__Bacteroidota;c__Rhodothermia;o__Balneolales;f__SKNL01;g__SKNL01;s__SKNL01 sp007133995	99.47	0.82	GCA_007133995.1	d__Bacteria;p__Bacteroidota;c__Rhodothermia;o__Balneolales;f__SKNL01;g__SKNL01;s__SKNL01 sp007133995	99.47	0.82	d__Bacteria;p__Bacteroidota;c__Rhodothermia;o__Balneolales;f__SKNL01;g__SKNL01;s__	ANI/Placement	topological placement and ANI have congruent species assignments	GCA_007128425.1, s__SKNL01 sp007128425, 95.0, 86.11, 0.69; GCA_007134845.1, s__SKNL01 sp007134845, 95.0, 81.23, 0.47; GCA_007127695.1, s__SKNL01 sp007127695, 95.0, 78.32, 0.27; GCA_007120385.1, s__SKNL01 sp007120385, 95.0, 78.15, 0.27; GCA_007128855.1, s__SKNL01 sp007128855, 95.0, 78.13, 0.27; GCA_007122185.1, s__SKNL01 sp007122185, 95.0, 77.86, 0.14; GCA_007132975.1, s__SKNL01 sp007132975, 95.0,…	85.91	11	N/A	N/A
GCA_003558355.1_ASM355835v1_genomic	d__Bacteria;p__Bacteroidota;c__Rhodothermia;o__Balneolales;f__SKNL01;g__SLLW01;s__	N/A	N/A	N/A	N/A	N/A	GCA_007133875.1	d__Bacteria;p__Bacteroidota;c__Rhodothermia;o__Balneolales;f__SKNL01;g__SLLW01;s__SLLW01 sp007133875	97.95	0.59	d__Bacteria;p__Bacteroidota;c__Rhodothermia;o__Balneolales;f__SKNL01;g__SLLW01;s__	Placement	taxonomic classification fully defined by topology	N/A	63.55	11	0.99375	N/A
GCA_003554765.1_ASM355476v1_genomic	d__Bacteria;p__Bacteroidota;c__Rhodothermia;o__Balneolales;f__SKNL01;g__SLLW01;s__SLLW01 sp007133875	GCA_007133875.1	95	d__Bacteria;p__Bacteroidota;c__Rhodothermia;o__Balneolales;f__SKNL01;g__SLLW01;s__SLLW01 sp007133875	97.91	0.77	GCA_007133875.1	d__Bacteria;p__Bacteroidota;c__Rhodothermia;o__Balneolales;f__SKNL01;g__SLLW01;s__SLLW01 sp007133875	97.91	0.77	d__Bacteria;p__Bacteroidota;c__Rhodothermia;o__Balneolales;f__SKNL01;g__SLLW01;s__	ANI/Placement	topological placement and ANI have congruent species assignments	N/A	81.9	11	N/A	N/A
GCA_003554425.1_ASM355442v1_genomic	d__Bacteria;p__Bacteroidota;c__Rhodothermia;o__Rhodothermales;f__Salinibacteraceae;g__Tc-Br11-B2g6-7;s__Tc-Br11-B2g6-7 sp001564055	GCA_001564055.1	95	d__Bacteria;p__Bacteroidota;c__Rhodothermia;o__Rhodothermales;f__Salinibacteraceae;g__Tc-Br11-B2g6-7;s__Tc-Br11-B2g6-7 sp001564055	98.97	0.82	GCA_001564055.1	d__Bacteria;p__Bacteroidota;c__Rhodothermia;o__Rhodothermales;f__Salinibacteraceae;g__Tc-Br11-B2g6-7;s__Tc-Br11-B2g6-7 sp001564055	98.97	0.82	d__Bacteria;p__Bacteroidota;c__Rhodothermia;o__Rhodothermales;f__Salinibacteraceae;g__Tc-Br11-B2g6-7;s__	ANI/Placement	topological placement and ANI have congruent species assignments	GCA_007124945.1, s__Tc-Br11-B2g6-7 sp007124945, 95.0, 78.8, 0.25	89.62	11	N/A	N/A
GCA_003558245.1_ASM355824v1_genomic	d__Bacteria;p__Bacteroidota;c__UBA10030;o__T3Sed10-11;f__T3Sed10-11;g__T3Sed10-11;s__	N/A	N/A	N/A	N/A	N/A	GCA_007128495.1	d__Bacteria;p__Bacteroidota;c__UBA10030;o__T3Sed10-11;f__T3Sed10-11;g__T3Sed10-11;s__T3Sed10-11 sp007128495	98.88	0.6	d__Bacteria;p__Bacteroidota;c__UBA10030;o__T3Sed10-11;f__T3Sed10-11;g__T3Sed10-11;s__	Placement	taxonomic classification fully defined by topology	GCA_003568415.1, s__T3Sed10-11 sp003568415, 95.0, 80.64, 0.44	59.84	11	0.99999	N/A
GCA_003560935.1_ASM356093v1_genomic	d__Bacteria;p__Bacteroidota;c__UBA10030;o__T3Sed10-11;f__T3Sed10-11;g__T3Sed10-11;s__T3Sed10-11 sp003560935	GCA_003560935.1	95	d__Bacteria;p__Bacteroidota;c__UBA10030;o__T3Sed10-11;f__T3Sed10-11;g__T3Sed10-11;s__T3Sed10-11 sp003560935	100	0.98	GCA_003560935.1	d__Bacteria;p__Bacteroidota;c__UBA10030;o__T3Sed10-11;f__T3Sed10-11;g__T3Sed10-11;s__T3Sed10-11 sp003560935	100	0.98	d__Bacteria;p__Bacteroidota;c__UBA10030;o__T3Sed10-11;f__T3Sed10-11;g__T3Sed10-11;s__	ANI/Placement	topological placement and ANI have congruent species assignments	GCA_003562775.1, s__T3Sed10-11 sp003562775, 95.0, 81.68, 0.28; GCA_003567775.1, s__T3Sed10-11 sp003567775, 95.0, 77.79, 0.23	73.37	11	N/A	N/A
GCA_003563325.1_ASM356332v1_genomic	d__Bacteria;p__Bacteroidota;c__UBA10030;o__T3Sed10-11;f__T3Sed10-11;g__T3Sed10-11;s__T3Sed10-11 sp003560935	GCA_003560935.1	95	d__Bacteria;p__Bacteroidota;c__UBA10030;o__T3Sed10-11;f__T3Sed10-11;g__T3Sed10-11;s__T3Sed10-11 sp003560935	99.15	0.77	GCA_003560935.1	d__Bacteria;p__Bacteroidota;c__UBA10030;o__T3Sed10-11;f__T3Sed10-11;g__T3Sed10-11;s__T3Sed10-11 sp003560935	99.15	0.77	d__Bacteria;p__Bacteroidota;c__UBA10030;o__T3Sed10-11;f__T3Sed10-11;g__T3Sed10-11;s__	ANI/Placement	topological placement and ANI have congruent species assignments	GCA_003567775.1, s__T3Sed10-11 sp003567775, 95.0, 80.33, 0.33; GCA_003562775.1, s__T3Sed10-11 sp003562775, 95.0, 78.15, 0.25	88.57	11	N/A	N/A
GCA_003562775.1_ASM356277v1_genomic	d__Bacteria;p__Bacteroidota;c__UBA10030;o__T3Sed10-11;f__T3Sed10-11;g__T3Sed10-11;s__T3Sed10-11 sp003562775	GCA_003562775.1	95	d__Bacteria;p__Bacteroidota;c__UBA10030;o__T3Sed10-11;f__T3Sed10-11;g__T3Sed10-11;s__T3Sed10-11 sp003562775	100	0.98	GCA_003562775.1	d__Bacteria;p__Bacteroidota;c__UBA10030;o__T3Sed10-11;f__T3Sed10-11;g__T3Sed10-11;s__T3Sed10-11 sp003562775	100	0.98	d__Bacteria;p__Bacteroidota;c__UBA10030;o__T3Sed10-11;f__T3Sed10-11;g__T3Sed10-11;s__	ANI/Placement	topological placement and ANI have congruent species assignments	GCA_003567775.1, s__T3Sed10-11 sp003567775, 95.0, 83.93, 0.64; GCA_003560935.1, s__T3Sed10-11 sp003560935, 95.0, 81.68, 0.28	81.55	11	N/A	N/A
GCA_003560035.1_ASM356003v1_genomic	d__Bacteria;p__Bacteroidota;c__UBA10030;o__T3Sed10-11;f__T3Sed10-11;g__T3Sed10-11;s__T3Sed10-11 sp003567775	GCA_003567775.1	95	d__Bacteria;p__Bacteroidota;c__UBA10030;o__T3Sed10-11;f__T3Sed10-11;g__T3Sed10-11;s__T3Sed10-11 sp003567775	99.35	0.78	GCA_003567775.1	d__Bacteria;p__Bacteroidota;c__UBA10030;o__T3Sed10-11;f__T3Sed10-11;g__T3Sed10-11;s__T3Sed10-11 sp003567775	99.35	0.78	d__Bacteria;p__Bacteroidota;c__UBA10030;o__T3Sed10-11;f__T3Sed10-11;g__T3Sed10-11;s__	ANI/Placement	topological placement and ANI have congruent species assignments	GCA_003562775.1, s__T3Sed10-11 sp003562775, 95.0, 83.73, 0.64; GCA_003560935.1, s__T3Sed10-11 sp003560935, 95.0, 77.61, 0.28	89.78	11	N/A	N/A
GCA_003567775.1_ASM356777v1_genomic	d__Bacteria;p__Bacteroidota;c__UBA10030;o__T3Sed10-11;f__T3Sed10-11;g__T3Sed10-11;s__T3Sed10-11 sp003567775	GCA_003567775.1	95	d__Bacteria;p__Bacteroidota;c__UBA10030;o__T3Sed10-11;f__T3Sed10-11;g__T3Sed10-11;s__T3Sed10-11 sp003567775	100	0.99	GCA_003567775.1	d__Bacteria;p__Bacteroidota;c__UBA10030;o__T3Sed10-11;f__T3Sed10-11;g__T3Sed10-11;s__T3Sed10-11 sp003567775	100	0.99	d__Bacteria;p__Bacteroidota;c__UBA10030;o__T3Sed10-11;f__T3Sed10-11;g__T3Sed10-11;s__	ANI/Placement	topological placement and ANI have congruent species assignments	GCA_003562775.1, s__T3Sed10-11 sp003562775, 95.0, 83.93, 0.64; GCA_003560935.1, s__T3Sed10-11 sp003560935, 95.0, 77.79, 0.23; GCA_007131635.1, s__T3Sed10-11 sp007131635, 95.0, 77.47, 0.23	62.36	11	N/A	N/A
GCA_003552165.1_ASM355216v1_genomic	d__Bacteria;p__Bacteroidota;c__UBA10030;o__T3Sed10-11;f__T3Sed10-11;g__T3Sed10-11;s__T3Sed10-11 sp003568415	GCA_003568415.1	95	d__Bacteria;p__Bacteroidota;c__UBA10030;o__T3Sed10-11;f__T3Sed10-11;g__T3Sed10-11;s__T3Sed10-11 sp003568415	99.62	0.88	GCA_003568415.1	d__Bacteria;p__Bacteroidota;c__UBA10030;o__T3Sed10-11;f__T3Sed10-11;g__T3Sed10-11;s__T3Sed10-11 sp003568415	99.62	0.88	d__Bacteria;p__Bacteroidota;c__UBA10030;o__T3Sed10-11;f__T3Sed10-11;g__T3Sed10-11;s__	ANI/Placement	topological placement and ANI have congruent species assignments	GCA_007128495.1, s__T3Sed10-11 sp007128495, 95.0, 79.53, 0.53	86.83	11	N/A	N/A
GCA_003557305.1_ASM355730v1_genomic	d__Bacteria;p__Bacteroidota;c__UBA10030;o__T3Sed10-11;f__T3Sed10-11;g__T3Sed10-11;s__T3Sed10-11 sp003568415	GCA_003568415.1	95	d__Bacteria;p__Bacteroidota;c__UBA10030;o__T3Sed10-11;f__T3Sed10-11;g__T3Sed10-11;s__T3Sed10-11 sp003568415	99.57	0.9	GCA_003568415.1	d__Bacteria;p__Bacteroidota;c__UBA10030;o__T3Sed10-11;f__T3Sed10-11;g__T3Sed10-11;s__T3Sed10-11 sp003568415	99.57	0.9	d__Bacteria;p__Bacteroidota;c__UBA10030;o__T3Sed10-11;f__T3Sed10-11;g__T3Sed10-11;s__	ANI/Placement	topological placement and ANI have congruent species assignments	GCA_007128495.1, s__T3Sed10-11 sp007128495, 95.0, 78.99, 0.38	50.6	11	N/A	N/A
GCA_003561255.1_ASM356125v1_genomic	d__Bacteria;p__Bacteroidota;c__UBA10030;o__T3Sed10-11;f__T3Sed10-11;g__T3Sed10-11;s__T3Sed10-11 sp003568415	GCA_003568415.1	95	d__Bacteria;p__Bacteroidota;c__UBA10030;o__T3Sed10-11;f__T3Sed10-11;g__T3Sed10-11;s__T3Sed10-11 sp003568415	99.63	0.89	GCA_003568415.1	d__Bacteria;p__Bacteroidota;c__UBA10030;o__T3Sed10-11;f__T3Sed10-11;g__T3Sed10-11;s__T3Sed10-11 sp003568415	99.63	0.89	d__Bacteria;p__Bacteroidota;c__UBA10030;o__T3Sed10-11;f__T3Sed10-11;g__T3Sed10-11;s__	ANI/Placement	topological placement and ANI have congruent species assignments	GCA_007128495.1, s__T3Sed10-11 sp007128495, 95.0, 79.45, 0.51	89.42	11	N/A	N/A
GCA_003568415.1_ASM356841v1_genomic	d__Bacteria;p__Bacteroidota;c__UBA10030;o__T3Sed10-11;f__T3Sed10-11;g__T3Sed10-11;s__T3Sed10-11 sp003568415	GCA_003568415.1	95	d__Bacteria;p__Bacteroidota;c__UBA10030;o__T3Sed10-11;f__T3Sed10-11;g__T3Sed10-11;s__T3Sed10-11 sp003568415	100	0.99	GCA_003568415.1	d__Bacteria;p__Bacteroidota;c__UBA10030;o__T3Sed10-11;f__T3Sed10-11;g__T3Sed10-11;s__T3Sed10-11 sp003568415	100	0.99	d__Bacteria;p__Bacteroidota;c__UBA10030;o__T3Sed10-11;f__T3Sed10-11;g__T3Sed10-11;s__	ANI/Placement	topological placement and ANI have congruent species assignments	GCA_007128495.1, s__T3Sed10-11 sp007128495, 95.0, 79.51, 0.55	93.85	11	N/A	N/A
GCA_003566855.1_ASM356685v1_genomic	d__Bacteria;p__Bacteroidota;c__UBA10030;o__T3Sed10-11;f__T3Sed10-11;g__T3Sed10-11;s__T3Sed10-11 sp007128495	GCA_007128495.1	95	d__Bacteria;p__Bacteroidota;c__UBA10030;o__T3Sed10-11;f__T3Sed10-11;g__T3Sed10-11;s__T3Sed10-11 sp007128495	99.09	0.78	GCA_007128495.1	d__Bacteria;p__Bacteroidota;c__UBA10030;o__T3Sed10-11;f__T3Sed10-11;g__T3Sed10-11;s__T3Sed10-11 sp007128495	99.09	0.78	d__Bacteria;p__Bacteroidota;c__UBA10030;o__T3Sed10-11;f__T3Sed10-11;g__T3Sed10-11;s__	ANI/Placement	topological placement and ANI have congruent species assignments	GCA_003568415.1, s__T3Sed10-11 sp003568415, 95.0, 80.57, 0.42	65.46	11	N/A	N/A
GCA_003561135.1_ASM356113v1_genomic	d__Bacteria;p__Bacteroidota;c__UBA10030;o__T3Sed10-11;f__T3Sed10-11;g__T3Sed10-11;s__T3Sed10-11 sp007131635	GCA_007131635.1	95	d__Bacteria;p__Bacteroidota;c__UBA10030;o__T3Sed10-11;f__T3Sed10-11;g__T3Sed10-11;s__T3Sed10-11 sp007131635	99.11	0.8	GCA_007131635.1	d__Bacteria;p__Bacteroidota;c__UBA10030;o__T3Sed10-11;f__T3Sed10-11;g__T3Sed10-11;s__T3Sed10-11 sp007131635	99.11	0.8	d__Bacteria;p__Bacteroidota;c__UBA10030;o__T3Sed10-11;f__T3Sed10-11;g__T3Sed10-11;s__	ANI/Placement	topological placement and ANI have congruent species assignments	N/A	74.03	11	N/A	N/A
DLM2.Bin.98	d__Bacteria;p__Bdellovibrionota;c__UBA2394;o__UBA2394;f__UBA2394;g__;s__	N/A	N/A	N/A	N/A	N/A	N/A	N/A	N/A	N/A	d__Bacteria;p__Bdellovibrionota;c__UBA2394;o__UBA2394;f__UBA2394;g__;s__	Placement	taxonomic novelty determined using RED	N/A	82.5	11	0.818992	N/A
GCA_003551325.1_ASM355132v1_genomic	d__Bacteria;p__Bipolaricaulota;c__Bipolaricaulia;o__Bipolaricaulales;f__Bipolaricaulaceae;g__B1SED10-245;s__B1SED10-245 sp003551325	GCA_003551325.1	95	d__Bacteria;p__Bipolaricaulota;c__Bipolaricaulia;o__Bipolaricaulales;f__Bipolaricaulaceae;g__B1SED10-245;s__B1SED10-245 sp003551325	100	0.98	GCA_003551325.1	d__Bacteria;p__Bipolaricaulota;c__Bipolaricaulia;o__Bipolaricaulales;f__Bipolaricaulaceae;g__B1SED10-245;s__B1SED10-245 sp003551325	100	0.98	d__Bacteria;p__Bipolaricaulota;c__Bipolaricaulia;o__Bipolaricaulales;f__Bipolaricaulaceae;g__B1SED10-245;s__	ANI/Placement	topological placement and ANI have congruent species assignments	GCA_003552425.1, s__B1SED10-245 sp003552425, 95.0, 86.34, 0.49	46.9	11	N/A	N/A
GCA_003552425.1_ASM355242v1_genomic	d__Bacteria;p__Bipolaricaulota;c__Bipolaricaulia;o__Bipolaricaulales;f__Bipolaricaulaceae;g__B1SED10-245;s__B1SED10-245 sp003552425	GCA_003552425.1	95	d__Bacteria;p__Bipolaricaulota;c__Bipolaricaulia;o__Bipolaricaulales;f__Bipolaricaulaceae;g__B1SED10-245;s__B1SED10-245 sp003552425	100	0.98	GCA_003552425.1	d__Bacteria;p__Bipolaricaulota;c__Bipolaricaulia;o__Bipolaricaulales;f__Bipolaricaulaceae;g__B1SED10-245;s__B1SED10-245 sp003552425	100	0.98	d__Bacteria;p__Bipolaricaulota;c__Bipolaricaulia;o__Bipolaricaulales;f__Bipolaricaulaceae;g__B1SED10-245;s__	ANI/Placement	topological placement and ANI have congruent species assignments	GCA_003551325.1, s__B1SED10-245 sp003551325, 95.0, 86.34, 0.49	38.02	11	N/A	N/A
GCA_003563005.1_ASM356300v1_genomic	d__Bacteria;p__Bipolaricaulota;c__Bipolaricaulia;o__Bipolaricaulales;f__Bipolaricaulaceae;g__PWTC01;s__PWTC01 sp003563005	GCA_003563005.1	95	d__Bacteria;p__Bipolaricaulota;c__Bipolaricaulia;o__Bipolaricaulales;f__Bipolaricaulaceae;g__PWTC01;s__PWTC01 sp003563005	100	0.99	GCA_003563005.1	d__Bacteria;p__Bipolaricaulota;c__Bipolaricaulia;o__Bipolaricaulales;f__Bipolaricaulaceae;g__PWTC01;s__PWTC01 sp003563005	100	0.99	d__Bacteria;p__Bipolaricaulota;c__Bipolaricaulia;o__Bipolaricaulales;f__Bipolaricaulaceae;g__;s__	ANI/Placement	topological placement and ANI have congruent species assignments	N/A	74.21	11	N/A	N/A
GCA_003563495.1_ASM356349v1_genomic	d__Bacteria;p__Bipolaricaulota;c__Bipolaricaulia;o__Bipolaricaulales;f__Bipolaricaulaceae;g__T3SED10-47;s__	N/A	N/A	N/A	N/A	N/A	N/A	N/A	N/A	N/A	d__Bacteria;p__Bipolaricaulota;c__Bipolaricaulia;o__Bipolaricaulales;f__Bipolaricaulaceae;g__T3SED10-47;s__	Placement	taxonomic classification fully defined by topology	GCA_003567155.1, s__T3SED10-47 sp003567155, 95.0, 80.77, 0.38; GCA_003562845.1, s__T3SED10-47 sp003562845, 95.0, 80.68, 0.46	39.5	11	0.95774	Genome has more than 10.8% of markers with multiple hits
GCA_003562845.1_ASM356284v1_genomic	d__Bacteria;p__Bipolaricaulota;c__Bipolaricaulia;o__Bipolaricaulales;f__Bipolaricaulaceae;g__T3SED10-47;s__T3SED10-47 sp003562845	GCA_003562845.1	95	d__Bacteria;p__Bipolaricaulota;c__Bipolaricaulia;o__Bipolaricaulales;f__Bipolaricaulaceae;g__T3SED10-47;s__T3SED10-47 sp003562845	100	0.99	GCA_003562845.1	d__Bacteria;p__Bipolaricaulota;c__Bipolaricaulia;o__Bipolaricaulales;f__Bipolaricaulaceae;g__T3SED10-47;s__T3SED10-47 sp003562845	100	0.99	d__Bacteria;p__Bipolaricaulota;c__Bipolaricaulia;o__Bipolaricaulales;f__Bipolaricaulaceae;g__T3SED10-47;s__	ANI/Placement	topological placement and ANI have congruent species assignments	GCA_003567155.1, s__T3SED10-47 sp003567155, 95.0, 99.5, 0.65	77.8	11	N/A	N/A
GCA_003553125.1_ASM355312v1_genomic	d__Bacteria;p__Bipolaricaulota;c__Bipolaricaulia;o__Bipolaricaulales;f__Bipolaricaulaceae;g__T3SED10-47;s__T3SED10-47 sp003566155	GCA_003566155.1	95	d__Bacteria;p__Bipolaricaulota;c__Bipolaricaulia;o__Bipolaricaulales;f__Bipolaricaulaceae;g__T3SED10-47;s__T3SED10-47 sp003566155	99.09	0.67	GCA_003566155.1	d__Bacteria;p__Bipolaricaulota;c__Bipolaricaulia;o__Bipolaricaulales;f__Bipolaricaulaceae;g__T3SED10-47;s__T3SED10-47 sp003566155	99.09	0.67	d__Bacteria;p__Bipolaricaulota;c__Bipolaricaulia;o__Bipolaricaulales;f__Bipolaricaulaceae;g__T3SED10-47;s__	ANI/Placement	topological placement and ANI have congruent species assignments	N/A	38.71	11	N/A	N/A
GCA_003566155.1_ASM356615v1_genomic	d__Bacteria;p__Bipolaricaulota;c__Bipolaricaulia;o__Bipolaricaulales;f__Bipolaricaulaceae;g__T3SED10-47;s__T3SED10-47 sp003566155	GCA_003566155.1	95	d__Bacteria;p__Bipolaricaulota;c__Bipolaricaulia;o__Bipolaricaulales;f__Bipolaricaulaceae;g__T3SED10-47;s__T3SED10-47 sp003566155	100	1	GCA_003566155.1	d__Bacteria;p__Bipolaricaulota;c__Bipolaricaulia;o__Bipolaricaulales;f__Bipolaricaulaceae;g__T3SED10-47;s__T3SED10-47 sp003566155	100	1	d__Bacteria;p__Bipolaricaulota;c__Bipolaricaulia;o__Bipolaricaulales;f__Bipolaricaulaceae;g__T3SED10-47;s__	ANI/Placement	topological placement and ANI have congruent species assignments	N/A	76.21	11	N/A	N/A
GCA_003567155.1_ASM356715v1_genomic	d__Bacteria;p__Bipolaricaulota;c__Bipolaricaulia;o__Bipolaricaulales;f__Bipolaricaulaceae;g__T3SED10-47;s__T3SED10-47 sp003567155	GCA_003567155.1	95	d__Bacteria;p__Bipolaricaulota;c__Bipolaricaulia;o__Bipolaricaulales;f__Bipolaricaulaceae;g__T3SED10-47;s__T3SED10-47 sp003567155	100	1	GCA_003567155.1	d__Bacteria;p__Bipolaricaulota;c__Bipolaricaulia;o__Bipolaricaulales;f__Bipolaricaulaceae;g__T3SED10-47;s__T3SED10-47 sp003567155	100	1	d__Bacteria;p__Bipolaricaulota;c__Bipolaricaulia;o__Bipolaricaulales;f__Bipolaricaulaceae;g__T3SED10-47;s__	ANI/Placement	topological placement and ANI have congruent species assignments	GCA_003562845.1, s__T3SED10-47 sp003562845, 95.0, 99.5, 0.65	60.46	11	N/A	N/A
GCA_003561145.1_ASM356114v1_genomic	d__Bacteria;p__Caldatribacteriota;c__Caldatribacteriia;o__Caldatribacteriales;f__UBA8910;g__SKXZ01;s__SKXZ01 sp003561145	GCA_003561145.1	95	d__Bacteria;p__Caldatribacteriota;c__Caldatribacteriia;o__Caldatribacteriales;f__UBA8910;g__SKXZ01;s__SKXZ01 sp003561145	100	0.99	GCA_003561145.1	d__Bacteria;p__Caldatribacteriota;c__Caldatribacteriia;o__Caldatribacteriales;f__UBA8910;g__SKXZ01;s__SKXZ01 sp003561145	100	0.99	d__Bacteria;p__Caldatribacteriota;c__Caldatribacteriia;o__Caldatribacteriales;f__UBA8910;g__SKXZ01;s__	ANI/Placement	topological placement and ANI have congruent species assignments	GCA_007128145.1, s__SKXZ01 sp007128145, 95.0, 79.32, 0.41	72.66	11	N/A	N/A
GCA_003559155.1_ASM355915v1_genomic	d__Bacteria;p__Caldisericota;c__Caldisericia;o__UBA6126;f__UBA6126;g__T3SED10-260;s__T3SED10-260 sp003566815	GCA_003566815.1	95	d__Bacteria;p__Caldisericota;c__Caldisericia;o__UBA6126;f__UBA6126;g__T3SED10-260;s__T3SED10-260 sp003566815	99.16	0.76	GCA_003566815.1	d__Bacteria;p__Caldisericota;c__Caldisericia;o__UBA6126;f__UBA6126;g__T3SED10-260;s__T3SED10-260 sp003566815	99.16	0.76	d__Bacteria;p__Caldisericota;c__Caldisericia;o__UBA6126;f__UBA6126;g__;s__	ANI/Placement	topological placement and ANI have congruent species assignments	N/A	61.61	11	N/A	N/A
GCA_003566815.1_ASM356681v1_genomic	d__Bacteria;p__Caldisericota;c__Caldisericia;o__UBA6126;f__UBA6126;g__T3SED10-260;s__T3SED10-260 sp003566815	GCA_003566815.1	95	d__Bacteria;p__Caldisericota;c__Caldisericia;o__UBA6126;f__UBA6126;g__T3SED10-260;s__T3SED10-260 sp003566815	100	0.99	GCA_003566815.1	d__Bacteria;p__Caldisericota;c__Caldisericia;o__UBA6126;f__UBA6126;g__T3SED10-260;s__T3SED10-260 sp003566815	100	0.99	d__Bacteria;p__Caldisericota;c__Caldisericia;o__UBA6126;f__UBA6126;g__;s__	ANI/Placement	topological placement and ANI have congruent species assignments	N/A	82.56	11	N/A	N/A
GCA_003561815.1_ASM356181v1_genomic	d__Bacteria;p__Campylobacterota;c__Campylobacteria;o__Campylobacterales;f__SZUA-545;g__CSSED11-302;s__CSSED11-302 sp003561815	GCA_003561815.1	95	d__Bacteria;p__Campylobacterota;c__Campylobacteria;o__Campylobacterales;f__SZUA-545;g__CSSED11-302;s__CSSED11-302 sp003561815	100	0.98	GCA_003561815.1	d__Bacteria;p__Campylobacterota;c__Campylobacteria;o__Campylobacterales;f__SZUA-545;g__CSSED11-302;s__CSSED11-302 sp003561815	100	0.98	d__Bacteria;p__Campylobacterota;c__Campylobacteria;o__Campylobacterales;f__SZUA-545;g__;s__	ANI/Placement	topological placement and ANI have congruent species assignments	N/A	77.54	11	N/A	N/A
GCA_003557485.1_ASM355748v1_genomic	d__Bacteria;p__CG03;c__SLGR01;o__SLGR01;f__PWQF01;g__PWMP01;s__PWMP01 sp003557485	GCA_003557485.1	95	d__Bacteria;p__CG03;c__SLGR01;o__SLGR01;f__PWQF01;g__PWMP01;s__PWMP01 sp003557485	100	0.99	GCA_003557485.1	d__Bacteria;p__CG03;c__SLGR01;o__SLGR01;f__PWQF01;g__PWMP01;s__PWMP01 sp003557485	100	0.99	d__Bacteria;p__CG03;c__SLGR01;o__SLGR01;f__PWQF01;g__PWMP01;s__	ANI/Placement	topological placement and ANI have congruent species assignments	GCA_003558145.1, s__PWMP01 sp003558145, 95.0, 79.72, 0.56	79.64	11	N/A	N/A
GCA_003558145.1_ASM355814v1_genomic	d__Bacteria;p__CG03;c__SLGR01;o__SLGR01;f__PWQF01;g__PWMP01;s__PWMP01 sp003558145	GCA_003558145.1	95	d__Bacteria;p__CG03;c__SLGR01;o__SLGR01;f__PWQF01;g__PWMP01;s__PWMP01 sp003558145	100	0.97	GCA_003558145.1	d__Bacteria;p__CG03;c__SLGR01;o__SLGR01;f__PWQF01;g__PWMP01;s__PWMP01 sp003558145	100	0.97	d__Bacteria;p__CG03;c__SLGR01;o__SLGR01;f__PWQF01;g__PWMP01;s__	ANI/Placement	topological placement and ANI have congruent species assignments	GCA_003557485.1, s__PWMP01 sp003557485, 95.0, 79.72, 0.56	67.36	11	N/A	N/A
GCA_003565465.1_ASM356546v1_genomic	d__Bacteria;p__CG03;c__SLGR01;o__SLGR01;f__PWQF01;g__PWMP01;s__PWMP01 sp003558145	GCA_003558145.1	95	d__Bacteria;p__CG03;c__SLGR01;o__SLGR01;f__PWQF01;g__PWMP01;s__PWMP01 sp003558145	99.2	0.78	GCA_003558145.1	d__Bacteria;p__CG03;c__SLGR01;o__SLGR01;f__PWQF01;g__PWMP01;s__PWMP01 sp003558145	99.2	0.78	d__Bacteria;p__CG03;c__SLGR01;o__SLGR01;f__PWQF01;g__PWMP01;s__	ANI/Placement	topological placement and ANI have congruent species assignments	GCA_003557485.1, s__PWMP01 sp003557485, 95.0, 79.93, 0.6	53.95	11	N/A	N/A
GCA_003556865.1_ASM355686v1_genomic	d__Bacteria;p__CG03;c__SLGR01;o__SLGR01;f__PWQF01;g__PWQF01;s__PWQF01 sp003556865	GCA_003556865.1	95	d__Bacteria;p__CG03;c__SLGR01;o__SLGR01;f__PWQF01;g__PWQF01;s__PWQF01 sp003556865	100	0.98	GCA_003556865.1	d__Bacteria;p__CG03;c__SLGR01;o__SLGR01;f__PWQF01;g__PWQF01;s__PWQF01 sp003556865	100	0.98	d__Bacteria;p__CG03;c__SLGR01;o__SLGR01;f__PWQF01;g__;s__	ANI/Placement	topological placement and ANI have congruent species assignments	N/A	63.93	11	N/A	N/A
GCA_003552215.1_ASM355221v1_genomic	d__Bacteria;p__CG03;c__SLGR01;o__SLGR01;f__SLGR01;g__PWEK01;s__PWEK01 sp003553445	GCA_003553445.1	95	d__Bacteria;p__CG03;c__SLGR01;o__SLGR01;f__SLGR01;g__PWEK01;s__PWEK01 sp003553445	99.76	0.89	GCA_003553445.1	d__Bacteria;p__CG03;c__SLGR01;o__SLGR01;f__SLGR01;g__PWEK01;s__PWEK01 sp003553445	99.76	0.89	d__Bacteria;p__CG03;c__SLGR01;o__SLGR01;f__SLGR01;g__;s__	ANI/Placement	topological placement and ANI have congruent species assignments	N/A	83.99	11	N/A	N/A
GCA_003553445.1_ASM355344v1_genomic	d__Bacteria;p__CG03;c__SLGR01;o__SLGR01;f__SLGR01;g__PWEK01;s__PWEK01 sp003553445	GCA_003553445.1	95	d__Bacteria;p__CG03;c__SLGR01;o__SLGR01;f__SLGR01;g__PWEK01;s__PWEK01 sp003553445	100	0.99	GCA_003553445.1	d__Bacteria;p__CG03;c__SLGR01;o__SLGR01;f__SLGR01;g__PWEK01;s__PWEK01 sp003553445	100	0.99	d__Bacteria;p__CG03;c__SLGR01;o__SLGR01;f__SLGR01;g__;s__	ANI/Placement	topological placement and ANI have congruent species assignments	N/A	84.66	11	N/A	N/A
GCA_003559455.1_ASM355945v1_genomic	d__Bacteria;p__CG03;c__SLGR01;o__SLGR01;f__SLGR01;g__SLGR01;s__SLGR01 sp007136585	GCA_007136585.1	95	d__Bacteria;p__CG03;c__SLGR01;o__SLGR01;f__SLGR01;g__SLGR01;s__SLGR01 sp007136585	99.25	0.78	GCA_007136585.1	d__Bacteria;p__CG03;c__SLGR01;o__SLGR01;f__SLGR01;g__SLGR01;s__SLGR01 sp007136585	99.25	0.78	d__Bacteria;p__CG03;c__SLGR01;o__SLGR01;f__SLGR01;g__;s__	ANI/Placement	topological placement and ANI have congruent species assignments	N/A	65.4	11	N/A	N/A
GCA_003563055.1_ASM356305v1_genomic	d__Bacteria;p__Chloroflexota;c__Anaerolineae;o__Anaerolineales;f__Anaerolineaceae;g__Brevefilum;s__Brevefilum sp003563055	GCA_003563055.1	95	d__Bacteria;p__Chloroflexota;c__Anaerolineae;o__Anaerolineales;f__Anaerolineaceae;g__Brevefilum;s__Brevefilum sp003563055	100	0.99	GCA_003563055.1	d__Bacteria;p__Chloroflexota;c__Anaerolineae;o__Anaerolineales;f__Anaerolineaceae;g__Brevefilum;s__Brevefilum sp003563055	100	0.99	d__Bacteria;p__Chloroflexota;c__Anaerolineae;o__Anaerolineales;f__Anaerolineaceae;g__Brevefilum;s__	ANI/Placement	topological placement and ANI have congruent species assignments	N/A	74.8	11	N/A	N/A
GCA_003567435.1_ASM356743v1_genomic	d__Bacteria;p__Chloroflexota;c__Anaerolineae;o__Anaerolineales;f__Anaerolineaceae;g__Brevefilum;s__Brevefilum sp003563055	GCA_003563055.1	95	d__Bacteria;p__Chloroflexota;c__Anaerolineae;o__Anaerolineales;f__Anaerolineaceae;g__Brevefilum;s__Brevefilum sp003563055	99.47	0.8	GCA_003563055.1	d__Bacteria;p__Chloroflexota;c__Anaerolineae;o__Anaerolineales;f__Anaerolineaceae;g__Brevefilum;s__Brevefilum sp003563055	99.47	0.8	d__Bacteria;p__Chloroflexota;c__Anaerolineae;o__Anaerolineales;f__Anaerolineaceae;g__Brevefilum;s__	ANI/Placement	topological placement and ANI have congruent species assignments	N/A	75.34	11	N/A	N/A
GCA_003563035.1_ASM356303v1_genomic	d__Bacteria;p__Chloroflexota;c__Anaerolineae;o__B4-G1;f__B4-G1;g__SKLM01;s__	N/A	N/A	N/A	N/A	N/A	GCA_007118795.1	d__Bacteria;p__Chloroflexota;c__Anaerolineae;o__B4-G1;f__B4-G1;g__SKLM01;s__SKLM01 sp007118795	98.32	0.53	d__Bacteria;p__Chloroflexota;c__Anaerolineae;o__B4-G1;f__B4-G1;g__SKLM01;s__	Placement	taxonomic classification fully defined by topology	GCA_007123205.1, s__SKLM01 sp007123205, 95.0, 86.09, 0.52	48.69	11	0.998744	N/A
GCA_003563925.1_ASM356392v1_genomic	d__Bacteria;p__Chloroflexota;c__Anaerolineae;o__B4-G1;f__B4-G1;g__SKLM01;s__	N/A	N/A	N/A	N/A	N/A	N/A	N/A	N/A	N/A	d__Bacteria;p__Chloroflexota;c__Anaerolineae;o__B4-G1;f__B4-G1;g__;s__	Placement	taxonomic novelty determined using RED	N/A	62.78	11	0.917378	Genome has more than 10.0% of markers with multiple hits
GCA_003566235.1_ASM356623v1_genomic	d__Bacteria;p__Chloroflexota;c__Anaerolineae;o__B4-G1;f__B4-G1;g__SKLM01;s__	N/A	N/A	N/A	N/A	N/A	GCA_007118795.1	d__Bacteria;p__Chloroflexota;c__Anaerolineae;o__B4-G1;f__B4-G1;g__SKLM01;s__SKLM01 sp007118795	86.68	0.45	d__Bacteria;p__Chloroflexota;c__Anaerolineae;o__B4-G1;f__B4-G1;g__SKLM01;s__	Placement	taxonomic classification fully defined by topology	GCA_007123205.1, s__SKLM01 sp007123205, 95.0, 86.65, 0.56	48.04	11	0.975061	N/A
GCA_003564075.1_ASM356407v1_genomic	d__Bacteria;p__Chloroflexota;c__Anaerolineae;o__B4-G1;f__B4-G1;g__SKLM01;s__SKLM01 sp007123205	GCA_007123205.1	95	d__Bacteria;p__Chloroflexota;c__Anaerolineae;o__B4-G1;f__B4-G1;g__SKLM01;s__SKLM01 sp007123205	98.67	0.79	GCA_007123205.1	d__Bacteria;p__Chloroflexota;c__Anaerolineae;o__B4-G1;f__B4-G1;g__SKLM01;s__SKLM01 sp007123205	98.67	0.79	d__Bacteria;p__Chloroflexota;c__Anaerolineae;o__B4-G1;f__B4-G1;g__SKLM01;s__	ANI/Placement	topological placement and ANI have congruent species assignments	GCA_007118795.1, s__SKLM01 sp007118795, 95.0, 85.64, 0.67	73.77	11	N/A	N/A
GCA_003562365.1_ASM356236v1_genomic	d__Bacteria;p__Chloroflexota;c__Anaerolineae;o__B4-G1;f__SLSP01;g__PWVB01;s__PWVB01 sp003562365	GCA_003562365.1	95	d__Bacteria;p__Chloroflexota;c__Anaerolineae;o__B4-G1;f__SLSP01;g__PWVB01;s__PWVB01 sp003562365	100	0.99	GCA_003562365.1	d__Bacteria;p__Chloroflexota;c__Anaerolineae;o__B4-G1;f__SLSP01;g__PWVB01;s__PWVB01 sp003562365	100	0.99	d__Bacteria;p__Chloroflexota;c__Anaerolineae;o__B4-G1;f__SLSP01;g__PWVB01;s__	ANI/Placement	topological placement and ANI have congruent species assignments	N/A	86.15	11	N/A	N/A
GCA_003562415.1_ASM356241v1_genomic	d__Bacteria;p__Chloroflexota;c__Anaerolineae;o__B4-G1;f__SLSP01;g__SLSP01;s__SLSP01 sp007130345	GCA_007130345.1	95	d__Bacteria;p__Chloroflexota;c__Anaerolineae;o__B4-G1;f__SLSP01;g__SLSP01;s__SLSP01 sp007130345	99.15	0.86	GCA_007130345.1	d__Bacteria;p__Chloroflexota;c__Anaerolineae;o__B4-G1;f__SLSP01;g__SLSP01;s__SLSP01 sp007130345	99.15	0.86	d__Bacteria;p__Chloroflexota;c__Anaerolineae;o__B4-G1;f__SLSP01;g__;s__	ANI/Placement	topological placement and ANI have congruent species assignments	N/A	86.01	11	N/A	N/A
GCA_003562215.1_ASM356221v1_genomic	d__Bacteria;p__Chloroflexota;c__Anaerolineae;o__Promineofilales;f__Promineofilaceae;g__SLGK01;s__SLGK01 sp007123775	GCA_007123775.1	95	d__Bacteria;p__Chloroflexota;c__Anaerolineae;o__Promineofilales;f__Promineofilaceae;g__SLGK01;s__SLGK01 sp007123775	99.66	0.91	GCA_007123775.1	d__Bacteria;p__Chloroflexota;c__Anaerolineae;o__Promineofilales;f__Promineofilaceae;g__SLGK01;s__SLGK01 sp007123775	99.66	0.91	d__Bacteria;p__Chloroflexota;c__Anaerolineae;o__Promineofilales;f__Promineofilaceae;g__;s__	ANI/Placement	topological placement and ANI have congruent species assignments	N/A	71.47	11	N/A	N/A
GEM2.Bin.39	d__Bacteria;p__Chloroflexota;c__Anaerolineae;o__SBR1031;f__A4b;g__J038;s__	N/A	N/A	N/A	N/A	N/A	N/A	N/A	N/A	N/A	d__Bacteria;p__Chloroflexota;c__Anaerolineae;o__SBR1031;f__A4b;g__;s__	Placement	taxonomic novelty determined using RED	N/A	94.05	11	0.893517	N/A
GCA_003562275.1_ASM356227v1_genomic	d__Bacteria;p__Chloroflexota;c__Anaerolineae;o__UBA1429;f__UBA1429;g__;s__	N/A	N/A	N/A	N/A	N/A	N/A	N/A	N/A	N/A	d__Bacteria;p__Chloroflexota;c__Anaerolineae;o__UBA1429;f__UBA1429;g__;s__	Placement	taxonomic novelty determined using RED	N/A	56.87	11	0.85933	N/A
PLM2.Bin.26	d__Bacteria;p__Chloroflexota;c__Chloroflexia;o__Thermomicrobiales;f__Thermomicrobiaceae;g__SLMJ01;s__	N/A	N/A	N/A	N/A	N/A	GCA_007124395.1	d__Bacteria;p__Chloroflexota;c__Chloroflexia;o__Thermomicrobiales;f__Thermomicrobiaceae;g__SLMJ01;s__SLMJ01 sp007124395	93.98	0.91	d__Bacteria;p__Chloroflexota;c__Chloroflexia;o__Thermomicrobiales;f__Thermomicrobiaceae;g__SLMJ01;s__	Placement	taxonomic classification fully defined by topology	GCA_007122555.1, s__SLMJ01 sp007122555, 95.0, 77.82, 0.37; GCA_007133615.1, s__SLMJ01 sp007133615, 95.0, 77.73, 0.31	90.85	11	0.996625	N/A
GCA_003557465.1_ASM355746v1_genomic	d__Bacteria;p__Chloroflexota;c__Chloroflexia;o__Thermomicrobiales;f__Thermomicrobiaceae;g__SLMJ01;s__SLMJ01 sp007124395	GCA_007124395.1	95	d__Bacteria;p__Chloroflexota;c__Chloroflexia;o__Thermomicrobiales;f__Thermomicrobiaceae;g__SLMJ01;s__SLMJ01 sp007124395	98.32	0.72	GCA_007124395.1	d__Bacteria;p__Chloroflexota;c__Chloroflexia;o__Thermomicrobiales;f__Thermomicrobiaceae;g__SLMJ01;s__SLMJ01 sp007124395	98.32	0.72	d__Bacteria;p__Chloroflexota;c__Chloroflexia;o__Thermomicrobiales;f__Thermomicrobiaceae;g__SLMJ01;s__	ANI/Placement	topological placement and ANI have congruent species assignments	GCA_007133615.1, s__SLMJ01 sp007133615, 95.0, 77.84, 0.31	71.9	11	N/A	N/A
GCA_003552785.1_ASM355278v1_genomic	d__Bacteria;p__Chloroflexota;c__Dehalococcoidia;o__Dehalococcoidales;f__Dehalococcoidaceae;g__CSSed11-197;s__CSSed11-197 sp003552785	GCA_003552785.1	95	d__Bacteria;p__Chloroflexota;c__Dehalococcoidia;o__Dehalococcoidales;f__Dehalococcoidaceae;g__CSSed11-197;s__CSSed11-197 sp003552785	100	0.98	GCA_003552785.1	d__Bacteria;p__Chloroflexota;c__Dehalococcoidia;o__Dehalococcoidales;f__Dehalococcoidaceae;g__CSSed11-197;s__CSSed11-197 sp003552785	100	0.98	d__Bacteria;p__Chloroflexota;c__Dehalococcoidia;o__Dehalococcoidales;f__Dehalococcoidaceae;g__CSSed11-197;s__	ANI/Placement	topological placement and ANI have congruent species assignments	N/A	79.11	11	N/A	N/A
GCA_003555105.1_ASM355510v1_genomic	d__Bacteria;p__Chloroflexota;c__Dehalococcoidia;o__Dehalococcoidales;f__Dehalococcoidaceae;g__CSSed11-197;s__CSSed11-197 sp003552785	GCA_003552785.1	95	d__Bacteria;p__Chloroflexota;c__Dehalococcoidia;o__Dehalococcoidales;f__Dehalococcoidaceae;g__CSSed11-197;s__CSSed11-197 sp003552785	98.94	0.84	GCA_003552785.1	d__Bacteria;p__Chloroflexota;c__Dehalococcoidia;o__Dehalococcoidales;f__Dehalococcoidaceae;g__CSSed11-197;s__CSSed11-197 sp003552785	98.94	0.84	d__Bacteria;p__Chloroflexota;c__Dehalococcoidia;o__Dehalococcoidales;f__Dehalococcoidaceae;g__CSSed11-197;s__	ANI/Placement	topological placement and ANI have congruent species assignments	N/A	54.98	11	N/A	N/A
GCA_003560735.1_ASM356073v1_genomic	d__Bacteria;p__Chloroflexota;c__Dehalococcoidia;o__Dehalococcoidales;f__Dehalococcoidaceae;g__CSSed11-197;s__CSSed11-197 sp003552785	GCA_003552785.1	95	d__Bacteria;p__Chloroflexota;c__Dehalococcoidia;o__Dehalococcoidales;f__Dehalococcoidaceae;g__CSSed11-197;s__CSSed11-197 sp003552785	98.77	0.82	GCA_003552785.1	d__Bacteria;p__Chloroflexota;c__Dehalococcoidia;o__Dehalococcoidales;f__Dehalococcoidaceae;g__CSSed11-197;s__CSSed11-197 sp003552785	98.77	0.82	d__Bacteria;p__Chloroflexota;c__Dehalococcoidia;o__Dehalococcoidales;f__Dehalococcoidaceae;g__CSSed11-197;s__	ANI/Placement	topological placement and ANI have congruent species assignments	N/A	64.03	11	N/A	N/A
GCA_003563865.1_ASM356386v1_genomic	d__Bacteria;p__Chloroflexota;c__Dehalococcoidia;o__Dehalococcoidales;f__Dehalococcoidaceae;g__CSSed11-197;s__CSSed11-197 sp003563865	GCA_003563865.1	95	d__Bacteria;p__Chloroflexota;c__Dehalococcoidia;o__Dehalococcoidales;f__Dehalococcoidaceae;g__CSSed11-197;s__CSSed11-197 sp003563865	100	0.99	GCA_003563865.1	d__Bacteria;p__Chloroflexota;c__Dehalococcoidia;o__Dehalococcoidales;f__Dehalococcoidaceae;g__CSSed11-197;s__CSSed11-197 sp003563865	100	0.99	d__Bacteria;p__Chloroflexota;c__Dehalococcoidia;o__Dehalococcoidales;f__Dehalococcoidaceae;g__CSSed11-197;s__	ANI/Placement	topological placement and ANI have congruent species assignments	N/A	70.46	11	N/A	N/A
GCA_003563775.1_ASM356377v1_genomic	d__Bacteria;p__Chloroflexota;c__Dehalococcoidia;o__GIF9;f__AB-539-J10;g__E29-bin54;s__	N/A	N/A	N/A	N/A	N/A	GCA_003552465.1	d__Bacteria;p__Chloroflexota;c__Dehalococcoidia;o__GIF9;f__AB-539-J10;g__E29-bin54;s__E29-bin54 sp003552465	86.65	0.49	d__Bacteria;p__Chloroflexota;c__Dehalococcoidia;o__GIF9;f__AB-539-J10;g__E29-bin54;s__	Placement	taxonomic classification fully defined by topology	N/A	64.37	11	0.987605	N/A
GCA_003552465.1_ASM355246v1_genomic	d__Bacteria;p__Chloroflexota;c__Dehalococcoidia;o__GIF9;f__AB-539-J10;g__E29-bin54;s__E29-bin54 sp003552465	GCA_003552465.1	95	d__Bacteria;p__Chloroflexota;c__Dehalococcoidia;o__GIF9;f__AB-539-J10;g__E29-bin54;s__E29-bin54 sp003552465	100	0.99	GCA_003552465.1	d__Bacteria;p__Chloroflexota;c__Dehalococcoidia;o__GIF9;f__AB-539-J10;g__E29-bin54;s__E29-bin54 sp003552465	100	0.99	d__Bacteria;p__Chloroflexota;c__Dehalococcoidia;o__GIF9;f__AB-539-J10;g__E29-bin54;s__	ANI/Placement	topological placement and ANI have congruent species assignments	GCA_003556385.1, s__E29-bin54 sp003556385, 95.0, 79.72, 0.28; GCA_003567655.1, s__E29-bin54 sp003567655, 95.0, 78.57, 0.24	76.41	11	N/A	N/A
GCA_003553195.1_ASM355319v1_genomic	d__Bacteria;p__Chloroflexota;c__Dehalococcoidia;o__GIF9;f__AB-539-J10;g__E29-bin54;s__E29-bin54 sp003556385	GCA_003556385.1	95	d__Bacteria;p__Chloroflexota;c__Dehalococcoidia;o__GIF9;f__AB-539-J10;g__E29-bin54;s__E29-bin54 sp003556385	99.06	0.81	GCA_003556385.1	d__Bacteria;p__Chloroflexota;c__Dehalococcoidia;o__GIF9;f__AB-539-J10;g__E29-bin54;s__E29-bin54 sp003556385	99.06	0.81	d__Bacteria;p__Chloroflexota;c__Dehalococcoidia;o__GIF9;f__AB-539-J10;g__E29-bin54;s__	ANI/Placement	topological placement and ANI have congruent species assignments	GCA_003552465.1, s__E29-bin54 sp003552465, 95.0, 79.0, 0.12	51.11	11	N/A	N/A
GCA_003556385.1_ASM355638v1_genomic	d__Bacteria;p__Chloroflexota;c__Dehalococcoidia;o__GIF9;f__AB-539-J10;g__E29-bin54;s__E29-bin54 sp003556385	GCA_003556385.1	95	d__Bacteria;p__Chloroflexota;c__Dehalococcoidia;o__GIF9;f__AB-539-J10;g__E29-bin54;s__E29-bin54 sp003556385	100	0.98	GCA_003556385.1	d__Bacteria;p__Chloroflexota;c__Dehalococcoidia;o__GIF9;f__AB-539-J10;g__E29-bin54;s__E29-bin54 sp003556385	100	0.98	d__Bacteria;p__Chloroflexota;c__Dehalococcoidia;o__GIF9;f__AB-539-J10;g__E29-bin54;s__	ANI/Placement	topological placement and ANI have congruent species assignments	GCA_003552465.1, s__E29-bin54 sp003552465, 95.0, 79.72, 0.28; GCA_004376695.1, s__E29-bin54 sp004376695, 95.0, 77.39, 0.37	76.29	11	N/A	N/A
GCA_003567995.1_ASM356799v1_genomic	d__Bacteria;p__Chloroflexota;c__Dehalococcoidia;o__GIF9;f__AB-539-J10;g__E29-bin54;s__E29-bin54 sp003556385	GCA_003556385.1	95	d__Bacteria;p__Chloroflexota;c__Dehalococcoidia;o__GIF9;f__AB-539-J10;g__E29-bin54;s__E29-bin54 sp003556385	99.12	0.89	GCA_003556385.1	d__Bacteria;p__Chloroflexota;c__Dehalococcoidia;o__GIF9;f__AB-539-J10;g__E29-bin54;s__E29-bin54 sp003556385	99.12	0.89	d__Bacteria;p__Chloroflexota;c__Dehalococcoidia;o__GIF9;f__AB-539-J10;g__E29-bin54;s__	ANI/Placement	topological placement and ANI have congruent species assignments	GCA_003552465.1, s__E29-bin54 sp003552465, 95.0, 79.44, 0.32; GCA_004376695.1, s__E29-bin54 sp004376695, 95.0, 77.3, 0.38	81.9	11	N/A	N/A
GCA_003564015.1_ASM356401v1_genomic	d__Bacteria;p__Chloroflexota;c__Dehalococcoidia;o__GIF9;f__AB-539-J10;g__E29-bin54;s__E29-bin54 sp003567655	GCA_003567655.1	95	d__Bacteria;p__Chloroflexota;c__Dehalococcoidia;o__GIF9;f__AB-539-J10;g__E29-bin54;s__E29-bin54 sp003567655	99.4	0.85	GCA_003567655.1	d__Bacteria;p__Chloroflexota;c__Dehalococcoidia;o__GIF9;f__AB-539-J10;g__E29-bin54;s__E29-bin54 sp003567655	99.4	0.85	d__Bacteria;p__Chloroflexota;c__Dehalococcoidia;o__GIF9;f__AB-539-J10;g__E29-bin54;s__	ANI/Placement	topological placement and ANI have congruent species assignments	GCA_003552465.1, s__E29-bin54 sp003552465, 95.0, 78.39, 0.27; GCA_004376695.1, s__E29-bin54 sp004376695, 95.0, 77.84, 0.35	76.47	11	N/A	N/A
GCA_003567655.1_ASM356765v1_genomic	d__Bacteria;p__Chloroflexota;c__Dehalococcoidia;o__GIF9;f__AB-539-J10;g__E29-bin54;s__E29-bin54 sp003567655	GCA_003567655.1	95	d__Bacteria;p__Chloroflexota;c__Dehalococcoidia;o__GIF9;f__AB-539-J10;g__E29-bin54;s__E29-bin54 sp003567655	100	0.99	GCA_003567655.1	d__Bacteria;p__Chloroflexota;c__Dehalococcoidia;o__GIF9;f__AB-539-J10;g__E29-bin54;s__E29-bin54 sp003567655	100	0.99	d__Bacteria;p__Chloroflexota;c__Dehalococcoidia;o__GIF9;f__AB-539-J10;g__E29-bin54;s__	ANI/Placement	topological placement and ANI have congruent species assignments	GCA_003552465.1, s__E29-bin54 sp003552465, 95.0, 78.57, 0.24; GCA_004376695.1, s__E29-bin54 sp004376695, 95.0, 77.74, 0.36	78.31	11	N/A	N/A
GCA_003551205.1_ASM355120v1_genomic	d__Bacteria;p__Chloroflexota;c__Dehalococcoidia;o__GIF9;f__AB-539-J10;g__SKVJ01;s__	N/A	N/A	N/A	N/A	N/A	GCA_003562555.1	d__Bacteria;p__Chloroflexota;c__Dehalococcoidia;o__GIF9;f__AB-539-J10;g__SKVJ01;s__SKVJ01 sp003562555	80.45	0.54	d__Bacteria;p__Chloroflexota;c__Dehalococcoidia;o__GIF9;f__AB-539-J10;g__SKVJ01;s__	Placement	taxonomic classification fully defined by topology	GCA_003552125.1, s__SKVJ01 sp003552125, 95.0, 78.98, 0.37; GCA_003562475.1, s__SKVJ01 sp003562475, 95.0, 77.99, 0.39	46.57	11	0.973354	N/A
GCA_003552125.1_ASM355212v1_genomic	d__Bacteria;p__Chloroflexota;c__Dehalococcoidia;o__GIF9;f__AB-539-J10;g__SKVJ01;s__SKVJ01 sp003552125	GCA_003552125.1	95	d__Bacteria;p__Chloroflexota;c__Dehalococcoidia;o__GIF9;f__AB-539-J10;g__SKVJ01;s__SKVJ01 sp003552125	100	0.99	GCA_003552125.1	d__Bacteria;p__Chloroflexota;c__Dehalococcoidia;o__GIF9;f__AB-539-J10;g__SKVJ01;s__SKVJ01 sp003552125	100	0.99	d__Bacteria;p__Chloroflexota;c__Dehalococcoidia;o__GIF9;f__AB-539-J10;g__SKVJ01;s__	ANI/Placement	topological placement and ANI have congruent species assignments	GCA_003562555.1, s__SKVJ01 sp003562555, 95.0, 79.16, 0.41; GCA_007129495.1, s__SKVJ01 sp007129495, 95.0, 79.13, 0.21; GCA_003562475.1, s__SKVJ01 sp003562475, 95.0, 78.02, 0.19	81.01	11	N/A	N/A
GCA_003562995.1_ASM356299v1_genomic	d__Bacteria;p__Chloroflexota;c__Dehalococcoidia;o__GIF9;f__AB-539-J10;g__SKVJ01;s__SKVJ01 sp003552125	GCA_003552125.1	95	d__Bacteria;p__Chloroflexota;c__Dehalococcoidia;o__GIF9;f__AB-539-J10;g__SKVJ01;s__SKVJ01 sp003552125	98.73	0.93	GCA_003552125.1	d__Bacteria;p__Chloroflexota;c__Dehalococcoidia;o__GIF9;f__AB-539-J10;g__SKVJ01;s__SKVJ01 sp003552125	98.73	0.93	d__Bacteria;p__Chloroflexota;c__Dehalococcoidia;o__GIF9;f__AB-539-J10;g__SKVJ01;s__	ANI/Placement	topological placement and ANI have congruent species assignments	GCA_003562555.1, s__SKVJ01 sp003562555, 95.0, 78.54, 0.39	57.04	11	N/A	N/A
GCA_003567335.1_ASM356733v1_genomic	d__Bacteria;p__Chloroflexota;c__Dehalococcoidia;o__GIF9;f__AB-539-J10;g__SKVJ01;s__SKVJ01 sp003552125	GCA_003552125.1	95	d__Bacteria;p__Chloroflexota;c__Dehalococcoidia;o__GIF9;f__AB-539-J10;g__SKVJ01;s__SKVJ01 sp003552125	98.84	0.92	GCA_003552125.1	d__Bacteria;p__Chloroflexota;c__Dehalococcoidia;o__GIF9;f__AB-539-J10;g__SKVJ01;s__SKVJ01 sp003552125	98.84	0.92	d__Bacteria;p__Chloroflexota;c__Dehalococcoidia;o__GIF9;f__AB-539-J10;g__SKVJ01;s__	ANI/Placement	topological placement and ANI have congruent species assignments	GCA_003562555.1, s__SKVJ01 sp003562555, 95.0, 79.14, 0.38	73.12	11	N/A	N/A
GCA_003562475.1_ASM356247v1_genomic	d__Bacteria;p__Chloroflexota;c__Dehalococcoidia;o__GIF9;f__AB-539-J10;g__SKVJ01;s__SKVJ01 sp003562475	GCA_003562475.1	95	d__Bacteria;p__Chloroflexota;c__Dehalococcoidia;o__GIF9;f__AB-539-J10;g__SKVJ01;s__SKVJ01 sp003562475	100	1	GCA_003562475.1	d__Bacteria;p__Chloroflexota;c__Dehalococcoidia;o__GIF9;f__AB-539-J10;g__SKVJ01;s__SKVJ01 sp003562475	100	1	d__Bacteria;p__Chloroflexota;c__Dehalococcoidia;o__GIF9;f__AB-539-J10;g__SKVJ01;s__	ANI/Placement	topological placement and ANI have congruent species assignments	GCA_007129495.1, s__SKVJ01 sp007129495, 95.0, 78.02, 0.25; GCA_003552125.1, s__SKVJ01 sp003552125, 95.0, 78.02, 0.19; GCA_003562555.1, s__SKVJ01 sp003562555, 95.0, 77.84, 0.18	81.21	11	N/A	N/A
GCA_003557685.1_ASM355768v1_genomic	d__Bacteria;p__Chloroflexota;c__Dehalococcoidia;o__GIF9;f__AB-539-J10;g__SKVJ01;s__SKVJ01 sp003562555	GCA_003562555.1	95	d__Bacteria;p__Chloroflexota;c__Dehalococcoidia;o__GIF9;f__AB-539-J10;g__SKVJ01;s__SKVJ01 sp003562555	98.07	0.7	GCA_003562555.1	d__Bacteria;p__Chloroflexota;c__Dehalococcoidia;o__GIF9;f__AB-539-J10;g__SKVJ01;s__SKVJ01 sp003562555	98.07	0.7	d__Bacteria;p__Chloroflexota;c__Dehalococcoidia;o__GIF9;f__AB-539-J10;g__SKVJ01;s__	ANI/Placement	topological placement and ANI have congruent species assignments	GCA_003552125.1, s__SKVJ01 sp003552125, 95.0, 79.56, 0.35	56.75	11	N/A	N/A
GCA_003562555.1_ASM356255v1_genomic	d__Bacteria;p__Chloroflexota;c__Dehalococcoidia;o__GIF9;f__AB-539-J10;g__SKVJ01;s__SKVJ01 sp003562555	GCA_003562555.1	95	d__Bacteria;p__Chloroflexota;c__Dehalococcoidia;o__GIF9;f__AB-539-J10;g__SKVJ01;s__SKVJ01 sp003562555	100	0.99	GCA_003562555.1	d__Bacteria;p__Chloroflexota;c__Dehalococcoidia;o__GIF9;f__AB-539-J10;g__SKVJ01;s__SKVJ01 sp003562555	100	0.99	d__Bacteria;p__Chloroflexota;c__Dehalococcoidia;o__GIF9;f__AB-539-J10;g__SKVJ01;s__	ANI/Placement	topological placement and ANI have congruent species assignments	GCA_003552125.1, s__SKVJ01 sp003552125, 95.0, 79.16, 0.41; GCA_003562475.1, s__SKVJ01 sp003562475, 95.0, 77.84, 0.18	67.74	11	N/A	N/A
GCA_003563175.1_ASM356317v1_genomic	d__Bacteria;p__Chloroflexota;c__Dehalococcoidia;o__GIF9;f__AB-539-J10;g__SKVJ01;s__SKVJ01 sp007129495	GCA_007129495.1	95	d__Bacteria;p__Chloroflexota;c__Dehalococcoidia;o__GIF9;f__AB-539-J10;g__SKVJ01;s__SKVJ01 sp007129495	99.85	0.9	GCA_007129495.1	d__Bacteria;p__Chloroflexota;c__Dehalococcoidia;o__GIF9;f__AB-539-J10;g__SKVJ01;s__SKVJ01 sp007129495	99.85	0.9	d__Bacteria;p__Chloroflexota;c__Dehalococcoidia;o__GIF9;f__AB-539-J10;g__SKVJ01;s__	ANI/Placement	topological placement and ANI have congruent species assignments	GCA_003552125.1, s__SKVJ01 sp003552125, 95.0, 78.78, 0.21; GCA_003562475.1, s__SKVJ01 sp003562475, 95.0, 78.08, 0.24	82.92	11	N/A	N/A
GCA_003567555.1_ASM356755v1_genomic	d__Bacteria;p__Chloroflexota;c__Dehalococcoidia;o__GIF9;f__AB-539-J10;g__SKVJ01;s__SKVJ01 sp007129495	GCA_007129495.1	95	d__Bacteria;p__Chloroflexota;c__Dehalococcoidia;o__GIF9;f__AB-539-J10;g__SKVJ01;s__SKVJ01 sp007129495	99.82	0.93	GCA_007129495.1	d__Bacteria;p__Chloroflexota;c__Dehalococcoidia;o__GIF9;f__AB-539-J10;g__SKVJ01;s__SKVJ01 sp007129495	99.82	0.93	d__Bacteria;p__Chloroflexota;c__Dehalococcoidia;o__GIF9;f__AB-539-J10;g__SKVJ01;s__	ANI/Placement	topological placement and ANI have congruent species assignments	GCA_003552125.1, s__SKVJ01 sp003552125, 95.0, 80.04, 0.21; GCA_003562475.1, s__SKVJ01 sp003562475, 95.0, 77.99, 0.26	72.44	11	N/A	N/A
GCA_003551705.1_ASM355170v1_genomic	d__Bacteria;p__Chloroflexota;c__Dehalococcoidia;o__UBA2777;f__RBG-13-53-26;g__PUNJ01;s__PUNJ01 sp003551705	GCA_003551705.1	95	d__Bacteria;p__Chloroflexota;c__Dehalococcoidia;o__UBA2777;f__RBG-13-53-26;g__PUNJ01;s__PUNJ01 sp003551705	100	0.98	GCA_003551705.1	d__Bacteria;p__Chloroflexota;c__Dehalococcoidia;o__UBA2777;f__RBG-13-53-26;g__PUNJ01;s__PUNJ01 sp003551705	100	0.98	d__Bacteria;p__Chloroflexota;c__Dehalococcoidia;o__UBA2777;f__RBG-13-53-26;g__;s__	ANI/Placement	topological placement and ANI have congruent species assignments	N/A	84.4	11	N/A	N/A
GCA_003566265.1_ASM356626v1_genomic	d__Bacteria;p__Cloacimonadota;c__Cloacimonadia;o__Cloacimonadales;f__;g__;s__	N/A	N/A	N/A	N/A	N/A	N/A	N/A	N/A	N/A	d__Bacteria;p__Cloacimonadota;c__Cloacimonadia;o__Cloacimonadales;f__;g__;s__	Placement	taxonomic novelty determined using RED	N/A	64.86	11	0.687649	N/A
GCA_003564135.1_ASM356413v1_genomic	d__Bacteria;p__Cloacimonadota;c__Cloacimonadia;o__Cloacimonadales;f__PWNZ01;g__PWNZ01;s__PWNZ01 sp003564135	GCA_003564135.1	95	d__Bacteria;p__Cloacimonadota;c__Cloacimonadia;o__Cloacimonadales;f__PWNZ01;g__PWNZ01;s__PWNZ01 sp003564135	100	0.99	GCA_003564135.1	d__Bacteria;p__Cloacimonadota;c__Cloacimonadia;o__Cloacimonadales;f__PWNZ01;g__PWNZ01;s__PWNZ01 sp003564135	100	0.99	d__Bacteria;p__Cloacimonadota;c__Cloacimonadia;o__Cloacimonadales;f__PWNZ01;g__;s__	ANI/Placement	topological placement and ANI have congruent species assignments	N/A	87.76	11	N/A	N/A
GCA_003564155.1_ASM356415v1_genomic	d__Bacteria;p__Cloacimonadota;c__Cloacimonadia;o__Cloacimonadales;f__PWNZ01;g__PWOA01;s__PWOA01 sp003564155	GCA_003564155.1	95	d__Bacteria;p__Cloacimonadota;c__Cloacimonadia;o__Cloacimonadales;f__PWNZ01;g__PWOA01;s__PWOA01 sp003564155	100	0.99	GCA_003564155.1	d__Bacteria;p__Cloacimonadota;c__Cloacimonadia;o__Cloacimonadales;f__PWNZ01;g__PWOA01;s__PWOA01 sp003564155	100	0.99	d__Bacteria;p__Cloacimonadota;c__Cloacimonadia;o__Cloacimonadales;f__PWNZ01;g__;s__	ANI/Placement	topological placement and ANI have congruent species assignments	N/A	70.22	11	N/A	N/A
GCA_003558985.1_ASM355898v1_genomic	d__Bacteria;p__CSSED10-310;c__CSSED10-310;o__CSSED10-310;f__CSSED10-310;g__CSSED10-310;s__CSSED10-310 sp003558985	GCA_003558985.1	95	d__Bacteria;p__CSSED10-310;c__CSSED10-310;o__CSSED10-310;f__CSSED10-310;g__CSSED10-310;s__CSSED10-310 sp003558985	100	0.99	GCA_003558985.1	d__Bacteria;p__CSSED10-310;c__CSSED10-310;o__CSSED10-310;f__CSSED10-310;g__CSSED10-310;s__CSSED10-310 sp003558985	100	0.99	d__Bacteria;p__;c__;o__;f__;g__;s__	ANI/Placement	topological placement and ANI have congruent species assignments	N/A	46.81	11	N/A	N/A
GCA_003565615.1_ASM356561v1_genomic	d__Bacteria;p__CSSED10-310;c__CSSED10-310;o__CSSED10-310;f__CSSED10-310;g__CSSED10-310;s__CSSED10-310 sp003558985	GCA_003558985.1	95	d__Bacteria;p__CSSED10-310;c__CSSED10-310;o__CSSED10-310;f__CSSED10-310;g__CSSED10-310;s__CSSED10-310 sp003558985	98.88	0.69	GCA_003558985.1	d__Bacteria;p__CSSED10-310;c__CSSED10-310;o__CSSED10-310;f__CSSED10-310;g__CSSED10-310;s__CSSED10-310 sp003558985	98.88	0.69	d__Bacteria;p__;c__;o__;f__;g__;s__	ANI/Placement	topological placement and ANI have congruent species assignments	N/A	60.83	11	N/A	N/A
GCA_003567865.1_ASM356786v1_genomic	d__Bacteria;p__Cyanobacteria;c__Cyanobacteriia;o__Cyanobacteriales;f__Cyanobacteriaceae;g__Cyanobacterium;s__	N/A	N/A	N/A	N/A	N/A	GCA_003566215.1	d__Bacteria;p__Cyanobacteria;c__Cyanobacteriia;o__Cyanobacteriales;f__Cyanobacteriaceae;g__Cyanobacterium;s__Cyanobacterium sp003566215	79.24	0.46	d__Bacteria;p__Cyanobacteria;c__Cyanobacteriia;o__Cyanobacteriales;f__Cyanobacteriaceae;g__Cyanobacterium;s__	Placement	taxonomic classification fully defined by topology	GCA_000317655.1, s__Cyanobacterium stanieri, 95.0, 79.03, 0.5; GCA_002813895.1, s__Cyanobacterium sp002813895, 95.0, 78.66, 0.46	36.67	11	0.976437	N/A
GCA_003566215.1_ASM356621v1_genomic	d__Bacteria;p__Cyanobacteria;c__Cyanobacteriia;o__Cyanobacteriales;f__Cyanobacteriaceae;g__Cyanobacterium;s__Cyanobacterium sp003566215	GCA_003566215.1	95	d__Bacteria;p__Cyanobacteria;c__Cyanobacteriia;o__Cyanobacteriales;f__Cyanobacteriaceae;g__Cyanobacterium;s__Cyanobacterium sp003566215	100	0.99	GCA_003566215.1	d__Bacteria;p__Cyanobacteria;c__Cyanobacteriia;o__Cyanobacteriales;f__Cyanobacteriaceae;g__Cyanobacterium;s__Cyanobacterium sp003566215	100	0.99	d__Bacteria;p__Cyanobacteria;c__Cyanobacteriia;o__Cyanobacteriales;f__Cyanobacteriaceae;g__Cyanobacterium;s__	ANI/Placement	topological placement and ANI have congruent species assignments	GCA_002813895.1, s__Cyanobacterium sp002813895, 95.0, 78.41, 0.46; GCA_000317655.1, s__Cyanobacterium stanieri, 95.0, 78.01, 0.45	44.56	11	N/A	N/A
bin00	d__Bacteria;p__Cyanobacteria;c__Cyanobacteriia;o__Cyanobacteriales;f__Geitlerinemaceae;g__Phormidium_A;s__	N/A	N/A	N/A	N/A	N/A	GCA_007126595.1	d__Bacteria;p__Cyanobacteria;c__Cyanobacteriia;o__Cyanobacteriales;f__Geitlerinemaceae;g__Phormidium_A;s__Phormidium_A sp007126595	88.63	0.92	d__Bacteria;p__Cyanobacteria;c__Cyanobacteriia;o__Cyanobacteriales;f__Geitlerinemaceae;g__Phormidium_A;s__	Placement	taxonomic classification fully defined by topology	GCA_001314905.1, s__Phormidium_A sp001314905, 95.0, 86.25, 0.77; GCA_004299065.1, s__Phormidium_A sp004299065, 95.0, 84.27, 0.81; GCF_001637315.1, s__Phormidium_A willei, 95.0, 83.97, 0.69	93.31	11	0.985316	N/A
GEM2.Bin.31	d__Bacteria;p__Cyanobacteria;c__Cyanobacteriia;o__Cyanobacteriales;f__Geitlerinemaceae;g__Phormidium_A;s__	N/A	N/A	N/A	N/A	N/A	GCA_007126595.1	d__Bacteria;p__Cyanobacteria;c__Cyanobacteriia;o__Cyanobacteriales;f__Geitlerinemaceae;g__Phormidium_A;s__Phormidium_A sp007126595	89.66	0.76	d__Bacteria;p__Cyanobacteria;c__Cyanobacteriia;o__Cyanobacteriales;f__Geitlerinemaceae;g__Phormidium_A;s__	Placement	taxonomic classification fully defined by topology	GCA_001314905.1, s__Phormidium_A sp001314905, 95.0, 85.88, 0.8; GCA_004299065.1, s__Phormidium_A sp004299065, 95.0, 84.37, 0.72; GCF_001637315.1, s__Phormidium_A willei, 95.0, 84.17, 0.71	80.4	11	0.987033	N/A
OSCR	d__Bacteria;p__Cyanobacteria;c__Cyanobacteriia;o__Cyanobacteriales;f__Geitlerinemaceae;g__Phormidium_A;s__Phormidium_A sp001314905	GCA_001314905.1	95	d__Bacteria;p__Cyanobacteria;c__Cyanobacteriia;o__Cyanobacteriales;f__Geitlerinemaceae;g__Phormidium_A;s__Phormidium_A sp001314905	100	1	GCA_001314905.1	d__Bacteria;p__Cyanobacteria;c__Cyanobacteriia;o__Cyanobacteriales;f__Geitlerinemaceae;g__Phormidium_A;s__Phormidium_A sp001314905	100	1	d__Bacteria;p__Cyanobacteria;c__Cyanobacteriia;o__Cyanobacteriales;f__Geitlerinemaceae;g__Phormidium_A;s__	ANI/Placement	topological placement and ANI have congruent species assignments	GCF_001637315.1, s__Phormidium_A willei, 95.0, 89.94, 0.75; GCA_004299065.1, s__Phormidium_A sp004299065, 95.0, 89.92, 0.87; GCA_007126595.1, s__Phormidium_A sp007126595, 95.0, 83.81, 0.82	93.49	11	N/A	N/A
GCA_003566575.1_ASM356657v1_genomic	d__Bacteria;p__Cyanobacteria;c__Cyanobacteriia;o__Cyanobacteriales;f__Geitlerinemaceae;g__Phormidium_A;s__Phormidium_A sp007126595	GCA_007126595.1	95	d__Bacteria;p__Cyanobacteria;c__Cyanobacteriia;o__Cyanobacteriales;f__Geitlerinemaceae;g__Phormidium_A;s__Phormidium_A sp007126595	98.73	0.72	GCA_007126595.1	d__Bacteria;p__Cyanobacteria;c__Cyanobacteriia;o__Cyanobacteriales;f__Geitlerinemaceae;g__Phormidium_A;s__Phormidium_A sp007126595	98.73	0.72	d__Bacteria;p__Cyanobacteria;c__Cyanobacteriia;o__Cyanobacteriales;f__Geitlerinemaceae;g__Phormidium_A;s__	ANI/Placement	topological placement and ANI have congruent species assignments	GCA_004299065.1, s__Phormidium_A sp004299065, 95.0, 85.58, 0.66; GCF_001637315.1, s__Phormidium_A willei, 95.0, 84.76, 0.66; GCA_001314905.1, s__Phormidium_A sp001314905, 95.0, 84.11, 0.69	71.55	11	N/A	N/A
DLM2.Bin.57	d__Bacteria;p__Cyanobacteria;c__Cyanobacteriia;o__Cyanobacteriales;f__Gloeocapsaceae;g__Gloeocapsa;s__	N/A	N/A	N/A	N/A	N/A	GCF_000332035.1	d__Bacteria;p__Cyanobacteria;c__Cyanobacteriia;o__Cyanobacteriales;f__Gloeocapsaceae;g__Gloeocapsa;s__Gloeocapsa sp000332035	76.93	0.3	d__Bacteria;p__Cyanobacteria;c__Cyanobacteriia;o__Cyanobacteriales;f__;g__;s__	Placement	taxonomic novelty determined using RED	N/A	91.77	11	0.932198	N/A
GCA_003556955.1_ASM355695v1_genomic	d__Bacteria;p__Cyanobacteria;c__Cyanobacteriia;o__Cyanobacteriales;f__Nostocaceae;g__Nodularia;s__Nodularia sp003556955	GCA_003556955.1	95	d__Bacteria;p__Cyanobacteria;c__Cyanobacteriia;o__Cyanobacteriales;f__Nostocaceae;g__Nodularia;s__Nodularia sp003556955	100	0.98	GCA_003556955.1	d__Bacteria;p__Cyanobacteria;c__Cyanobacteriia;o__Cyanobacteriales;f__Nostocaceae;g__Nodularia;s__Nodularia sp003556955	100	0.98	d__Bacteria;p__Cyanobacteria;c__Cyanobacteriia;o__Cyanobacteriales;f__Nostocaceae;g__Nodularia;s__	ANI/Placement	topological placement and ANI have congruent species assignments	GCF_000340565.2, s__Nodularia spumigena, 95.0, 87.6, 0.81; GCF_002218065.1, s__Nodularia sp002218065, 95.0, 87.27, 0.84	63	11	N/A	N/A
PLM2.Bin.9	d__Bacteria;p__Cyanobacteria;c__Cyanobacteriia;o__Cyanobacteriales;f__Phormidiaceae;g__Arthrospira;s__Arthrospira platensis	GCF_000210375.1	95	d__Bacteria;p__Cyanobacteria;c__Cyanobacteriia;o__Cyanobacteriales;f__Phormidiaceae;g__Arthrospira;s__Arthrospira platensis	98.14	0.94	GCF_000210375.1	d__Bacteria;p__Cyanobacteria;c__Cyanobacteriia;o__Cyanobacteriales;f__Phormidiaceae;g__Arthrospira;s__Arthrospira platensis	98.14	0.94	d__Bacteria;p__Cyanobacteria;c__Cyanobacteriia;o__Cyanobacteriales;f__Phormidiaceae;g__Arthrospira;s__	ANI/Placement	topological placement and ANI have congruent species assignments	GCF_000173555.1, s__Arthrospira maxima_A, 95.0, 93.07, 0.88	92.2	11	N/A	N/A
DLM2.Bin.59	d__Bacteria;p__Cyanobacteria;c__Cyanobacteriia;o__Cyanobacteriales;f__Spirulinaceae;g__Spirulina;s__	N/A	N/A	N/A	N/A	N/A	GCF_001890765.1	d__Bacteria;p__Cyanobacteria;c__Cyanobacteriia;o__Cyanobacteriales;f__Spirulinaceae;g__Spirulina;s__Spirulina major	78.18	0.46	d__Bacteria;p__Cyanobacteria;c__Cyanobacteriia;o__Cyanobacteriales;f__Spirulinaceae;g__Spirulina;s__	Placement	taxonomic classification fully defined by topology	N/A	75.79	11	0.944997	N/A
DLM2.Bin.15	d__Bacteria;p__Cyanobacteria;c__Cyanobacteriia;o__Elainellales;f__;g__;s__	N/A	N/A	N/A	N/A	N/A	N/A	N/A	N/A	N/A	d__Bacteria;p__Cyanobacteria;c__Cyanobacteriia;o__;f__;g__;s__	Placement	taxonomic novelty determined using RED	N/A	87.2	11	0.743056	N/A
PLM2.Bin.73	d__Bacteria;p__Cyanobacteria;c__Cyanobacteriia;o__PCC-6307;f__Cyanobiaceae;g__Cyanobium_A;s__	N/A	N/A	N/A	N/A	N/A	GCA_007135755.1	d__Bacteria;p__Cyanobacteria;c__Cyanobacteriia;o__PCC-6307;f__Cyanobiaceae;g__Cyanobium_A;s__Cyanobium_A sp007135755	94.42	0.79	d__Bacteria;p__Cyanobacteria;c__Cyanobacteriia;o__PCC-6307;f__Cyanobiaceae;g__Cyanobium_A;s__	Placement	taxonomic classification fully defined by topology	GCF_001039265.1, s__Cyanobium_A sp001039265, 95.0, 82.88, 0.61; GCF_900088535.1, s__Cyanobium_A sp900088535, 95.0, 82.87, 0.71; GCF_000155635.1, s__Cyanobium_A sp000155635, 95.0, 82.79, 0.7; GCF_002252665.1, s__Cyanobium_A sp002252665, 95.0, 82.24, 0.67; GCF_003011885.1, s__Cyanobium_A usitatum, 95.0, 80.47, 0.53; GCA_002396505.1, s__Cyanobium_A sp002396505, 95.0, 79.61, 0.47	90.99	11	0.989074	N/A
DLM2.Bin.27	d__Bacteria;p__Cyanobacteria;c__Cyanobacteriia;o__Phormidesmiales;f__Phormidesmiaceae;g__Nodosilinea;s__	N/A	N/A	N/A	N/A	N/A	GCA_003241845.1	d__Bacteria;p__Cyanobacteria;c__Cyanobacteriia;o__Phormidesmiales;f__Phormidesmiaceae;g__Nodosilinea;s__Nodosilinea antarctica	84.9	0.72	d__Bacteria;p__Cyanobacteria;c__Cyanobacteriia;o__Phormidesmiales;f__Phormidesmiaceae;g__Nodosilinea;s__	Placement	taxonomic classification fully defined by topology	GCA_003249105.1, s__Nodosilinea sp003249105, 95.0, 82.08, 0.62; GCF_000309385.1, s__Nodosilinea nodulosa, 95.0, 81.88, 0.73; GCF_001904775.1, s__Nodosilinea tenue, 95.0, 81.72, 0.7; GCF_000763385.1, s__Nodosilinea sp000763385, 95.0, 81.67, 0.74; GCF_003017855.1, s__Nodosilinea sp003017855, 95.0, 81.5, 0.68; GCF_003022385.1, s__Nodosilinea sp003022385, 95.0, 81.48, 0.64	78.19	11	0.971196	N/A
GCA_003566335.1_ASM356633v1_genomic	d__Bacteria;p__Cyanobacteria;c__Cyanobacteriia;o__Phormidesmiales;f__Phormidesmiaceae;g__PXDR01;s__PXDR01 sp003566335	GCA_003566335.1	95	d__Bacteria;p__Cyanobacteria;c__Cyanobacteriia;o__Phormidesmiales;f__Phormidesmiaceae;g__PXDR01;s__PXDR01 sp003566335	100	0.98	GCA_003566335.1	d__Bacteria;p__Cyanobacteria;c__Cyanobacteriia;o__Phormidesmiales;f__Phormidesmiaceae;g__PXDR01;s__PXDR01 sp003566335	100	0.98	d__Bacteria;p__Cyanobacteria;c__Cyanobacteriia;o__Phormidesmiales;f__Phormidesmiaceae;g__;s__	ANI/Placement	topological placement and ANI have congruent species assignments	N/A	58.15	11	N/A	N/A
GCA_003564835.1_ASM356483v1_genomic	d__Bacteria;p__Cyanobacteria;c__Cyanobacteriia;o__Phormidesmiales;f__Phormidesmiaceae;g__PXEF01;s__PXEF01 sp003564835	GCA_003564835.1	95	d__Bacteria;p__Cyanobacteria;c__Cyanobacteriia;o__Phormidesmiales;f__Phormidesmiaceae;g__PXEF01;s__PXEF01 sp003564835	100	0.98	GCA_003564835.1	d__Bacteria;p__Cyanobacteria;c__Cyanobacteriia;o__Phormidesmiales;f__Phormidesmiaceae;g__PXEF01;s__PXEF01 sp003564835	100	0.98	d__Bacteria;p__Cyanobacteria;c__Cyanobacteriia;o__Phormidesmiales;f__Phormidesmiaceae;g__PXEF01;s__	ANI/Placement	topological placement and ANI have congruent species assignments	GCA_007135385.1, s__PXEF01 sp007135385, 95.0, 89.25, 0.72	65.63	11	N/A	N/A
GCA_003550805.1_ASM355080v1_genomic	d__Bacteria;p__Cyanobacteria;c__Cyanobacteriia;o__Phormidesmiales;f__Phormidesmiaceae;g__PXEF01;s__PXEF01 sp007135385	GCA_007135385.1	95	d__Bacteria;p__Cyanobacteria;c__Cyanobacteriia;o__Phormidesmiales;f__Phormidesmiaceae;g__PXEF01;s__PXEF01 sp007135385	99.87	0.97	GCA_007135385.1	d__Bacteria;p__Cyanobacteria;c__Cyanobacteriia;o__Phormidesmiales;f__Phormidesmiaceae;g__PXEF01;s__PXEF01 sp007135385	99.87	0.97	d__Bacteria;p__Cyanobacteria;c__Cyanobacteriia;o__Phormidesmiales;f__Phormidesmiaceae;g__PXEF01;s__	ANI/Placement	topological placement and ANI have congruent species assignments	GCA_003564835.1, s__PXEF01 sp003564835, 95.0, 90.01, 0.86	84.44	11	N/A	N/A
GCA_003556305.1_ASM355630v1_genomic	d__Bacteria;p__Cyanobacteria;c__Cyanobacteriia;o__Phormidesmiales;f__Phormidesmiaceae;g__PXEF01;s__PXEF01 sp007135385	GCA_007135385.1	95	d__Bacteria;p__Cyanobacteria;c__Cyanobacteriia;o__Phormidesmiales;f__Phormidesmiaceae;g__PXEF01;s__PXEF01 sp007135385	99.56	0.89	GCA_007135385.1	d__Bacteria;p__Cyanobacteria;c__Cyanobacteriia;o__Phormidesmiales;f__Phormidesmiaceae;g__PXEF01;s__PXEF01 sp007135385	99.56	0.89	d__Bacteria;p__Cyanobacteria;c__Cyanobacteriia;o__Phormidesmiales;f__Phormidesmiaceae;g__PXEF01;s__	ANI/Placement	topological placement and ANI have congruent species assignments	GCA_003564835.1, s__PXEF01 sp003564835, 95.0, 89.94, 0.82	80	11	N/A	Genome has more than 10.0% of markers with multiple hits
GCA_003561295.1_ASM356129v1_genomic	d__Bacteria;p__Cyanobacteria;c__Cyanobacteriia;o__Phormidesmiales;f__Phormidesmiaceae;g__PXEF01;s__PXEF01 sp007135385	GCA_007135385.1	95	d__Bacteria;p__Cyanobacteria;c__Cyanobacteriia;o__Phormidesmiales;f__Phormidesmiaceae;g__PXEF01;s__PXEF01 sp007135385	99.83	0.95	GCA_007135385.1	d__Bacteria;p__Cyanobacteria;c__Cyanobacteriia;o__Phormidesmiales;f__Phormidesmiaceae;g__PXEF01;s__PXEF01 sp007135385	99.83	0.95	d__Bacteria;p__Cyanobacteria;c__Cyanobacteriia;o__Phormidesmiales;f__Phormidesmiaceae;g__PXEF01;s__	ANI/Placement	topological placement and ANI have congruent species assignments	GCA_003564835.1, s__PXEF01 sp003564835, 95.0, 89.45, 0.77	79.5	11	N/A	N/A
GCA_003561475.1_ASM356147v1_genomic	d__Bacteria;p__Deinococcota;c__Deinococci;o__Deinococcales;f__Trueperaceae;g__;s__	N/A	N/A	N/A	N/A	N/A	N/A	N/A	N/A	N/A	d__Bacteria;p__Deinococcota;c__Deinococci;o__Deinococcales;f__Trueperaceae;g__;s__	Placement	taxonomic classification fully defined by topology	N/A	66.43	11	0.853131	N/A
GCA_003550785.1_ASM355078v1_genomic	d__Bacteria;p__Deinococcota;c__Deinococci;o__Deinococcales;f__Trueperaceae;g__CSSed10-48;s__	N/A	N/A	N/A	N/A	N/A	GCA_003567075.1	d__Bacteria;p__Deinococcota;c__Deinococci;o__Deinococcales;f__Trueperaceae;g__CSSed10-48;s__CSSed10-48 sp003567075	89.59	0.5	d__Bacteria;p__Deinococcota;c__Deinococci;o__Deinococcales;f__Trueperaceae;g__CSSed10-48;s__	Placement	taxonomic classification fully defined by topology	GCA_003556805.1, s__CSSed10-48 sp003556805, 95.0, 80.31, 0.4; GCA_007130855.1, s__CSSed10-48 sp007130855, 95.0, 80.15, 0.48; GCA_007121175.1, s__CSSed10-48 sp007121175, 95.0, 79.58, 0.31; GCA_007130445.1, s__CSSed10-48 sp007130445, 95.0, 79.49, 0.36; GCA_007122815.1, s__CSSed10-48 sp007122815, 95.0, 79.29, 0.27	45.24	11	0.98512	N/A
GCA_003556285.1_ASM355628v1_genomic	d__Bacteria;p__Deinococcota;c__Deinococci;o__Deinococcales;f__Trueperaceae;g__CSSed10-48;s__	N/A	N/A	N/A	N/A	N/A	N/A	N/A	N/A	N/A	d__Bacteria;p__Deinococcota;c__Deinococci;o__Deinococcales;f__Trueperaceae;g__CSSed10-48;s__	Placement	taxonomic classification fully defined by topology	GCA_007130855.1, s__CSSed10-48 sp007130855, 95.0, 82.31, 0.56; GCA_003567075.1, s__CSSed10-48 sp003567075, 95.0, 81.38, 0.56; GCA_003556805.1, s__CSSed10-48 sp003556805, 95.0, 80.76, 0.45; GCA_007121175.1, s__CSSed10-48 sp007121175, 95.0, 80.45, 0.55; GCA_007130445.1, s__CSSed10-48 sp007130445, 95.0, 80.31, 0.45; GCA_007122815.1, s__CSSed10-48 sp007122815, 95.0, 79.3, 0.45	63.63	11	0.952327	N/A
GCA_003556485.1_ASM355648v1_genomic	d__Bacteria;p__Deinococcota;c__Deinococci;o__Deinococcales;f__Trueperaceae;g__CSSed10-48;s__	N/A	N/A	N/A	N/A	N/A	N/A	N/A	N/A	N/A	d__Bacteria;p__Deinococcota;c__Deinococci;o__Deinococcales;f__Trueperaceae;g__CSSed10-48;s__	Placement	taxonomic classification fully defined by topology	GCA_007130855.1, s__CSSed10-48 sp007130855, 95.0, 81.6, 0.53; GCA_003567075.1, s__CSSed10-48 sp003567075, 95.0, 80.69, 0.42; GCA_007130445.1, s__CSSed10-48 sp007130445, 95.0, 80.36, 0.4; GCA_003556805.1, s__CSSed10-48 sp003556805, 95.0, 80.0, 0.43; GCA_007121175.1, s__CSSed10-48 sp007121175, 95.0, 79.93, 0.43; GCA_007122815.1, s__CSSed10-48 sp007122815, 95.0, 79.29, 0.33	37	11	0.953706	N/A
GCA_003556505.1_ASM355650v1_genomic	d__Bacteria;p__Deinococcota;c__Deinococci;o__Deinococcales;f__Trueperaceae;g__CSSed10-48;s__	N/A	N/A	N/A	N/A	N/A	N/A	N/A	N/A	N/A	d__Bacteria;p__Deinococcota;c__Deinococci;o__Deinococcales;f__Trueperaceae;g__CSSed10-48;s__	Placement	taxonomic classification fully defined by topology	GCA_003556805.1, s__CSSed10-48 sp003556805, 95.0, 83.13, 0.62; GCA_007130445.1, s__CSSed10-48 sp007130445, 95.0, 82.62, 0.55; GCA_003567075.1, s__CSSed10-48 sp003567075, 95.0, 81.45, 0.45; GCA_007130855.1, s__CSSed10-48 sp007130855, 95.0, 80.77, 0.52; GCA_007121175.1, s__CSSed10-48 sp007121175, 95.0, 79.98, 0.36; GCA_007122815.1, s__CSSed10-48 sp007122815, 95.0, 79.46, 0.37	53.99	11	0.953906	N/A
GCA_003564455.1_ASM356445v1_genomic	d__Bacteria;p__Deinococcota;c__Deinococci;o__Deinococcales;f__Trueperaceae;g__CSSed10-48;s__	N/A	N/A	N/A	N/A	N/A	N/A	N/A	N/A	N/A	d__Bacteria;p__Deinococcota;c__Deinococci;o__Deinococcales;f__Trueperaceae;g__CSSed10-48;s__	Placement	taxonomic classification fully defined by topology	GCA_007130855.1, s__CSSed10-48 sp007130855, 95.0, 82.17, 0.54; GCA_003567075.1, s__CSSed10-48 sp003567075, 95.0, 81.15, 0.46; GCA_003556805.1, s__CSSed10-48 sp003556805, 95.0, 80.76, 0.44; GCA_007130445.1, s__CSSed10-48 sp007130445, 95.0, 80.05, 0.41; GCA_007121175.1, s__CSSed10-48 sp007121175, 95.0, 80.02, 0.47; GCA_007122815.1, s__CSSed10-48 sp007122815, 95.0, 79.02, 0.39	44.8	11	0.953368	N/A
GCA_003564475.1_ASM356447v1_genomic	d__Bacteria;p__Deinococcota;c__Deinococci;o__Deinococcales;f__Trueperaceae;g__CSSed10-48;s__	N/A	N/A	N/A	N/A	N/A	GCA_003567075.1	d__Bacteria;p__Deinococcota;c__Deinococci;o__Deinococcales;f__Trueperaceae;g__CSSed10-48;s__CSSed10-48 sp003567075	88.99	0.69	d__Bacteria;p__Deinococcota;c__Deinococci;o__Deinococcales;f__Trueperaceae;g__CSSed10-48;s__	Placement	taxonomic classification fully defined by topology	GCA_007130855.1, s__CSSed10-48 sp007130855, 95.0, 80.28, 0.62; GCA_003556805.1, s__CSSed10-48 sp003556805, 95.0, 79.82, 0.55; GCA_007130445.1, s__CSSed10-48 sp007130445, 95.0, 79.61, 0.5; GCA_007121175.1, s__CSSed10-48 sp007121175, 95.0, 79.35, 0.39; GCA_007122815.1, s__CSSed10-48 sp007122815, 95.0, 79.21, 0.38	44.48	11	0.980426	N/A
GCA_003565315.1_ASM356531v1_genomic	d__Bacteria;p__Deinococcota;c__Deinococci;o__Deinococcales;f__Trueperaceae;g__CSSed10-48;s__	N/A	N/A	N/A	N/A	N/A	GCA_007122815.1	d__Bacteria;p__Deinococcota;c__Deinococci;o__Deinococcales;f__Trueperaceae;g__CSSed10-48;s__CSSed10-48 sp007122815	95.56	0.42	d__Bacteria;p__Deinococcota;c__Deinococci;o__Deinococcales;f__Trueperaceae;g__CSSed10-48;s__	Placement	taxonomic classification fully defined by topology	GCA_003567075.1, s__CSSed10-48 sp003567075, 95.0, 79.73, 0.29	39.72	11	0.998121	N/A
PLM2.Bin.25	d__Bacteria;p__Deinococcota;c__Deinococci;o__Deinococcales;f__Trueperaceae;g__CSSed10-48;s__	N/A	N/A	N/A	N/A	N/A	GCA_003556805.1	d__Bacteria;p__Deinococcota;c__Deinococci;o__Deinococcales;f__Trueperaceae;g__CSSed10-48;s__CSSed10-48 sp003556805	94.5	0.73	d__Bacteria;p__Deinococcota;c__Deinococci;o__Deinococcales;f__Trueperaceae;g__CSSed10-48;s__	Placement	taxonomic classification fully defined by topology	GCA_007130445.1, s__CSSed10-48 sp007130445, 95.0, 89.06, 0.69; GCA_003567075.1, s__CSSed10-48 sp003567075, 95.0, 80.68, 0.55; GCA_007130855.1, s__CSSed10-48 sp007130855, 95.0, 80.48, 0.5; GCA_007121175.1, s__CSSed10-48 sp007121175, 95.0, 79.92, 0.5; GCA_007122815.1, s__CSSed10-48 sp007122815, 95.0, 79.27, 0.47	82.26	11	0.993221	N/A
GCA_003556805.1_ASM355680v1_genomic	d__Bacteria;p__Deinococcota;c__Deinococci;o__Deinococcales;f__Trueperaceae;g__CSSed10-48;s__CSSed10-48 sp003556805	GCA_003556805.1	95	d__Bacteria;p__Deinococcota;c__Deinococci;o__Deinococcales;f__Trueperaceae;g__CSSed10-48;s__CSSed10-48 sp003556805	100	0.99	GCA_003556805.1	d__Bacteria;p__Deinococcota;c__Deinococci;o__Deinococcales;f__Trueperaceae;g__CSSed10-48;s__CSSed10-48 sp003556805	100	0.99	d__Bacteria;p__Deinococcota;c__Deinococci;o__Deinococcales;f__Trueperaceae;g__CSSed10-48;s__	ANI/Placement	topological placement and ANI have congruent species assignments	GCA_007130445.1, s__CSSed10-48 sp007130445, 95.0, 88.71, 0.64; GCA_003567075.1, s__CSSed10-48 sp003567075, 95.0, 80.89, 0.52; GCA_007130855.1, s__CSSed10-48 sp007130855, 95.0, 80.37, 0.5; GCA_007121175.1, s__CSSed10-48 sp007121175, 95.0, 79.66, 0.47; GCA_007122815.1, s__CSSed10-48 sp007122815, 95.0, 79.43, 0.44	76.01	11	N/A	N/A
GCA_003561545.1_ASM356154v1_genomic	d__Bacteria;p__Deinococcota;c__Deinococci;o__Deinococcales;f__Trueperaceae;g__CSSed10-48;s__CSSed10-48 sp003556805	GCA_003556805.1	95	d__Bacteria;p__Deinococcota;c__Deinococci;o__Deinococcales;f__Trueperaceae;g__CSSed10-48;s__CSSed10-48 sp003556805	98.73	0.76	GCA_003556805.1	d__Bacteria;p__Deinococcota;c__Deinococci;o__Deinococcales;f__Trueperaceae;g__CSSed10-48;s__CSSed10-48 sp003556805	98.73	0.76	d__Bacteria;p__Deinococcota;c__Deinococci;o__Deinococcales;f__Trueperaceae;g__CSSed10-48;s__	ANI/Placement	topological placement and ANI have congruent species assignments	GCA_007130445.1, s__CSSed10-48 sp007130445, 95.0, 88.46, 0.64; GCA_003567075.1, s__CSSed10-48 sp003567075, 95.0, 80.56, 0.44; GCA_007130855.1, s__CSSed10-48 sp007130855, 95.0, 80.35, 0.55; GCA_007121175.1, s__CSSed10-48 sp007121175, 95.0, 79.77, 0.42; GCA_007122815.1, s__CSSed10-48 sp007122815, 95.0, 79.27, 0.4	59.88	11	N/A	N/A
GCA_003564695.1_ASM356469v1_genomic	d__Bacteria;p__Deinococcota;c__Deinococci;o__Deinococcales;f__Trueperaceae;g__CSSed10-48;s__CSSed10-48 sp003556805	GCA_003556805.1	95	d__Bacteria;p__Deinococcota;c__Deinococci;o__Deinococcales;f__Trueperaceae;g__CSSed10-48;s__CSSed10-48 sp003556805	99.17	0.81	GCA_003556805.1	d__Bacteria;p__Deinococcota;c__Deinococci;o__Deinococcales;f__Trueperaceae;g__CSSed10-48;s__CSSed10-48 sp003556805	99.17	0.81	d__Bacteria;p__Deinococcota;c__Deinococci;o__Deinococcales;f__Trueperaceae;g__CSSed10-48;s__	ANI/Placement	topological placement and ANI have congruent species assignments	GCA_007130445.1, s__CSSed10-48 sp007130445, 95.0, 89.02, 0.68; GCA_003567075.1, s__CSSed10-48 sp003567075, 95.0, 80.86, 0.55; GCA_007130855.1, s__CSSed10-48 sp007130855, 95.0, 80.47, 0.51; GCA_007121175.1, s__CSSed10-48 sp007121175, 95.0, 79.81, 0.5; GCA_007122815.1, s__CSSed10-48 sp007122815, 95.0, 79.16, 0.47	81.15	11	N/A	N/A
GCA_003551245.1_ASM355124v1_genomic	d__Bacteria;p__Deinococcota;c__Deinococci;o__Deinococcales;f__Trueperaceae;g__CSSed10-48;s__CSSed10-48 sp003567075	GCA_003567075.1	95	d__Bacteria;p__Deinococcota;c__Deinococci;o__Deinococcales;f__Trueperaceae;g__CSSed10-48;s__CSSed10-48 sp003567075	98.79	0.81	GCA_003567075.1	d__Bacteria;p__Deinococcota;c__Deinococci;o__Deinococcales;f__Trueperaceae;g__CSSed10-48;s__CSSed10-48 sp003567075	98.79	0.81	d__Bacteria;p__Deinococcota;c__Deinococci;o__Deinococcales;f__Trueperaceae;g__CSSed10-48;s__	ANI/Placement	topological placement and ANI have congruent species assignments	GCA_007130855.1, s__CSSed10-48 sp007130855, 95.0, 80.63, 0.63; GCA_003556805.1, s__CSSed10-48 sp003556805, 95.0, 80.46, 0.57; GCA_007121175.1, s__CSSed10-48 sp007121175, 95.0, 80.0, 0.42; GCA_007122815.1, s__CSSed10-48 sp007122815, 95.0, 79.57, 0.4; GCA_007130445.1, s__CSSed10-48 sp007130445, 95.0, 79.46, 0.49	48.41	11	N/A	N/A
GCA_003560695.1_ASM356069v1_genomic	d__Bacteria;p__Deinococcota;c__Deinococci;o__Deinococcales;f__Trueperaceae;g__CSSed10-48;s__CSSed10-48 sp003567075	GCA_003567075.1	95	d__Bacteria;p__Deinococcota;c__Deinococci;o__Deinococcales;f__Trueperaceae;g__CSSed10-48;s__CSSed10-48 sp003567075	99.46	0.87	GCA_003567075.1	d__Bacteria;p__Deinococcota;c__Deinococci;o__Deinococcales;f__Trueperaceae;g__CSSed10-48;s__CSSed10-48 sp003567075	99.46	0.87	d__Bacteria;p__Deinococcota;c__Deinococci;o__Deinococcales;f__Trueperaceae;g__CSSed10-48;s__	ANI/Placement	topological placement and ANI have congruent species assignments	GCA_007130855.1, s__CSSed10-48 sp007130855, 95.0, 80.36, 0.63; GCA_003556805.1, s__CSSed10-48 sp003556805, 95.0, 80.27, 0.55; GCA_007121175.1, s__CSSed10-48 sp007121175, 95.0, 79.5, 0.43; GCA_007130445.1, s__CSSed10-48 sp007130445, 95.0, 79.36, 0.51; GCA_007122815.1, s__CSSed10-48 sp007122815, 95.0, 79.29, 0.44	50.85	11	N/A	N/A
GCA_003562635.1_ASM356263v1_genomic	d__Bacteria;p__Deinococcota;c__Deinococci;o__Deinococcales;f__Trueperaceae;g__CSSed10-48;s__CSSed10-48 sp003567075	GCA_003567075.1	95	d__Bacteria;p__Deinococcota;c__Deinococci;o__Deinococcales;f__Trueperaceae;g__CSSed10-48;s__CSSed10-48 sp003567075	99.22	0.86	GCA_003567075.1	d__Bacteria;p__Deinococcota;c__Deinococci;o__Deinococcales;f__Trueperaceae;g__CSSed10-48;s__CSSed10-48 sp003567075	99.22	0.86	d__Bacteria;p__Deinococcota;c__Deinococci;o__Deinococcales;f__Trueperaceae;g__CSSed10-48;s__	ANI/Placement	topological placement and ANI have congruent species assignments	GCA_007130855.1, s__CSSed10-48 sp007130855, 95.0, 80.41, 0.63; GCA_003556805.1, s__CSSed10-48 sp003556805, 95.0, 80.06, 0.56; GCA_007121175.1, s__CSSed10-48 sp007121175, 95.0, 79.94, 0.42; GCA_007122815.1, s__CSSed10-48 sp007122815, 95.0, 79.57, 0.43; GCA_007130445.1, s__CSSed10-48 sp007130445, 95.0, 79.56, 0.55	59.88	11	N/A	N/A
GCA_003567075.1_ASM356707v1_genomic	d__Bacteria;p__Deinococcota;c__Deinococci;o__Deinococcales;f__Trueperaceae;g__CSSed10-48;s__CSSed10-48 sp003567075	GCA_003567075.1	95	d__Bacteria;p__Deinococcota;c__Deinococci;o__Deinococcales;f__Trueperaceae;g__CSSed10-48;s__CSSed10-48 sp003567075	100	0.99	GCA_003567075.1	d__Bacteria;p__Deinococcota;c__Deinococci;o__Deinococcales;f__Trueperaceae;g__CSSed10-48;s__CSSed10-48 sp003567075	100	0.99	d__Bacteria;p__Deinococcota;c__Deinococci;o__Deinococcales;f__Trueperaceae;g__CSSed10-48;s__	ANI/Placement	topological placement and ANI have congruent species assignments	GCA_007130855.1, s__CSSed10-48 sp007130855, 95.0, 80.9, 0.6; GCA_003556805.1, s__CSSed10-48 sp003556805, 95.0, 80.89, 0.52; GCA_007121175.1, s__CSSed10-48 sp007121175, 95.0, 80.43, 0.44; GCA_007130445.1, s__CSSed10-48 sp007130445, 95.0, 79.96, 0.46; GCA_007122815.1, s__CSSed10-48 sp007122815, 95.0, 79.9, 0.45	76.25	11	N/A	N/A
GCA_003557735.1_ASM355773v1_genomic	d__Bacteria;p__Deinococcota;c__Deinococci;o__Deinococcales;f__Trueperaceae;g__SLSQ01;s__SLSQ01 sp007130355	GCA_007130355.1	95	d__Bacteria;p__Deinococcota;c__Deinococci;o__Deinococcales;f__Trueperaceae;g__SLSQ01;s__SLSQ01 sp007130355	99.11	0.7	GCA_007130355.1	d__Bacteria;p__Deinococcota;c__Deinococci;o__Deinococcales;f__Trueperaceae;g__SLSQ01;s__SLSQ01 sp007130355	99.11	0.7	d__Bacteria;p__Deinococcota;c__Deinococci;o__Deinococcales;f__Trueperaceae;g__;s__	ANI/Placement	topological placement and ANI have congruent species assignments	N/A	52.16	11	N/A	N/A
GCA_003564855.1_ASM356485v1_genomic	d__Bacteria;p__Delongbacteria;c__UBA4055;o__UBA4055;f__UBA4055;g__SLFX01;s__SLFX01 sp007124045	GCA_007124045.1	95	d__Bacteria;p__Delongbacteria;c__UBA4055;o__UBA4055;f__UBA4055;g__SLFX01;s__SLFX01 sp007124045	99.43	0.7	GCA_007124045.1	d__Bacteria;p__Delongbacteria;c__UBA4055;o__UBA4055;f__UBA4055;g__SLFX01;s__SLFX01 sp007124045	99.43	0.7	d__Bacteria;p__Delongbacteria;c__UBA4055;o__UBA4055;f__UBA4055;g__;s__	ANI/Placement	topological placement and ANI have congruent species assignments	N/A	48.55	11	N/A	N/A
GCA_003567915.1_ASM356791v1_genomic	d__Bacteria;p__Desulfobacterota;c__Desulfobacteria;o__Desulfatiglandales;f__NaphS2;g__;s__	N/A	N/A	N/A	N/A	N/A	N/A	N/A	N/A	N/A	d__Bacteria;p__Desulfobacterota;c__Desulfobacteria;o__Desulfatiglandales;f__NaphS2;g__;s__	Placement	taxonomic novelty determined using RED	N/A	62.68	11	0.798464	N/A
GCA_003558945.1_ASM355894v1_genomic	d__Bacteria;p__Desulfobacterota;c__Desulfobacteria;o__Desulfobacterales;f__SKZT01;g__SKZT01;s__SKZT01 sp007127235	GCA_007127235.1	95	d__Bacteria;p__Desulfobacterota;c__Desulfobacteria;o__Desulfobacterales;f__SKZT01;g__SKZT01;s__SKZT01 sp007127235	99.76	0.92	GCA_007127235.1	d__Bacteria;p__Desulfobacterota;c__Desulfobacteria;o__Desulfobacterales;f__SKZT01;g__SKZT01;s__SKZT01 sp007127235	99.76	0.92	d__Bacteria;p__Desulfobacterota;c__Desulfobacteria;o__Desulfobacterales;f__;g__;s__	ANI/Placement	topological placement and ANI have congruent species assignments	N/A	71.96	11	N/A	N/A
GCA_003562135.1_ASM356213v1_genomic	d__Bacteria;p__Desulfobacterota;c__Desulfobacteria;o__Desulfobacterales;f__SKZT01;g__SKZT01;s__SKZT01 sp007127235	GCA_007127235.1	95	d__Bacteria;p__Desulfobacterota;c__Desulfobacteria;o__Desulfobacterales;f__SKZT01;g__SKZT01;s__SKZT01 sp007127235	99.65	0.91	GCA_007127235.1	d__Bacteria;p__Desulfobacterota;c__Desulfobacteria;o__Desulfobacterales;f__SKZT01;g__SKZT01;s__SKZT01 sp007127235	99.65	0.91	d__Bacteria;p__Desulfobacterota;c__Desulfobacteria;o__Desulfobacterales;f__;g__;s__	ANI/Placement	topological placement and ANI have congruent species assignments	N/A	85.73	11	N/A	N/A
GCA_003564955.1_ASM356495v1_genomic	d__Bacteria;p__Desulfobacterota;c__Desulfobacteria;o__Desulfobacterales;f__SKZT01;g__SKZT01;s__SKZT01 sp007127235	GCA_007127235.1	95	d__Bacteria;p__Desulfobacterota;c__Desulfobacteria;o__Desulfobacterales;f__SKZT01;g__SKZT01;s__SKZT01 sp007127235	99.8	0.97	GCA_007127235.1	d__Bacteria;p__Desulfobacterota;c__Desulfobacteria;o__Desulfobacterales;f__SKZT01;g__SKZT01;s__SKZT01 sp007127235	99.8	0.97	d__Bacteria;p__Desulfobacterota;c__Desulfobacteria;o__Desulfobacterales;f__;g__;s__	ANI/Placement	topological placement and ANI have congruent species assignments	N/A	87.96	11	N/A	N/A
GCA_003553325.1_ASM355332v1_genomic	d__Bacteria;p__Desulfobacterota;c__Desulfobacteria;o__Desulfobacterales;f__SURF-3;g__B1SED10-16;s__	N/A	N/A	N/A	N/A	N/A	N/A	N/A	N/A	N/A	d__Bacteria;p__Desulfobacterota;c__Desulfobacteria;o__Desulfobacterales;f__SURF-3;g__B1SED10-16;s__	Placement	taxonomic classification fully defined by topology	GCA_007134875.1, s__B1SED10-16 sp007134875, 95.0, 87.07, 0.78; GCA_007131845.1, s__B1SED10-16 sp007131845, 95.0, 85.79, 0.54	50.65	11	0.958689	N/A
GCA_003551985.1_ASM355198v1_genomic	d__Bacteria;p__Desulfobacterota;c__Desulfobacteria;o__Desulfobacterales;f__SURF-3;g__B1SED10-16;s__B1SED10-16 sp003551985	GCA_003551985.1	95	d__Bacteria;p__Desulfobacterota;c__Desulfobacteria;o__Desulfobacterales;f__SURF-3;g__B1SED10-16;s__B1SED10-16 sp003551985	100	0.97	GCA_003551985.1	d__Bacteria;p__Desulfobacterota;c__Desulfobacteria;o__Desulfobacterales;f__SURF-3;g__B1SED10-16;s__B1SED10-16 sp003551985	100	0.97	d__Bacteria;p__Desulfobacterota;c__Desulfobacteria;o__Desulfobacterales;f__SURF-3;g__B1SED10-16;s__	ANI/Placement	topological placement and ANI have congruent species assignments	GCA_007127175.1, s__B1SED10-16 sp007127175, 95.0, 78.77, 0.34	61.79	11	N/A	N/A
GCA_003560855.1_ASM356085v1_genomic	d__Bacteria;p__Desulfobacterota;c__Desulfobacteria;o__Desulfobacterales;f__SURF-3;g__B1SED10-16;s__B1SED10-16 sp007127175	GCA_007127175.1	95	d__Bacteria;p__Desulfobacterota;c__Desulfobacteria;o__Desulfobacterales;f__SURF-3;g__B1SED10-16;s__B1SED10-16 sp007127175	98.64	0.72	GCA_007127175.1	d__Bacteria;p__Desulfobacterota;c__Desulfobacteria;o__Desulfobacterales;f__SURF-3;g__B1SED10-16;s__B1SED10-16 sp007127175	98.64	0.72	d__Bacteria;p__Desulfobacterota;c__Desulfobacteria;o__Desulfobacterales;f__SURF-3;g__B1SED10-16;s__	ANI/Placement	topological placement and ANI have congruent species assignments	GCA_007136525.1, s__B1SED10-16 sp007136525, 95.0, 89.61, 0.64; GCA_003551985.1, s__B1SED10-16 sp003551985, 95.0, 78.9, 0.33	72.64	11	N/A	N/A
GCA_003559135.1_ASM355913v1_genomic	d__Bacteria;p__Desulfobacterota;c__Desulfobacteria;o__Desulfobacterales;f__SURF-3;g__B1SED10-16;s__B1SED10-16 sp007131845	GCA_007131845.1	95	d__Bacteria;p__Desulfobacterota;c__Desulfobacteria;o__Desulfobacterales;f__SURF-3;g__B1SED10-16;s__B1SED10-16 sp007131845	96.98	0.65	GCA_007131845.1	d__Bacteria;p__Desulfobacterota;c__Desulfobacteria;o__Desulfobacterales;f__SURF-3;g__B1SED10-16;s__B1SED10-16 sp007131845	96.98	0.65	d__Bacteria;p__Desulfobacterota;c__Desulfobacteria;o__Desulfobacterales;f__SURF-3;g__B1SED10-16;s__	ANI/Placement	topological placement and ANI have congruent species assignments	GCA_007134875.1, s__B1SED10-16 sp007134875, 95.0, 87.27, 0.66	45.95	11	N/A	N/A
GCA_003560955.1_ASM356095v1_genomic	d__Bacteria;p__Desulfobacterota;c__Desulfobacteria;o__Desulfobacterales;f__SURF-3;g__B1SED10-16;s__B1SED10-16 sp007134875	GCA_007134875.1	95	d__Bacteria;p__Desulfobacterota;c__Desulfobacteria;o__Desulfobacterales;f__SURF-3;g__B1SED10-16;s__B1SED10-16 sp007134875	99.56	0.82	GCA_007134875.1	d__Bacteria;p__Desulfobacterota;c__Desulfobacteria;o__Desulfobacterales;f__SURF-3;g__B1SED10-16;s__B1SED10-16 sp007134875	99.56	0.82	d__Bacteria;p__Desulfobacterota;c__Desulfobacteria;o__Desulfobacterales;f__SURF-3;g__B1SED10-16;s__	ANI/Placement	topological placement and ANI have congruent species assignments	GCA_007131845.1, s__B1SED10-16 sp007131845, 95.0, 87.13, 0.49	42.32	11	N/A	N/A
GCA_003568005.1_ASM356800v1_genomic	d__Bacteria;p__Desulfobacterota;c__Desulfobacteria;o__Desulfobacterales;f__SURF-3;g__B1SED10-16;s__B1SED10-16 sp007134875	GCA_007134875.1	95	d__Bacteria;p__Desulfobacterota;c__Desulfobacteria;o__Desulfobacterales;f__SURF-3;g__B1SED10-16;s__B1SED10-16 sp007134875	99.08	0.7	GCA_007134875.1	d__Bacteria;p__Desulfobacterota;c__Desulfobacteria;o__Desulfobacterales;f__SURF-3;g__B1SED10-16;s__B1SED10-16 sp007134875	99.08	0.7	d__Bacteria;p__Desulfobacterota;c__Desulfobacteria;o__Desulfobacterales;f__SURF-3;g__B1SED10-16;s__	ANI/Placement	topological placement and ANI have congruent species assignments	GCA_007131845.1, s__B1SED10-16 sp007131845, 95.0, 87.47, 0.66; GCA_003551985.1, s__B1SED10-16 sp003551985, 95.0, 84.0, 0.33	53.99	11	N/A	N/A
GCA_003557565.1_ASM355756v1_genomic	d__Bacteria;p__Desulfobacterota;c__Desulfobulbia;o__Desulfobulbales;f__Desulfurivibrionaceae;g__Desulfurivibrio;s__Desulfurivibrio sp003557565	GCA_003557565.1	95	d__Bacteria;p__Desulfobacterota;c__Desulfobulbia;o__Desulfobulbales;f__Desulfurivibrionaceae;g__Desulfurivibrio;s__Desulfurivibrio sp003557565	100	0.99	GCA_003557565.1	d__Bacteria;p__Desulfobacterota;c__Desulfobulbia;o__Desulfobulbales;f__Desulfurivibrionaceae;g__Desulfurivibrio;s__Desulfurivibrio sp003557565	100	0.99	d__Bacteria;p__Desulfobacterota;c__Desulfobulbia;o__Desulfobulbales;f__Desulfurivibrionaceae;g__Desulfurivibrio;s__	ANI/Placement	topological placement and ANI have congruent species assignments	GCF_000092205.1, s__Desulfurivibrio alkaliphilus, 95.0, 81.29, 0.67; GCA_004332195.1, s__Desulfurivibrio sp004332195, 95.0, 76.65, 0.22	74.76	11	N/A	N/A
GEM2.Bin.26	d__Bacteria;p__Desulfobacterota;c__Desulfovibrionia;o__Desulfovibrionales;f__Desulfonatronaceae;g__Desulfonatronum;s__	N/A	N/A	N/A	N/A	N/A	GCF_000934745.1	d__Bacteria;p__Desulfobacterota;c__Desulfovibrionia;o__Desulfovibrionales;f__Desulfonatronaceae;g__Desulfonatronum;s__Desulfonatronum thioautotrophicum	90.96	0.84	d__Bacteria;p__Desulfobacterota;c__Desulfovibrionia;o__Desulfovibrionales;f__Desulfonatronaceae;g__Desulfonatronum;s__	Placement	taxonomic classification fully defined by topology	GCF_000717475.1, s__Desulfonatronum thiodismutans, 95.0, 81.71, 0.56; GCF_003046795.1, s__Desulfonatronum sp003046795, 95.0, 81.57, 0.56; GCF_000519265.1, s__Desulfonatronum lacustre, 95.0, 81.54, 0.57; GCA_007127655.1, s__Desulfonatronum sp007127655, 95.0, 81.02, 0.63; GCF_900104215.1, s__Desulfonatronum thiosulfatophilum, 95.0, 78.86, 0.36; GCA_002299865.1, s__Desulfonatronum sp002299865, 95.0,…	93.25	11	0.98661	N/A
GCA_003551145.1_ASM355114v1_genomic	d__Bacteria;p__Desulfobacterota;c__Desulfovibrionia;o__Desulfovibrionales;f__Desulfonatronovibrionaceae;g__Desulfonatronospira;s__Desulfonatronospira sp003551145	GCA_003551145.1	95	d__Bacteria;p__Desulfobacterota;c__Desulfovibrionia;o__Desulfovibrionales;f__Desulfonatronovibrionaceae;g__Desulfonatronospira;s__Desulfonatronospira sp003551145	100	0.99	GCA_003551145.1	d__Bacteria;p__Desulfobacterota;c__Desulfovibrionia;o__Desulfovibrionales;f__Desulfonatronovibrionaceae;g__Desulfonatronospira;s__Desulfonatronospira sp003551145	100	0.99	d__Bacteria;p__Desulfobacterota;c__Desulfovibrionia;o__Desulfovibrionales;f__Desulfonatronovibrionaceae;g__Desulfonatronospira;s__	ANI/Placement	topological placement and ANI have congruent species assignments	GCA_003554505.1, s__Desulfonatronospira sp003554505, 95.0, 98.76, 0.62; GCF_000174435.1, s__Desulfonatronospira thiodismutans, 95.0, 88.11, 0.86; GCA_003553695.1, s__Desulfonatronospira sp003553695, 95.0, 86.67, 0.75; GCA_003563255.1, s__Desulfonatronospira sp003563255, 95.0, 82.51, 0.56; GCA_003551155.1, s__Desulfonatronospira sp003551155, 95.0, 77.02, 0.19	72.12	11	N/A	N/A
GCA_003551155.1_ASM355115v1_genomic	d__Bacteria;p__Desulfobacterota;c__Desulfovibrionia;o__Desulfovibrionales;f__Desulfonatronovibrionaceae;g__Desulfonatronospira;s__Desulfonatronospira sp003551155	GCA_003551155.1	95	d__Bacteria;p__Desulfobacterota;c__Desulfovibrionia;o__Desulfovibrionales;f__Desulfonatronovibrionaceae;g__Desulfonatronospira;s__Desulfonatronospira sp003551155	100	0.97	GCA_003551155.1	d__Bacteria;p__Desulfobacterota;c__Desulfovibrionia;o__Desulfovibrionales;f__Desulfonatronovibrionaceae;g__Desulfonatronospira;s__Desulfonatronospira sp003551155	100	0.97	d__Bacteria;p__Desulfobacterota;c__Desulfovibrionia;o__Desulfovibrionales;f__Desulfonatronovibrionaceae;g__Desulfonatronospira;s__	ANI/Placement	topological placement and ANI have congruent species assignments	GCA_003553695.1, s__Desulfonatronospira sp003553695, 95.0, 78.59, 0.3; GCF_000174435.1, s__Desulfonatronospira thiodismutans, 95.0, 78.42, 0.39; GCA_003563255.1, s__Desulfonatronospira sp003563255, 95.0, 78.31, 0.29; GCA_007125075.1, s__Desulfonatronospira sp007125075, 95.0, 77.49, 0.28; GCA_003554505.1, s__Desulfonatronospira sp003554505, 95.0, 77.45, 0.3; GCA_003551145.1, s__Desulfonatronospira…	84.84	11	N/A	N/A
GCA_003550685.1_ASM355068v1_genomic	d__Bacteria;p__Desulfobacterota;c__Desulfovibrionia;o__Desulfovibrionales;f__Desulfonatronovibrionaceae;g__Desulfonatronospira;s__Desulfonatronospira sp003553695	GCA_003553695.1	95	d__Bacteria;p__Desulfobacterota;c__Desulfovibrionia;o__Desulfovibrionales;f__Desulfonatronovibrionaceae;g__Desulfonatronospira;s__Desulfonatronospira sp003553695	99.02	0.85	GCA_003553695.1	d__Bacteria;p__Desulfobacterota;c__Desulfovibrionia;o__Desulfovibrionales;f__Desulfonatronovibrionaceae;g__Desulfonatronospira;s__Desulfonatronospira sp003553695	99.02	0.85	d__Bacteria;p__Desulfobacterota;c__Desulfovibrionia;o__Desulfovibrionales;f__Desulfonatronovibrionaceae;g__Desulfonatronospira;s__	ANI/Placement	topological placement and ANI have congruent species assignments	GCF_000174435.1, s__Desulfonatronospira thiodismutans, 95.0, 87.4, 0.92; GCA_003554505.1, s__Desulfonatronospira sp003554505, 95.0, 87.07, 0.56; GCA_003551145.1, s__Desulfonatronospira sp003551145, 95.0, 86.42, 0.63; GCA_003563255.1, s__Desulfonatronospira sp003563255, 95.0, 83.09, 0.62; GCA_003551155.1, s__Desulfonatronospira sp003551155, 95.0, 77.91, 0.33	65.12	11	N/A	N/A
GCA_003553695.1_ASM355369v1_genomic	d__Bacteria;p__Desulfobacterota;c__Desulfovibrionia;o__Desulfovibrionales;f__Desulfonatronovibrionaceae;g__Desulfonatronospira;s__Desulfonatronospira sp003553695	GCA_003553695.1	95	d__Bacteria;p__Desulfobacterota;c__Desulfovibrionia;o__Desulfovibrionales;f__Desulfonatronovibrionaceae;g__Desulfonatronospira;s__Desulfonatronospira sp003553695	100	0.99	GCA_003553695.1	d__Bacteria;p__Desulfobacterota;c__Desulfovibrionia;o__Desulfovibrionales;f__Desulfonatronovibrionaceae;g__Desulfonatronospira;s__Desulfonatronospira sp003553695	100	0.99	d__Bacteria;p__Desulfobacterota;c__Desulfovibrionia;o__Desulfovibrionales;f__Desulfonatronovibrionaceae;g__Desulfonatronospira;s__	ANI/Placement	topological placement and ANI have congruent species assignments	GCF_000174435.1, s__Desulfonatronospira thiodismutans, 95.0, 87.29, 0.89; GCA_003551145.1, s__Desulfonatronospira sp003551145, 95.0, 86.67, 0.75; GCA_003554505.1, s__Desulfonatronospira sp003554505, 95.0, 86.62, 0.74; GCA_003563255.1, s__Desulfonatronospira sp003563255, 95.0, 83.03, 0.59; GCA_003551155.1, s__Desulfonatronospira sp003551155, 95.0, 78.59, 0.3; GCA_007125075.1, s__Desulfonatronospir…	88.75	11	N/A	N/A
GCA_003556265.1_ASM355626v1_genomic	d__Bacteria;p__Desulfobacterota;c__Desulfovibrionia;o__Desulfovibrionales;f__Desulfonatronovibrionaceae;g__Desulfonatronospira;s__Desulfonatronospira sp003553695	GCA_003553695.1	95	d__Bacteria;p__Desulfobacterota;c__Desulfovibrionia;o__Desulfovibrionales;f__Desulfonatronovibrionaceae;g__Desulfonatronospira;s__Desulfonatronospira sp003553695	99.07	0.82	GCA_003553695.1	d__Bacteria;p__Desulfobacterota;c__Desulfovibrionia;o__Desulfovibrionales;f__Desulfonatronovibrionaceae;g__Desulfonatronospira;s__Desulfonatronospira sp003553695	99.07	0.82	d__Bacteria;p__Desulfobacterota;c__Desulfovibrionia;o__Desulfovibrionales;f__Desulfonatronovibrionaceae;g__Desulfonatronospira;s__	ANI/Placement	topological placement and ANI have congruent species assignments	GCF_000174435.1, s__Desulfonatronospira thiodismutans, 95.0, 87.21, 0.91; GCA_003551145.1, s__Desulfonatronospira sp003551145, 95.0, 86.2, 0.66; GCA_003554505.1, s__Desulfonatronospira sp003554505, 95.0, 85.97, 0.62; GCA_003563255.1, s__Desulfonatronospira sp003563255, 95.0, 83.08, 0.62; GCA_003551155.1, s__Desulfonatronospira sp003551155, 95.0, 78.22, 0.32	75.71	11	N/A	N/A
GCA_003564275.1_ASM356427v1_genomic	d__Bacteria;p__Desulfobacterota;c__Desulfovibrionia;o__Desulfovibrionales;f__Desulfonatronovibrionaceae;g__Desulfonatronospira;s__Desulfonatronospira sp003553695	GCA_003553695.1	95	d__Bacteria;p__Desulfobacterota;c__Desulfovibrionia;o__Desulfovibrionales;f__Desulfonatronovibrionaceae;g__Desulfonatronospira;s__Desulfonatronospira sp003553695	99.65	0.88	GCA_003553695.1	d__Bacteria;p__Desulfobacterota;c__Desulfovibrionia;o__Desulfovibrionales;f__Desulfonatronovibrionaceae;g__Desulfonatronospira;s__Desulfonatronospira sp003553695	99.65	0.88	d__Bacteria;p__Desulfobacterota;c__Desulfovibrionia;o__Desulfovibrionales;f__Desulfonatronovibrionaceae;g__Desulfonatronospira;s__	ANI/Placement	topological placement and ANI have congruent species assignments	GCF_000174435.1, s__Desulfonatronospira thiodismutans, 95.0, 87.44, 0.89; GCA_003551145.1, s__Desulfonatronospira sp003551145, 95.0, 87.06, 0.73; GCA_003554505.1, s__Desulfonatronospira sp003554505, 95.0, 86.92, 0.72; GCA_003563255.1, s__Desulfonatronospira sp003563255, 95.0, 83.11, 0.59; GCA_003551155.1, s__Desulfonatronospira sp003551155, 95.0, 78.82, 0.31; GCA_007125075.1, s__Desulfonatronospi…	87.74	11	N/A	N/A
GCA_003554505.1_ASM355450v1_genomic	d__Bacteria;p__Desulfobacterota;c__Desulfovibrionia;o__Desulfovibrionales;f__Desulfonatronovibrionaceae;g__Desulfonatronospira;s__Desulfonatronospira sp003554505	GCA_003554505.1	95	d__Bacteria;p__Desulfobacterota;c__Desulfovibrionia;o__Desulfovibrionales;f__Desulfonatronovibrionaceae;g__Desulfonatronospira;s__Desulfonatronospira sp003554505	100	0.98	GCA_003554505.1	d__Bacteria;p__Desulfobacterota;c__Desulfovibrionia;o__Desulfovibrionales;f__Desulfonatronovibrionaceae;g__Desulfonatronospira;s__Desulfonatronospira sp003554505	100	0.98	d__Bacteria;p__Desulfobacterota;c__Desulfovibrionia;o__Desulfovibrionales;f__Desulfonatronovibrionaceae;g__Desulfonatronospira;s__	ANI/Placement	topological placement and ANI have congruent species assignments	GCA_003551145.1, s__Desulfonatronospira sp003551145, 95.0, 98.76, 0.62; GCF_000174435.1, s__Desulfonatronospira thiodismutans, 95.0, 88.06, 0.86; GCA_003553695.1, s__Desulfonatronospira sp003553695, 95.0, 86.62, 0.74; GCA_003563255.1, s__Desulfonatronospira sp003563255, 95.0, 82.64, 0.56; GCA_003551155.1, s__Desulfonatronospira sp003551155, 95.0, 77.45, 0.3	77.76	11	N/A	N/A
GCA_003565675.1_ASM356567v1_genomic	d__Bacteria;p__Desulfobacterota;c__Desulfovibrionia;o__Desulfovibrionales;f__Desulfonatronovibrionaceae;g__Desulfonatronospira;s__Desulfonatronospira sp003554505	GCA_003554505.1	95	d__Bacteria;p__Desulfobacterota;c__Desulfovibrionia;o__Desulfovibrionales;f__Desulfonatronovibrionaceae;g__Desulfonatronospira;s__Desulfonatronospira sp003554505	98.34	0.66	N/A	N/A	N/A	N/A	d__Bacteria;p__Desulfobacterota;c__Desulfovibrionia;o__Desulfovibrionales;f__Desulfonatronovibrionaceae;g__Desulfonatronospira;s__	ANI/Placement	topological placement and ANI have incongruent species assignments	GCA_003551145.1, s__Desulfonatronospira sp003551145, 95.0, 98.28, 0.64; GCF_000174435.1, s__Desulfonatronospira thiodismutans, 95.0, 88.42, 0.9; GCA_003553695.1, s__Desulfonatronospira sp003553695, 95.0, 86.75, 0.78; GCA_003563255.1, s__Desulfonatronospira sp003563255, 95.0, 82.61, 0.64; GCA_003551155.1, s__Desulfonatronospira sp003551155, 95.0, 77.71, 0.35	72.12	11	N/A	N/A
GCA_003553065.1_ASM355306v1_genomic	d__Bacteria;p__Desulfobacterota;c__Desulfovibrionia;o__Desulfovibrionales;f__Desulfonatronovibrionaceae;g__Desulfonatronospira;s__Desulfonatronospira sp003563255	GCA_003563255.1	95	d__Bacteria;p__Desulfobacterota;c__Desulfovibrionia;o__Desulfovibrionales;f__Desulfonatronovibrionaceae;g__Desulfonatronospira;s__Desulfonatronospira sp003563255	98.74	0.93	GCA_003563255.1	d__Bacteria;p__Desulfobacterota;c__Desulfovibrionia;o__Desulfovibrionales;f__Desulfonatronovibrionaceae;g__Desulfonatronospira;s__Desulfonatronospira sp003563255	98.74	0.93	d__Bacteria;p__Desulfobacterota;c__Desulfovibrionia;o__Desulfovibrionales;f__Desulfonatronovibrionaceae;g__Desulfonatronospira;s__	ANI/Placement	topological placement and ANI have congruent species assignments	GCF_000174435.1, s__Desulfonatronospira thiodismutans, 95.0, 82.2, 0.72; GCA_003554505.1, s__Desulfonatronospira sp003554505, 95.0, 81.13, 0.4; GCA_003551145.1, s__Desulfonatronospira sp003551145, 95.0, 80.9, 0.34; GCA_003553695.1, s__Desulfonatronospira sp003553695, 95.0, 80.7, 0.5	41.13	11	N/A	N/A
GCA_003563255.1_ASM356325v1_genomic	d__Bacteria;p__Desulfobacterota;c__Desulfovibrionia;o__Desulfovibrionales;f__Desulfonatronovibrionaceae;g__Desulfonatronospira;s__Desulfonatronospira sp003563255	GCA_003563255.1	95	d__Bacteria;p__Desulfobacterota;c__Desulfovibrionia;o__Desulfovibrionales;f__Desulfonatronovibrionaceae;g__Desulfonatronospira;s__Desulfonatronospira sp003563255	100	0.98	GCA_003563255.1	d__Bacteria;p__Desulfobacterota;c__Desulfovibrionia;o__Desulfovibrionales;f__Desulfonatronovibrionaceae;g__Desulfonatronospira;s__Desulfonatronospira sp003563255	100	0.98	d__Bacteria;p__Desulfobacterota;c__Desulfovibrionia;o__Desulfovibrionales;f__Desulfonatronovibrionaceae;g__Desulfonatronospira;s__	ANI/Placement	topological placement and ANI have congruent species assignments	GCF_000174435.1, s__Desulfonatronospira thiodismutans, 95.0, 85.39, 0.59; GCA_003553695.1, s__Desulfonatronospira sp003553695, 95.0, 83.03, 0.59; GCA_003554505.1, s__Desulfonatronospira sp003554505, 95.0, 82.64, 0.56; GCA_003551145.1, s__Desulfonatronospira sp003551145, 95.0, 82.51, 0.56; GCA_003551155.1, s__Desulfonatronospira sp003551155, 95.0, 78.31, 0.29	88.19	11	N/A	N/A
GCA_003568265.1_ASM356826v1_genomic	d__Bacteria;p__Desulfobacterota;c__Desulfovibrionia;o__Desulfovibrionales;f__Desulfonatronovibrionaceae;g__Desulfonatronospira;s__Desulfonatronospira sp003563255	GCA_003563255.1	95	d__Bacteria;p__Desulfobacterota;c__Desulfovibrionia;o__Desulfovibrionales;f__Desulfonatronovibrionaceae;g__Desulfonatronospira;s__Desulfonatronospira sp003563255	98.64	0.8	GCA_003563255.1	d__Bacteria;p__Desulfobacterota;c__Desulfovibrionia;o__Desulfovibrionales;f__Desulfonatronovibrionaceae;g__Desulfonatronospira;s__Desulfonatronospira sp003563255	98.64	0.8	d__Bacteria;p__Desulfobacterota;c__Desulfovibrionia;o__Desulfovibrionales;f__Desulfonatronovibrionaceae;g__Desulfonatronospira;s__	ANI/Placement	topological placement and ANI have congruent species assignments	GCF_000174435.1, s__Desulfonatronospira thiodismutans, 95.0, 84.95, 0.63; GCA_003551145.1, s__Desulfonatronospira sp003551145, 95.0, 82.63, 0.51; GCA_003554505.1, s__Desulfonatronospira sp003554505, 95.0, 82.57, 0.56; GCA_003553695.1, s__Desulfonatronospira sp003553695, 95.0, 82.22, 0.54; GCA_003551155.1, s__Desulfonatronospira sp003551155, 95.0, 77.85, 0.26	78.41	11	N/A	N/A
GCA_003561395.1_ASM356139v1_genomic	d__Bacteria;p__Desulfobacterota;c__Desulfovibrionia;o__Desulfovibrionales;f__Desulfonatronovibrionaceae;g__Desulfonatronospira;s__Desulfonatronospira sp007125075	GCA_007125075.1	95	d__Bacteria;p__Desulfobacterota;c__Desulfovibrionia;o__Desulfovibrionales;f__Desulfonatronovibrionaceae;g__Desulfonatronospira;s__Desulfonatronospira sp007125075	99.69	0.83	GCA_007125075.1	d__Bacteria;p__Desulfobacterota;c__Desulfovibrionia;o__Desulfovibrionales;f__Desulfonatronovibrionaceae;g__Desulfonatronospira;s__Desulfonatronospira sp007125075	99.69	0.83	d__Bacteria;p__Desulfobacterota;c__Desulfovibrionia;o__Desulfovibrionales;f__Desulfonatronovibrionaceae;g__Desulfonatronospira;s__	ANI/Placement	topological placement and ANI have congruent species assignments	GCA_007127015.1, s__Desulfonatronospira sp007127015, 95.0, 88.76, 0.86; GCA_003551155.1, s__Desulfonatronospira sp003551155, 95.0, 77.69, 0.31; GCA_003553695.1, s__Desulfonatronospira sp003553695, 95.0, 76.95, 0.25	86.05	11	N/A	N/A
GCA_003566065.1_ASM356606v1_genomic	d__Bacteria;p__Desulfobacterota;c__Desulfovibrionia;o__Desulfovibrionales;f__Desulfonatronovibrionaceae;g__Desulfonatronospira;s__Desulfonatronospira sp007125075	GCA_007125075.1	95	d__Bacteria;p__Desulfobacterota;c__Desulfovibrionia;o__Desulfovibrionales;f__Desulfonatronovibrionaceae;g__Desulfonatronospira;s__Desulfonatronospira sp007125075	99.76	0.89	GCA_007125075.1	d__Bacteria;p__Desulfobacterota;c__Desulfovibrionia;o__Desulfovibrionales;f__Desulfonatronovibrionaceae;g__Desulfonatronospira;s__Desulfonatronospira sp007125075	99.76	0.89	d__Bacteria;p__Desulfobacterota;c__Desulfovibrionia;o__Desulfovibrionales;f__Desulfonatronovibrionaceae;g__Desulfonatronospira;s__	ANI/Placement	topological placement and ANI have congruent species assignments	GCA_007127015.1, s__Desulfonatronospira sp007127015, 95.0, 88.89, 0.9; GCF_000174435.1, s__Desulfonatronospira thiodismutans, 95.0, 77.6, 0.23; GCA_003551155.1, s__Desulfonatronospira sp003551155, 95.0, 77.25, 0.29; GCA_003553695.1, s__Desulfonatronospira sp003553695, 95.0, 76.72, 0.24	91.19	11	N/A	N/A
GCA_003553105.1_ASM355310v1_genomic	d__Bacteria;p__Desulfobacterota;c__Desulfovibrionia;o__Desulfovibrionales;f__Desulfonatronovibrionaceae;g__Desulfonatronospira;s__Desulfonatronospira thiodismutans	GCF_000174435.1	95	d__Bacteria;p__Desulfobacterota;c__Desulfovibrionia;o__Desulfovibrionales;f__Desulfonatronovibrionaceae;g__Desulfonatronospira;s__Desulfonatronospira thiodismutans	98.95	0.87	GCF_000174435.1	d__Bacteria;p__Desulfobacterota;c__Desulfovibrionia;o__Desulfovibrionales;f__Desulfonatronovibrionaceae;g__Desulfonatronospira;s__Desulfonatronospira thiodismutans	98.95	0.87	d__Bacteria;p__Desulfobacterota;c__Desulfovibrionia;o__Desulfovibrionales;f__Desulfonatronovibrionaceae;g__Desulfonatronospira;s__	ANI/Placement	topological placement and ANI have congruent species assignments	GCA_003551145.1, s__Desulfonatronospira sp003551145, 95.0, 86.82, 0.62; GCA_003554505.1, s__Desulfonatronospira sp003554505, 95.0, 86.79, 0.61; GCA_003553695.1, s__Desulfonatronospira sp003553695, 95.0, 86.2, 0.55; GCA_003563255.1, s__Desulfonatronospira sp003563255, 95.0, 82.79, 0.57	79.98	11	N/A	N/A
GCA_003553335.1_ASM355333v1_genomic	d__Bacteria;p__Desulfobacterota;c__Desulfovibrionia;o__Desulfovibrionales;f__Desulfonatronovibrionaceae;g__Desulfonatronospira;s__Desulfonatronospira thiodismutans	GCF_000174435.1	95	d__Bacteria;p__Desulfobacterota;c__Desulfovibrionia;o__Desulfovibrionales;f__Desulfonatronovibrionaceae;g__Desulfonatronospira;s__Desulfonatronospira thiodismutans	98.65	0.83	GCF_000174435.1	d__Bacteria;p__Desulfobacterota;c__Desulfovibrionia;o__Desulfovibrionales;f__Desulfonatronovibrionaceae;g__Desulfonatronospira;s__Desulfonatronospira thiodismutans	98.65	0.83	d__Bacteria;p__Desulfobacterota;c__Desulfovibrionia;o__Desulfovibrionales;f__Desulfonatronovibrionaceae;g__Desulfonatronospira;s__	ANI/Placement	topological placement and ANI have congruent species assignments	GCA_003551145.1, s__Desulfonatronospira sp003551145, 95.0, 86.51, 0.52; GCA_003554505.1, s__Desulfonatronospira sp003554505, 95.0, 86.24, 0.52; GCA_003553695.1, s__Desulfonatronospira sp003553695, 95.0, 85.4, 0.56; GCA_003563255.1, s__Desulfonatronospira sp003563255, 95.0, 83.47, 0.58	63.75	11	N/A	N/A
GCA_003563615.1_ASM356361v1_genomic	d__Bacteria;p__Desulfobacterota;c__Desulfovibrionia;o__Desulfovibrionales;f__Desulfonatronovibrionaceae;g__Desulfonatronovibrio;s__	N/A	N/A	N/A	N/A	N/A	GCA_003557865.1	d__Bacteria;p__Desulfobacterota;c__Desulfovibrionia;o__Desulfovibrionales;f__Desulfonatronovibrionaceae;g__Desulfonatronovibrio;s__Desulfonatronovibrio sp003557865	N/A	N/A	d__Bacteria;p__Desulfobacterota;c__Desulfovibrionia;o__Desulfovibrionales;f__Desulfonatronovibrionaceae;g__Desulfonatronovibrio;s__	Placement	taxonomic classification fully defined by topology	GCF_000934755.1, s__Desulfonatronovibrio magnus, 95.0, 80.22, 0.32	46.09	11	0.915374	N/A
GCA_003557865.1_ASM355786v1_genomic	d__Bacteria;p__Desulfobacterota;c__Desulfovibrionia;o__Desulfovibrionales;f__Desulfonatronovibrionaceae;g__Desulfonatronovibrio;s__Desulfonatronovibrio sp003557865	GCA_003557865.1	95	d__Bacteria;p__Desulfobacterota;c__Desulfovibrionia;o__Desulfovibrionales;f__Desulfonatronovibrionaceae;g__Desulfonatronovibrio;s__Desulfonatronovibrio sp003557865	100	0.99	GCA_003557865.1	d__Bacteria;p__Desulfobacterota;c__Desulfovibrionia;o__Desulfovibrionales;f__Desulfonatronovibrionaceae;g__Desulfonatronovibrio;s__Desulfonatronovibrio sp003557865	100	0.99	d__Bacteria;p__Desulfobacterota;c__Desulfovibrionia;o__Desulfovibrionales;f__Desulfonatronovibrionaceae;g__Desulfonatronovibrio;s__	ANI/Placement	topological placement and ANI have congruent species assignments	GCA_003566455.1, s__Desulfonatronovibrio sp003566455, 95.0, 78.13, 0.32; GCA_007121655.1, s__Desulfonatronovibrio sp007121655, 95.0, 77.36, 0.25; GCF_000686525.1, s__Desulfonatronovibrio hydrogenovorans, 95.0, 76.99, 0.27	82.82	11	N/A	N/A
GCA_003558575.1_ASM355857v1_genomic	d__Bacteria;p__Desulfobacterota;c__Desulfovibrionia;o__Desulfovibrionales;f__Desulfonatronovibrionaceae;g__Desulfonatronovibrio;s__Desulfonatronovibrio sp003558575	GCA_003558575.1	95	d__Bacteria;p__Desulfobacterota;c__Desulfovibrionia;o__Desulfovibrionales;f__Desulfonatronovibrionaceae;g__Desulfonatronovibrio;s__Desulfonatronovibrio sp003558575	100	0.99	GCA_003558575.1	d__Bacteria;p__Desulfobacterota;c__Desulfovibrionia;o__Desulfovibrionales;f__Desulfonatronovibrionaceae;g__Desulfonatronovibrio;s__Desulfonatronovibrio sp003558575	100	0.99	d__Bacteria;p__Desulfobacterota;c__Desulfovibrionia;o__Desulfovibrionales;f__Desulfonatronovibrionaceae;g__Desulfonatronovibrio;s__	ANI/Placement	topological placement and ANI have congruent species assignments	GCF_000934755.1, s__Desulfonatronovibrio magnus, 95.0, 78.14, 0.32	66.11	11	N/A	N/A
GCA_003566455.1_ASM356645v1_genomic	d__Bacteria;p__Desulfobacterota;c__Desulfovibrionia;o__Desulfovibrionales;f__Desulfonatronovibrionaceae;g__Desulfonatronovibrio;s__Desulfonatronovibrio sp003566455	GCA_003566455.1	95	d__Bacteria;p__Desulfobacterota;c__Desulfovibrionia;o__Desulfovibrionales;f__Desulfonatronovibrionaceae;g__Desulfonatronovibrio;s__Desulfonatronovibrio sp003566455	100	0.99	GCA_003566455.1	d__Bacteria;p__Desulfobacterota;c__Desulfovibrionia;o__Desulfovibrionales;f__Desulfonatronovibrionaceae;g__Desulfonatronovibrio;s__Desulfonatronovibrio sp003566455	100	0.99	d__Bacteria;p__Desulfobacterota;c__Desulfovibrionia;o__Desulfovibrionales;f__Desulfonatronovibrionaceae;g__Desulfonatronovibrio;s__	ANI/Placement	topological placement and ANI have congruent species assignments	GCA_007121655.1, s__Desulfonatronovibrio sp007121655, 95.0, 78.66, 0.44; GCA_003557865.1, s__Desulfonatronovibrio sp003557865, 95.0, 78.13, 0.32; GCF_000686525.1, s__Desulfonatronovibrio hydrogenovorans, 95.0, 77.22, 0.19	88.08	11	N/A	N/A
GCA_003561875.1_ASM356187v1_genomic	d__Bacteria;p__Desulfobacterota;c__Desulfuromonadia;o__Desulfuromonadales;f__Syntrophotaleaceae;g__SLLR01;s__SLLR01 sp003561875	GCA_003561875.1	95	d__Bacteria;p__Desulfobacterota;c__Desulfuromonadia;o__Desulfuromonadales;f__Syntrophotaleaceae;g__SLLR01;s__SLLR01 sp003561875	100	0.98	GCA_003561875.1	d__Bacteria;p__Desulfobacterota;c__Desulfuromonadia;o__Desulfuromonadales;f__Syntrophotaleaceae;g__SLLR01;s__SLLR01 sp003561875	100	0.98	d__Bacteria;p__Desulfobacterota;c__Desulfuromonadia;o__Desulfuromonadales;f__Syntrophotaleaceae;g__SLLR01;s__	ANI/Placement	topological placement and ANI have congruent species assignments	GCA_007134025.1, s__SLLR01 sp007134025, 95.0, 86.75, 0.83	90.08	11	N/A	N/A
GCA_003562235.1_ASM356223v1_genomic	d__Bacteria;p__Desulfobacterota;c__Desulfuromonadia;o__Desulfuromonadales;f__Syntrophotaleaceae;g__SLLR01;s__SLLR01 sp007134025	GCA_007134025.1	95	d__Bacteria;p__Desulfobacterota;c__Desulfuromonadia;o__Desulfuromonadales;f__Syntrophotaleaceae;g__SLLR01;s__SLLR01 sp007134025	99.47	0.88	GCA_007134025.1	d__Bacteria;p__Desulfobacterota;c__Desulfuromonadia;o__Desulfuromonadales;f__Syntrophotaleaceae;g__SLLR01;s__SLLR01 sp007134025	99.47	0.88	d__Bacteria;p__Desulfobacterota;c__Desulfuromonadia;o__Desulfuromonadales;f__Syntrophotaleaceae;g__SLLR01;s__	ANI/Placement	topological placement and ANI have congruent species assignments	GCA_003561875.1, s__SLLR01 sp003561875, 95.0, 85.8, 0.76	72.94	11	N/A	N/A
GCA_003554705.1_ASM355470v1_genomic	d__Bacteria;p__Desulfobacterota;c__Syntrophobacteria;o__Syntrophobacterales;f__Syntrophobacteraceae;g__SLCH01;s__SLCH01 sp003566995	GCA_003566995.1	95	d__Bacteria;p__Desulfobacterota;c__Syntrophobacteria;o__Syntrophobacterales;f__Syntrophobacteraceae;g__SLCH01;s__SLCH01 sp003566995	99.54	0.9	GCA_003566995.1	d__Bacteria;p__Desulfobacterota;c__Syntrophobacteria;o__Syntrophobacterales;f__Syntrophobacteraceae;g__SLCH01;s__SLCH01 sp003566995	99.54	0.9	d__Bacteria;p__Desulfobacterota;c__Syntrophobacteria;o__Syntrophobacterales;f__Syntrophobacteraceae;g__SLCH01;s__	ANI/Placement	topological placement and ANI have congruent species assignments	GCA_007125915.1, s__SLCH01 sp007125915, 95.0, 83.3, 0.71	81.61	11	N/A	N/A
GCA_003566995.1_ASM356699v1_genomic	d__Bacteria;p__Desulfobacterota;c__Syntrophobacteria;o__Syntrophobacterales;f__Syntrophobacteraceae;g__SLCH01;s__SLCH01 sp003566995	GCA_003566995.1	95	d__Bacteria;p__Desulfobacterota;c__Syntrophobacteria;o__Syntrophobacterales;f__Syntrophobacteraceae;g__SLCH01;s__SLCH01 sp003566995	100	0.99	GCA_003566995.1	d__Bacteria;p__Desulfobacterota;c__Syntrophobacteria;o__Syntrophobacterales;f__Syntrophobacteraceae;g__SLCH01;s__SLCH01 sp003566995	100	0.99	d__Bacteria;p__Desulfobacterota;c__Syntrophobacteria;o__Syntrophobacterales;f__Syntrophobacteraceae;g__SLCH01;s__	ANI/Placement	topological placement and ANI have congruent species assignments	GCA_007125915.1, s__SLCH01 sp007125915, 95.0, 83.78, 0.81	87.84	11	N/A	N/A
GCA_003552305.1_ASM355230v1_genomic	d__Bacteria;p__Desulfobacterota;c__Syntrophobacteria;o__Syntrophobacterales;f__Syntrophobacteraceae;g__SLCH01;s__SLCH01 sp007125915	GCA_007125915.1	95	d__Bacteria;p__Desulfobacterota;c__Syntrophobacteria;o__Syntrophobacterales;f__Syntrophobacteraceae;g__SLCH01;s__SLCH01 sp007125915	98.26	0.7	GCA_007125915.1	d__Bacteria;p__Desulfobacterota;c__Syntrophobacteria;o__Syntrophobacterales;f__Syntrophobacteraceae;g__SLCH01;s__SLCH01 sp007125915	98.26	0.7	d__Bacteria;p__Desulfobacterota;c__Syntrophobacteria;o__Syntrophobacterales;f__Syntrophobacteraceae;g__SLCH01;s__	ANI/Placement	topological placement and ANI have congruent species assignments	GCA_003566995.1, s__SLCH01 sp003566995, 95.0, 83.5, 0.79	54.86	11	N/A	N/A
GCA_003561075.1_ASM356107v1_genomic	d__Bacteria;p__Desulfobacterota;c__Syntrophobacteria;o__Syntrophobacterales;f__Syntrophobacteraceae;g__SLCH01;s__SLCH01 sp007125915	GCA_007125915.1	95	d__Bacteria;p__Desulfobacterota;c__Syntrophobacteria;o__Syntrophobacterales;f__Syntrophobacteraceae;g__SLCH01;s__SLCH01 sp007125915	98.79	0.66	GCA_007125915.1	d__Bacteria;p__Desulfobacterota;c__Syntrophobacteria;o__Syntrophobacterales;f__Syntrophobacteraceae;g__SLCH01;s__SLCH01 sp007125915	98.79	0.66	d__Bacteria;p__Desulfobacterota;c__Syntrophobacteria;o__Syntrophobacterales;f__Syntrophobacteraceae;g__SLCH01;s__	ANI/Placement	topological placement and ANI have congruent species assignments	GCA_003566995.1, s__SLCH01 sp003566995, 95.0, 83.53, 0.66	61.59	11	N/A	N/A
GCA_003561905.1_ASM356190v1_genomic	d__Bacteria;p__Desulfobacterota;c__Syntrophobacteria;o__Syntrophobacterales;f__Syntrophobacteraceae;g__SLCH01;s__SLCH01 sp007125915	GCA_007125915.1	95	d__Bacteria;p__Desulfobacterota;c__Syntrophobacteria;o__Syntrophobacterales;f__Syntrophobacteraceae;g__SLCH01;s__SLCH01 sp007125915	98.89	0.81	GCA_007125915.1	d__Bacteria;p__Desulfobacterota;c__Syntrophobacteria;o__Syntrophobacterales;f__Syntrophobacteraceae;g__SLCH01;s__SLCH01 sp007125915	98.89	0.81	d__Bacteria;p__Desulfobacterota;c__Syntrophobacteria;o__Syntrophobacterales;f__Syntrophobacteraceae;g__SLCH01;s__	ANI/Placement	topological placement and ANI have congruent species assignments	GCA_003566995.1, s__SLCH01 sp003566995, 95.0, 83.71, 0.75	76.09	11	N/A	N/A
DLM2.Bin.120	d__Bacteria;p__Firmicutes;c__Bacilli;o__Acholeplasmatales;f__Acholeplasmataceae;g__;s__	N/A	N/A	N/A	N/A	N/A	N/A	N/A	N/A	N/A	d__Bacteria;p__Firmicutes;c__Bacilli;o__Acholeplasmatales;f__Acholeplasmataceae;g__;s__	Placement	taxonomic novelty determined using RED	N/A	89.98	11	0.90249	N/A
GCA_003560495.1_ASM356049v1_genomic	d__Bacteria;p__Firmicutes;c__Bacilli;o__Bacillales;f__Salisediminibacteriaceae;g__Alkalicoccus;s__Alkalicoccus sp003560495	GCA_003560495.1	95	d__Bacteria;p__Firmicutes;c__Bacilli;o__Bacillales;f__Salisediminibacteriaceae;g__Alkalicoccus;s__Alkalicoccus sp003560495	100	0.99	GCA_003560495.1	d__Bacteria;p__Firmicutes;c__Bacilli;o__Bacillales;f__Salisediminibacteriaceae;g__Alkalicoccus;s__Alkalicoccus sp003560495	100	0.99	d__Bacteria;p__Firmicutes;c__Bacilli;o__Bacillales;f__Salisediminibacteriaceae;g__Alkalicoccus;s__	ANI/Placement	topological placement and ANI have congruent species assignments	GCF_003044065.1, s__Alkalicoccus saliphilus, 95.0, 92.74, 0.86	91.49	11	N/A	N/A
GCA_003556785.1_ASM355678v1_genomic	d__Bacteria;p__Firmicutes;c__Bacilli;o__Izemoplasmatales;f__Izemoplasmataceae;g__B1SED10-225;s__	N/A	N/A	N/A	N/A	N/A	GCA_003559585.1	d__Bacteria;p__Firmicutes;c__Bacilli;o__Izemoplasmatales;f__Izemoplasmataceae;g__B1SED10-225;s__B1SED10-225 sp003559585	80.99	0.53	d__Bacteria;p__Firmicutes;c__Bacilli;o__Izemoplasmatales;f__Izemoplasmataceae;g__B1SED10-225;s__	Placement	taxonomic classification fully defined by topology	N/A	58.73	11	0.982507	N/A
GCA_003558515.1_ASM355851v1_genomic	d__Bacteria;p__Firmicutes;c__Bacilli;o__Izemoplasmatales;f__Izemoplasmataceae;g__B1SED10-225;s__	N/A	N/A	N/A	N/A	N/A	N/A	N/A	N/A	N/A	d__Bacteria;p__Firmicutes;c__Bacilli;o__Izemoplasmatales;f__Izemoplasmataceae;g__B1SED10-225;s__	Placement	taxonomic classification fully defined by topology	N/A	38.04	11	0.968567	N/A
GCA_003568345.1_ASM356834v1_genomic	d__Bacteria;p__Firmicutes;c__Bacilli;o__Izemoplasmatales;f__Izemoplasmataceae;g__B1SED10-225;s__	N/A	N/A	N/A	N/A	N/A	GCA_007135105.1	d__Bacteria;p__Firmicutes;c__Bacilli;o__Izemoplasmatales;f__Izemoplasmataceae;g__B1SED10-225;s__B1SED10-225 sp007135105	98.6	0.51	d__Bacteria;p__Firmicutes;c__Bacilli;o__Izemoplasmatales;f__Izemoplasmataceae;g__B1SED10-225;s__	Placement	taxonomic classification fully defined by topology	N/A	40.6	11	0.999411	N/A
GCA_003551405.1_ASM355140v1_genomic	d__Bacteria;p__Firmicutes;c__Bacilli;o__Izemoplasmatales;f__Izemoplasmataceae;g__B1SED10-225;s__B1SED10-225 sp003551405	GCA_003551405.1	95	d__Bacteria;p__Firmicutes;c__Bacilli;o__Izemoplasmatales;f__Izemoplasmataceae;g__B1SED10-225;s__B1SED10-225 sp003551405	100	0.98	GCA_003551405.1	d__Bacteria;p__Firmicutes;c__Bacilli;o__Izemoplasmatales;f__Izemoplasmataceae;g__B1SED10-225;s__B1SED10-225 sp003551405	100	0.98	d__Bacteria;p__Firmicutes;c__Bacilli;o__Izemoplasmatales;f__Izemoplasmataceae;g__B1SED10-225;s__	ANI/Placement	topological placement and ANI have congruent species assignments	N/A	74.98	11	N/A	N/A
GCA_003554485.1_ASM355448v1_genomic	d__Bacteria;p__Firmicutes;c__Bacilli;o__Izemoplasmatales;f__Izemoplasmataceae;g__B1SED10-225;s__B1SED10-225 sp003551405	GCA_003551405.1	95	d__Bacteria;p__Firmicutes;c__Bacilli;o__Izemoplasmatales;f__Izemoplasmataceae;g__B1SED10-225;s__B1SED10-225 sp003551405	95.4	0.71	GCA_003551405.1	d__Bacteria;p__Firmicutes;c__Bacilli;o__Izemoplasmatales;f__Izemoplasmataceae;g__B1SED10-225;s__B1SED10-225 sp003551405	95.4	0.71	d__Bacteria;p__Firmicutes;c__Bacilli;o__Izemoplasmatales;f__Izemoplasmataceae;g__B1SED10-225;s__	ANI/Placement	topological placement and ANI have congruent species assignments	N/A	82.2	11	N/A	N/A
GCA_003554735.1_ASM355473v1_genomic	d__Bacteria;p__Firmicutes;c__Bacilli;o__Izemoplasmatales;f__Izemoplasmataceae;g__B1SED10-225;s__B1SED10-225 sp003554735	GCA_003554735.1	95	d__Bacteria;p__Firmicutes;c__Bacilli;o__Izemoplasmatales;f__Izemoplasmataceae;g__B1SED10-225;s__B1SED10-225 sp003554735	100	0.99	GCA_003554735.1	d__Bacteria;p__Firmicutes;c__Bacilli;o__Izemoplasmatales;f__Izemoplasmataceae;g__B1SED10-225;s__B1SED10-225 sp003554735	100	0.99	d__Bacteria;p__Firmicutes;c__Bacilli;o__Izemoplasmatales;f__Izemoplasmataceae;g__B1SED10-225;s__	ANI/Placement	topological placement and ANI have congruent species assignments	N/A	72.16	11	N/A	N/A
GCA_003555335.1_ASM355533v1_genomic	d__Bacteria;p__Firmicutes;c__Bacilli;o__Izemoplasmatales;f__Izemoplasmataceae;g__B1SED10-225;s__B1SED10-225 sp003555335	GCA_003555335.1	95	d__Bacteria;p__Firmicutes;c__Bacilli;o__Izemoplasmatales;f__Izemoplasmataceae;g__B1SED10-225;s__B1SED10-225 sp003555335	100	0.99	GCA_003555335.1	d__Bacteria;p__Firmicutes;c__Bacilli;o__Izemoplasmatales;f__Izemoplasmataceae;g__B1SED10-225;s__B1SED10-225 sp003555335	100	0.99	d__Bacteria;p__Firmicutes;c__Bacilli;o__Izemoplasmatales;f__Izemoplasmataceae;g__B1SED10-225;s__	ANI/Placement	topological placement and ANI have congruent species assignments	N/A	67.36	11	N/A	N/A
GCA_003557505.1_ASM355750v1_genomic	d__Bacteria;p__Firmicutes;c__Bacilli;o__Izemoplasmatales;f__Izemoplasmataceae;g__B1SED10-225;s__B1SED10-225 sp003557505	GCA_003557505.1	95	d__Bacteria;p__Firmicutes;c__Bacilli;o__Izemoplasmatales;f__Izemoplasmataceae;g__B1SED10-225;s__B1SED10-225 sp003557505	100	0.98	GCA_003557505.1	d__Bacteria;p__Firmicutes;c__Bacilli;o__Izemoplasmatales;f__Izemoplasmataceae;g__B1SED10-225;s__B1SED10-225 sp003557505	100	0.98	d__Bacteria;p__Firmicutes;c__Bacilli;o__Izemoplasmatales;f__Izemoplasmataceae;g__B1SED10-225;s__	ANI/Placement	topological placement and ANI have congruent species assignments	N/A	87.52	11	N/A	N/A
GCA_003558105.1_ASM355810v1_genomic	d__Bacteria;p__Firmicutes;c__Bacilli;o__Izemoplasmatales;f__Izemoplasmataceae;g__B1SED10-225;s__B1SED10-225 sp003558105	GCA_003558105.1	95	d__Bacteria;p__Firmicutes;c__Bacilli;o__Izemoplasmatales;f__Izemoplasmataceae;g__B1SED10-225;s__B1SED10-225 sp003558105	100	0.98	GCA_003558105.1	d__Bacteria;p__Firmicutes;c__Bacilli;o__Izemoplasmatales;f__Izemoplasmataceae;g__B1SED10-225;s__B1SED10-225 sp003558105	100	0.98	d__Bacteria;p__Firmicutes;c__Bacilli;o__Izemoplasmatales;f__Izemoplasmataceae;g__B1SED10-225;s__	ANI/Placement	topological placement and ANI have congruent species assignments	N/A	83.95	11	N/A	N/A
GCA_003566975.1_ASM356697v1_genomic	d__Bacteria;p__Firmicutes;c__Bacilli;o__Izemoplasmatales;f__Izemoplasmataceae;g__B1SED10-225;s__B1SED10-225 sp003558105	GCA_003558105.1	95	d__Bacteria;p__Firmicutes;c__Bacilli;o__Izemoplasmatales;f__Izemoplasmataceae;g__B1SED10-225;s__B1SED10-225 sp003558105	99.14	0.85	GCA_003558105.1	d__Bacteria;p__Firmicutes;c__Bacilli;o__Izemoplasmatales;f__Izemoplasmataceae;g__B1SED10-225;s__B1SED10-225 sp003558105	99.14	0.85	d__Bacteria;p__Firmicutes;c__Bacilli;o__Izemoplasmatales;f__Izemoplasmataceae;g__B1SED10-225;s__	ANI/Placement	topological placement and ANI have congruent species assignments	N/A	52.84	11	N/A	N/A
GCA_003559585.1_ASM355958v1_genomic	d__Bacteria;p__Firmicutes;c__Bacilli;o__Izemoplasmatales;f__Izemoplasmataceae;g__B1SED10-225;s__B1SED10-225 sp003559585	GCA_003559585.1	95	d__Bacteria;p__Firmicutes;c__Bacilli;o__Izemoplasmatales;f__Izemoplasmataceae;g__B1SED10-225;s__B1SED10-225 sp003559585	100	0.98	GCA_003559585.1	d__Bacteria;p__Firmicutes;c__Bacilli;o__Izemoplasmatales;f__Izemoplasmataceae;g__B1SED10-225;s__B1SED10-225 sp003559585	100	0.98	d__Bacteria;p__Firmicutes;c__Bacilli;o__Izemoplasmatales;f__Izemoplasmataceae;g__B1SED10-225;s__	ANI/Placement	topological placement and ANI have congruent species assignments	N/A	82.36	11	N/A	N/A
GCA_003560995.1_ASM356099v1_genomic	d__Bacteria;p__Firmicutes;c__Bacilli;o__Izemoplasmatales;f__Izemoplasmataceae;g__B1SED10-225;s__B1SED10-225 sp007135105	GCA_007135105.1	95	d__Bacteria;p__Firmicutes;c__Bacilli;o__Izemoplasmatales;f__Izemoplasmataceae;g__B1SED10-225;s__B1SED10-225 sp007135105	99.5	0.92	GCA_007135105.1	d__Bacteria;p__Firmicutes;c__Bacilli;o__Izemoplasmatales;f__Izemoplasmataceae;g__B1SED10-225;s__B1SED10-225 sp007135105	99.5	0.92	d__Bacteria;p__Firmicutes;c__Bacilli;o__Izemoplasmatales;f__Izemoplasmataceae;g__B1SED10-225;s__	ANI/Placement	topological placement and ANI have congruent species assignments	N/A	80.54	11	N/A	N/A
GCA_003559235.1_ASM355923v1_genomic	d__Bacteria;p__Firmicutes;c__Bacilli;o__Izemoplasmatales;f__Izemoplasmataceae;g__PWME01;s__PWME01 sp003559235	GCA_003559235.1	95	d__Bacteria;p__Firmicutes;c__Bacilli;o__Izemoplasmatales;f__Izemoplasmataceae;g__PWME01;s__PWME01 sp003559235	100	0.98	GCA_003559235.1	d__Bacteria;p__Firmicutes;c__Bacilli;o__Izemoplasmatales;f__Izemoplasmataceae;g__PWME01;s__PWME01 sp003559235	100	0.98	d__Bacteria;p__Firmicutes;c__Bacilli;o__Izemoplasmatales;f__Izemoplasmataceae;g__;s__	ANI/Placement	topological placement and ANI have congruent species assignments	N/A	78.51	11	N/A	N/A
DLM2.Bin.112	d__Bacteria;p__Firmicutes;c__Bacilli;o__Izemoplasmatales;f__Izemoplasmataceae;g__SKGI01;s__	N/A	N/A	N/A	N/A	N/A	GCA_007117555.1	d__Bacteria;p__Firmicutes;c__Bacilli;o__Izemoplasmatales;f__Izemoplasmataceae;g__SKGI01;s__SKGI01 sp007117555	78.74	0.39	d__Bacteria;p__Firmicutes;c__Bacilli;o__Izemoplasmatales;f__Izemoplasmataceae;g__;s__	Placement	taxonomic novelty determined using RED	N/A	92	11	0.973487	N/A
GCA_003558795.1_ASM355879v1_genomic	d__Bacteria;p__Firmicutes;c__Bacilli;o__Izemoplasmatales;f__Izemoplasmataceae;g__SLPE01;s__SLPE01 sp007132145	GCA_007132145.1	95	d__Bacteria;p__Firmicutes;c__Bacilli;o__Izemoplasmatales;f__Izemoplasmataceae;g__SLPE01;s__SLPE01 sp007132145	97.59	0.66	GCA_007132145.1	d__Bacteria;p__Firmicutes;c__Bacilli;o__Izemoplasmatales;f__Izemoplasmataceae;g__SLPE01;s__SLPE01 sp007132145	97.59	0.66	d__Bacteria;p__Firmicutes;c__Bacilli;o__Izemoplasmatales;f__Izemoplasmataceae;g__;s__	ANI/Placement	topological placement and ANI have congruent species assignments	N/A	46.96	11	N/A	N/A
GCA_003560395.1_ASM356039v1_genomic	d__Bacteria;p__Firmicutes;c__Bacilli;o__Izemoplasmatales;f__Izemoplasmataceae;g__SLQR01;s__SLQR01 sp007123975	GCA_007123975.1	95	d__Bacteria;p__Firmicutes;c__Bacilli;o__Izemoplasmatales;f__Izemoplasmataceae;g__SLQR01;s__SLQR01 sp007123975	99.5	0.88	GCA_007123975.1	d__Bacteria;p__Firmicutes;c__Bacilli;o__Izemoplasmatales;f__Izemoplasmataceae;g__SLQR01;s__SLQR01 sp007123975	99.5	0.88	d__Bacteria;p__Firmicutes;c__Bacilli;o__Izemoplasmatales;f__Izemoplasmataceae;g__SLQR01;s__	ANI/Placement	topological placement and ANI have congruent species assignments	GCA_007132465.1, s__SLQR01 sp007132465, 95.0, 80.61, 0.53	77.36	11	N/A	N/A
GCA_003568115.1_ASM356811v1_genomic	d__Bacteria;p__Firmicutes;c__Bacilli;o__Izemoplasmatales;f__Izemoplasmataceae;g__SLQR01;s__SLQR01 sp007123975	GCA_007123975.1	95	d__Bacteria;p__Firmicutes;c__Bacilli;o__Izemoplasmatales;f__Izemoplasmataceae;g__SLQR01;s__SLQR01 sp007123975	99.36	0.79	GCA_007123975.1	d__Bacteria;p__Firmicutes;c__Bacilli;o__Izemoplasmatales;f__Izemoplasmataceae;g__SLQR01;s__SLQR01 sp007123975	99.36	0.79	d__Bacteria;p__Firmicutes;c__Bacilli;o__Izemoplasmatales;f__Izemoplasmataceae;g__SLQR01;s__	ANI/Placement	topological placement and ANI have congruent species assignments	GCA_007132465.1, s__SLQR01 sp007132465, 95.0, 81.27, 0.53	76.11	11	N/A	N/A
GCA_003558005.1_ASM355800v1_genomic	d__Bacteria;p__Firmicutes;c__Bacilli;o__Izemoplasmatales;f__Izemoplasmataceae;g__SLQR01;s__SLQR01 sp007132465	GCA_007132465.1	95	d__Bacteria;p__Firmicutes;c__Bacilli;o__Izemoplasmatales;f__Izemoplasmataceae;g__SLQR01;s__SLQR01 sp007132465	99.89	0.95	GCA_007132465.1	d__Bacteria;p__Firmicutes;c__Bacilli;o__Izemoplasmatales;f__Izemoplasmataceae;g__SLQR01;s__SLQR01 sp007132465	99.89	0.95	d__Bacteria;p__Firmicutes;c__Bacilli;o__Izemoplasmatales;f__Izemoplasmataceae;g__SLQR01;s__	ANI/Placement	topological placement and ANI have congruent species assignments	GCA_007123975.1, s__SLQR01 sp007123975, 95.0, 81.39, 0.61	89.27	11	N/A	N/A
GCA_003551005.1_ASM355100v1_genomic	d__Bacteria;p__Firmicutes;c__Bacilli;o__Izemoplasmatales;f__Izemoplasmataceae;g__T1SED10-81;s__T1SED10-81 sp003551005	GCA_003551005.1	95	d__Bacteria;p__Firmicutes;c__Bacilli;o__Izemoplasmatales;f__Izemoplasmataceae;g__T1SED10-81;s__T1SED10-81 sp003551005	100	1	GCA_003551005.1	d__Bacteria;p__Firmicutes;c__Bacilli;o__Izemoplasmatales;f__Izemoplasmataceae;g__T1SED10-81;s__T1SED10-81 sp003551005	100	1	d__Bacteria;p__Firmicutes;c__Bacilli;o__Izemoplasmatales;f__Izemoplasmataceae;g__T1SED10-81;s__	ANI/Placement	topological placement and ANI have congruent species assignments	GCA_003553945.1, s__T1SED10-81 sp003553945, 95.0, 78.11, 0.25	89.48	11	N/A	N/A
GCA_003554175.1_ASM355417v1_genomic	d__Bacteria;p__Firmicutes;c__Bacilli;o__Izemoplasmatales;f__Izemoplasmataceae;g__T1SED10-81;s__T1SED10-81 sp003551005	GCA_003551005.1	95	d__Bacteria;p__Firmicutes;c__Bacilli;o__Izemoplasmatales;f__Izemoplasmataceae;g__T1SED10-81;s__T1SED10-81 sp003551005	99.83	0.93	GCA_003551005.1	d__Bacteria;p__Firmicutes;c__Bacilli;o__Izemoplasmatales;f__Izemoplasmataceae;g__T1SED10-81;s__T1SED10-81 sp003551005	99.83	0.93	d__Bacteria;p__Firmicutes;c__Bacilli;o__Izemoplasmatales;f__Izemoplasmataceae;g__T1SED10-81;s__	ANI/Placement	topological placement and ANI have congruent species assignments	GCA_003553945.1, s__T1SED10-81 sp003553945, 95.0, 78.14, 0.26	89.64	11	N/A	N/A
GCA_003551455.1_ASM355145v1_genomic	d__Bacteria;p__Firmicutes;c__Bacilli;o__Izemoplasmatales;f__Izemoplasmataceae;g__T1SED10-81;s__T1SED10-81 sp003551455	GCA_003551455.1	95	d__Bacteria;p__Firmicutes;c__Bacilli;o__Izemoplasmatales;f__Izemoplasmataceae;g__T1SED10-81;s__T1SED10-81 sp003551455	100	1	GCA_003551455.1	d__Bacteria;p__Firmicutes;c__Bacilli;o__Izemoplasmatales;f__Izemoplasmataceae;g__T1SED10-81;s__T1SED10-81 sp003551455	100	1	d__Bacteria;p__Firmicutes;c__Bacilli;o__Izemoplasmatales;f__Izemoplasmataceae;g__T1SED10-81;s__	ANI/Placement	topological placement and ANI have congruent species assignments	GCA_003568315.1, s__T1SED10-81 sp003568315, 95.0, 86.43, 0.69; GCA_003552275.1, s__T1SED10-81 sp003552275, 95.0, 85.17, 0.53	47.08	11	N/A	N/A
GCA_003552275.1_ASM355227v1_genomic	d__Bacteria;p__Firmicutes;c__Bacilli;o__Izemoplasmatales;f__Izemoplasmataceae;g__T1SED10-81;s__T1SED10-81 sp003552275	GCA_003552275.1	95	d__Bacteria;p__Firmicutes;c__Bacilli;o__Izemoplasmatales;f__Izemoplasmataceae;g__T1SED10-81;s__T1SED10-81 sp003552275	100	0.99	GCA_003552275.1	d__Bacteria;p__Firmicutes;c__Bacilli;o__Izemoplasmatales;f__Izemoplasmataceae;g__T1SED10-81;s__T1SED10-81 sp003552275	100	0.99	d__Bacteria;p__Firmicutes;c__Bacilli;o__Izemoplasmatales;f__Izemoplasmataceae;g__T1SED10-81;s__	ANI/Placement	topological placement and ANI have congruent species assignments	GCA_003568315.1, s__T1SED10-81 sp003568315, 95.0, 85.23, 0.78; GCA_003551455.1, s__T1SED10-81 sp003551455, 95.0, 85.17, 0.53	60.2	11	N/A	N/A
GCA_003552925.1_ASM355292v1_genomic	d__Bacteria;p__Firmicutes;c__Bacilli;o__Izemoplasmatales;f__Izemoplasmataceae;g__T1SED10-81;s__T1SED10-81 sp003552925	GCA_003552925.1	95	d__Bacteria;p__Firmicutes;c__Bacilli;o__Izemoplasmatales;f__Izemoplasmataceae;g__T1SED10-81;s__T1SED10-81 sp003552925	100	1	GCA_003552925.1	d__Bacteria;p__Firmicutes;c__Bacilli;o__Izemoplasmatales;f__Izemoplasmataceae;g__T1SED10-81;s__T1SED10-81 sp003552925	100	1	d__Bacteria;p__Firmicutes;c__Bacilli;o__Izemoplasmatales;f__Izemoplasmataceae;g__T1SED10-81;s__	ANI/Placement	topological placement and ANI have congruent species assignments	GCA_003554025.1, s__T1SED10-81 sp003554025, 95.0, 84.36, 0.63	68.45	11	N/A	N/A
GCA_003553945.1_ASM355394v1_genomic	d__Bacteria;p__Firmicutes;c__Bacilli;o__Izemoplasmatales;f__Izemoplasmataceae;g__T1SED10-81;s__T1SED10-81 sp003553945	GCA_003553945.1	95	d__Bacteria;p__Firmicutes;c__Bacilli;o__Izemoplasmatales;f__Izemoplasmataceae;g__T1SED10-81;s__T1SED10-81 sp003553945	100	0.99	GCA_003553945.1	d__Bacteria;p__Firmicutes;c__Bacilli;o__Izemoplasmatales;f__Izemoplasmataceae;g__T1SED10-81;s__T1SED10-81 sp003553945	100	0.99	d__Bacteria;p__Firmicutes;c__Bacilli;o__Izemoplasmatales;f__Izemoplasmataceae;g__T1SED10-81;s__	ANI/Placement	topological placement and ANI have congruent species assignments	GCA_003551005.1, s__T1SED10-81 sp003551005, 95.0, 78.11, 0.25	66.41	11	N/A	N/A
GCA_003554025.1_ASM355402v1_genomic	d__Bacteria;p__Firmicutes;c__Bacilli;o__Izemoplasmatales;f__Izemoplasmataceae;g__T1SED10-81;s__T1SED10-81 sp003554025	GCA_003554025.1	95	d__Bacteria;p__Firmicutes;c__Bacilli;o__Izemoplasmatales;f__Izemoplasmataceae;g__T1SED10-81;s__T1SED10-81 sp003554025	100	0.99	GCA_003554025.1	d__Bacteria;p__Firmicutes;c__Bacilli;o__Izemoplasmatales;f__Izemoplasmataceae;g__T1SED10-81;s__T1SED10-81 sp003554025	100	0.99	d__Bacteria;p__Firmicutes;c__Bacilli;o__Izemoplasmatales;f__Izemoplasmataceae;g__T1SED10-81;s__	ANI/Placement	topological placement and ANI have congruent species assignments	GCA_003552925.1, s__T1SED10-81 sp003552925, 95.0, 84.36, 0.63	85.2	11	N/A	N/A
GCA_003550405.1_ASM355040v1_genomic	d__Bacteria;p__Firmicutes;c__Bacilli;o__Izemoplasmatales;f__Izemoplasmataceae;g__T1SED10-81;s__T1SED10-81 sp003568315	GCA_003568315.1	95	d__Bacteria;p__Firmicutes;c__Bacilli;o__Izemoplasmatales;f__Izemoplasmataceae;g__T1SED10-81;s__T1SED10-81 sp003568315	99.46	0.86	GCA_003568315.1	d__Bacteria;p__Firmicutes;c__Bacilli;o__Izemoplasmatales;f__Izemoplasmataceae;g__T1SED10-81;s__T1SED10-81 sp003568315	99.46	0.86	d__Bacteria;p__Firmicutes;c__Bacilli;o__Izemoplasmatales;f__Izemoplasmataceae;g__T1SED10-81;s__	ANI/Placement	topological placement and ANI have congruent species assignments	GCA_003551455.1, s__T1SED10-81 sp003551455, 95.0, 86.17, 0.67; GCA_003552275.1, s__T1SED10-81 sp003552275, 95.0, 85.22, 0.77	80.99	11	N/A	N/A
GCA_003553385.1_ASM355338v1_genomic	d__Bacteria;p__Firmicutes;c__Bacilli;o__Izemoplasmatales;f__Izemoplasmataceae;g__T1SED10-81;s__T1SED10-81 sp003568315	GCA_003568315.1	95	d__Bacteria;p__Firmicutes;c__Bacilli;o__Izemoplasmatales;f__Izemoplasmataceae;g__T1SED10-81;s__T1SED10-81 sp003568315	99.4	0.9	GCA_003568315.1	d__Bacteria;p__Firmicutes;c__Bacilli;o__Izemoplasmatales;f__Izemoplasmataceae;g__T1SED10-81;s__T1SED10-81 sp003568315	99.4	0.9	d__Bacteria;p__Firmicutes;c__Bacilli;o__Izemoplasmatales;f__Izemoplasmataceae;g__T1SED10-81;s__	ANI/Placement	topological placement and ANI have congruent species assignments	GCA_003551455.1, s__T1SED10-81 sp003551455, 95.0, 85.94, 0.54; GCA_003552275.1, s__T1SED10-81 sp003552275, 95.0, 84.4, 0.64	74.82	11	N/A	N/A
GCA_003568315.1_ASM356831v1_genomic	d__Bacteria;p__Firmicutes;c__Bacilli;o__Izemoplasmatales;f__Izemoplasmataceae;g__T1SED10-81;s__T1SED10-81 sp003568315	GCA_003568315.1	95	d__Bacteria;p__Firmicutes;c__Bacilli;o__Izemoplasmatales;f__Izemoplasmataceae;g__T1SED10-81;s__T1SED10-81 sp003568315	100	1	GCA_003568315.1	d__Bacteria;p__Firmicutes;c__Bacilli;o__Izemoplasmatales;f__Izemoplasmataceae;g__T1SED10-81;s__T1SED10-81 sp003568315	100	1	d__Bacteria;p__Firmicutes;c__Bacilli;o__Izemoplasmatales;f__Izemoplasmataceae;g__T1SED10-81;s__	ANI/Placement	topological placement and ANI have congruent species assignments	GCA_003551455.1, s__T1SED10-81 sp003551455, 95.0, 86.43, 0.69; GCA_003552275.1, s__T1SED10-81 sp003552275, 95.0, 85.23, 0.78	90.5	11	N/A	N/A
GCA_003559495.1_ASM355949v1_genomic	d__Bacteria;p__Firmicutes;c__Bacilli;o__RF39;f__CAG-822;g__CSSED10-109M;s__CSSED10-109M sp003559495	GCA_003559495.1	95	d__Bacteria;p__Firmicutes;c__Bacilli;o__RF39;f__CAG-822;g__CSSED10-109M;s__CSSED10-109M sp003559495	100	1	GCA_003559495.1	d__Bacteria;p__Firmicutes;c__Bacilli;o__RF39;f__CAG-822;g__CSSED10-109M;s__CSSED10-109M sp003559495	100	1	d__Bacteria;p__Firmicutes;c__Bacilli;o__RF39;f__CAG-822;g__CSSED10-109M;s__	ANI/Placement	topological placement and ANI have congruent species assignments	GCA_003566505.1, s__CSSED10-109M sp003566505, 95.0, 80.58, 0.49; GCA_003560455.1, s__CSSED10-109M sp003560455, 95.0, 77.86, 0.31	66.41	11	N/A	N/A
GCA_003560455.1_ASM356045v1_genomic	d__Bacteria;p__Firmicutes;c__Bacilli;o__RF39;f__CAG-822;g__CSSED10-109M;s__CSSED10-109M sp003560455	GCA_003560455.1	95	d__Bacteria;p__Firmicutes;c__Bacilli;o__RF39;f__CAG-822;g__CSSED10-109M;s__CSSED10-109M sp003560455	100	0.99	GCA_003560455.1	d__Bacteria;p__Firmicutes;c__Bacilli;o__RF39;f__CAG-822;g__CSSED10-109M;s__CSSED10-109M sp003560455	100	0.99	d__Bacteria;p__Firmicutes;c__Bacilli;o__RF39;f__CAG-822;g__CSSED10-109M;s__	ANI/Placement	topological placement and ANI have congruent species assignments	GCA_003566505.1, s__CSSED10-109M sp003566505, 95.0, 77.95, 0.33; GCA_003559495.1, s__CSSED10-109M sp003559495, 95.0, 77.86, 0.31	66.87	11	N/A	N/A
GCA_003566505.1_ASM356650v1_genomic	d__Bacteria;p__Firmicutes;c__Bacilli;o__RF39;f__CAG-822;g__CSSED10-109M;s__CSSED10-109M sp003566505	GCA_003566505.1	95	d__Bacteria;p__Firmicutes;c__Bacilli;o__RF39;f__CAG-822;g__CSSED10-109M;s__CSSED10-109M sp003566505	100	1	GCA_003566505.1	d__Bacteria;p__Firmicutes;c__Bacilli;o__RF39;f__CAG-822;g__CSSED10-109M;s__CSSED10-109M sp003566505	100	1	d__Bacteria;p__Firmicutes;c__Bacilli;o__RF39;f__CAG-822;g__CSSED10-109M;s__	ANI/Placement	topological placement and ANI have congruent species assignments	GCA_003559495.1, s__CSSED10-109M sp003559495, 95.0, 80.58, 0.49; GCA_003560455.1, s__CSSED10-109M sp003560455, 95.0, 77.95, 0.33	60.16	11	N/A	N/A
GCA_003553525.1_ASM355352v1_genomic	d__Bacteria;p__Firmicutes_A;c__Clostridia;o__Peptostreptococcales;f__T1SED10-28;g__T1SED10-28;s__T1SED10-28 sp003553525	GCA_003553525.1	95	d__Bacteria;p__Firmicutes_A;c__Clostridia;o__Peptostreptococcales;f__T1SED10-28;g__T1SED10-28;s__T1SED10-28 sp003553525	100	0.98	GCA_003553525.1	d__Bacteria;p__Firmicutes_A;c__Clostridia;o__Peptostreptococcales;f__T1SED10-28;g__T1SED10-28;s__T1SED10-28 sp003553525	100	0.98	d__Bacteria;p__Firmicutes_A;c__Clostridia;o__Peptostreptococcales;f__T1SED10-28;g__T1SED10-28;s__	ANI/Placement	topological placement and ANI have congruent species assignments	GCA_007118655.1, s__T1SED10-28 sp007118655, 95.0, 85.49, 0.74; GCA_007134725.1, s__T1SED10-28 sp007134725, 95.0, 82.03, 0.7; GCA_007120165.1, s__T1SED10-28 sp007120165, 95.0, 79.88, 0.51	94.27	11	N/A	N/A
GCA_003554105.1_ASM355410v1_genomic	d__Bacteria;p__Firmicutes_A;c__Clostridia;o__Peptostreptococcales;f__T1SED10-28;g__T1SED10-28;s__T1SED10-28 sp003554105	GCA_003554105.1	95	d__Bacteria;p__Firmicutes_A;c__Clostridia;o__Peptostreptococcales;f__T1SED10-28;g__T1SED10-28;s__T1SED10-28 sp003554105	100	0.99	GCA_003554105.1	d__Bacteria;p__Firmicutes_A;c__Clostridia;o__Peptostreptococcales;f__T1SED10-28;g__T1SED10-28;s__T1SED10-28 sp003554105	100	0.99	d__Bacteria;p__Firmicutes_A;c__Clostridia;o__Peptostreptococcales;f__T1SED10-28;g__T1SED10-28;s__	ANI/Placement	topological placement and ANI have congruent species assignments	N/A	75.42	11	N/A	N/A
GCA_003557105.1_ASM355710v1_genomic	d__Bacteria;p__Firmicutes_A;c__Clostridia;o__Peptostreptococcales;f__T1SED10-28;g__T1SED10-28;s__T1SED10-28 sp003554105	GCA_003554105.1	95	d__Bacteria;p__Firmicutes_A;c__Clostridia;o__Peptostreptococcales;f__T1SED10-28;g__T1SED10-28;s__T1SED10-28 sp003554105	99.59	0.86	GCA_003554105.1	d__Bacteria;p__Firmicutes_A;c__Clostridia;o__Peptostreptococcales;f__T1SED10-28;g__T1SED10-28;s__T1SED10-28 sp003554105	99.59	0.86	d__Bacteria;p__Firmicutes_A;c__Clostridia;o__Peptostreptococcales;f__T1SED10-28;g__T1SED10-28;s__	ANI/Placement	topological placement and ANI have congruent species assignments	N/A	54.58	11	N/A	N/A
GCA_003564795.1_ASM356479v1_genomic	d__Bacteria;p__Firmicutes_A;c__Clostridia;o__Peptostreptococcales;f__T1SED10-28;g__T1SED10-28;s__T1SED10-28 sp003554105	GCA_003554105.1	95	d__Bacteria;p__Firmicutes_A;c__Clostridia;o__Peptostreptococcales;f__T1SED10-28;g__T1SED10-28;s__T1SED10-28 sp003554105	99.75	0.87	GCA_003554105.1	d__Bacteria;p__Firmicutes_A;c__Clostridia;o__Peptostreptococcales;f__T1SED10-28;g__T1SED10-28;s__T1SED10-28 sp003554105	99.75	0.87	d__Bacteria;p__Firmicutes_A;c__Clostridia;o__Peptostreptococcales;f__T1SED10-28;g__T1SED10-28;s__	ANI/Placement	topological placement and ANI have congruent species assignments	N/A	58.83	11	N/A	N/A
GCA_003560155.1_ASM356015v1_genomic	d__Bacteria;p__Firmicutes_A;c__Clostridia;o__Peptostreptococcales;f__Tindalliaceae;g__Tindallia;s__Tindallia sp007134225	GCA_007134225.1	95	d__Bacteria;p__Firmicutes_A;c__Clostridia;o__Peptostreptococcales;f__Tindalliaceae;g__Tindallia;s__Tindallia sp007134225	99.06	0.83	GCA_007134225.1	d__Bacteria;p__Firmicutes_A;c__Clostridia;o__Peptostreptococcales;f__Tindalliaceae;g__Tindallia;s__Tindallia sp007134225	99.06	0.83	d__Bacteria;p__Firmicutes_A;c__Clostridia;o__Peptostreptococcales;f__Tindalliaceae;g__Tindallia;s__	ANI/Placement	topological placement and ANI have congruent species assignments	GCA_003838145.1, s__Tindallia sp003838145, 95.0, 78.72, 0.33	75.54	11	N/A	N/A
GCA_003563355.1_ASM356335v1_genomic	d__Bacteria;p__Firmicutes_A;c__Clostridia;o__Peptostreptococcales;f__Tindalliaceae;g__Tindallia;s__Tindallia sp007134225	GCA_007134225.1	95	d__Bacteria;p__Firmicutes_A;c__Clostridia;o__Peptostreptococcales;f__Tindalliaceae;g__Tindallia;s__Tindallia sp007134225	99.19	0.81	GCA_007134225.1	d__Bacteria;p__Firmicutes_A;c__Clostridia;o__Peptostreptococcales;f__Tindalliaceae;g__Tindallia;s__Tindallia sp007134225	99.19	0.81	d__Bacteria;p__Firmicutes_A;c__Clostridia;o__Peptostreptococcales;f__Tindalliaceae;g__Tindallia;s__	ANI/Placement	topological placement and ANI have congruent species assignments	GCA_003838145.1, s__Tindallia sp003838145, 95.0, 79.1, 0.32	63.71	11	N/A	N/A
GCA_003567975.1_ASM356797v1_genomic	d__Bacteria;p__Firmicutes_A;c__Clostridia;o__Peptostreptococcales;f__Tindalliaceae;g__Tindallia;s__Tindallia sp007134225	GCA_007134225.1	95	d__Bacteria;p__Firmicutes_A;c__Clostridia;o__Peptostreptococcales;f__Tindalliaceae;g__Tindallia;s__Tindallia sp007134225	98.79	0.78	GCA_007134225.1	d__Bacteria;p__Firmicutes_A;c__Clostridia;o__Peptostreptococcales;f__Tindalliaceae;g__Tindallia;s__Tindallia sp007134225	98.79	0.78	d__Bacteria;p__Firmicutes_A;c__Clostridia;o__Peptostreptococcales;f__Tindalliaceae;g__Tindallia;s__	ANI/Placement	topological placement and ANI have congruent species assignments	GCA_003838145.1, s__Tindallia sp003838145, 95.0, 78.63, 0.17	42.64	11	N/A	N/A
GCA_003558625.1_ASM355862v1_genomic	d__Bacteria;p__Firmicutes_B;c__Syntrophomonadia;o__Syntrophomonadales;f__Syntrophomonadaceae;g__PWPP01;s__PWPP01 sp003558625	GCA_003558625.1	95	d__Bacteria;p__Firmicutes_B;c__Syntrophomonadia;o__Syntrophomonadales;f__Syntrophomonadaceae;g__PWPP01;s__PWPP01 sp003558625	100	0.99	GCA_003558625.1	d__Bacteria;p__Firmicutes_B;c__Syntrophomonadia;o__Syntrophomonadales;f__Syntrophomonadaceae;g__PWPP01;s__PWPP01 sp003558625	100	0.99	d__Bacteria;p__Firmicutes_B;c__Syntrophomonadia;o__Syntrophomonadales;f__Syntrophomonadaceae;g__;s__	ANI/Placement	topological placement and ANI have congruent species assignments	N/A	68.49	11	N/A	N/A
GCA_003552675.1_ASM355267v1_genomic	d__Bacteria;p__Firmicutes_D;c__Dethiobacteria;o__DTU022;f__DTU022;g__B1SED10-173;s__	N/A	N/A	N/A	N/A	N/A	GCA_003551865.1	d__Bacteria;p__Firmicutes_D;c__Dethiobacteria;o__DTU022;f__DTU022;g__B1SED10-173;s__B1SED10-173 sp003551865	88.79	0.58	d__Bacteria;p__Firmicutes_D;c__Dethiobacteria;o__DTU022;f__DTU022;g__;s__	Placement	taxonomic novelty determined using RED	N/A	43.63	11	0.968146	N/A
GCA_003551865.1_ASM355186v1_genomic	d__Bacteria;p__Firmicutes_D;c__Dethiobacteria;o__DTU022;f__DTU022;g__B1SED10-173;s__B1SED10-173 sp003551865	GCA_003551865.1	95	d__Bacteria;p__Firmicutes_D;c__Dethiobacteria;o__DTU022;f__DTU022;g__B1SED10-173;s__B1SED10-173 sp003551865	100	0.97	GCA_003551865.1	d__Bacteria;p__Firmicutes_D;c__Dethiobacteria;o__DTU022;f__DTU022;g__B1SED10-173;s__B1SED10-173 sp003551865	100	0.97	d__Bacteria;p__Firmicutes_D;c__Dethiobacteria;o__DTU022;f__DTU022;g__;s__	ANI/Placement	topological placement and ANI have congruent species assignments	N/A	76.39	11	N/A	N/A
GCA_003552005.1_ASM355200v1_genomic	d__Bacteria;p__Firmicutes_D;c__Dethiobacteria;o__DTU022;f__DTU022;g__B1SED10-74M;s__	N/A	N/A	N/A	N/A	N/A	GCA_003550645.1	d__Bacteria;p__Firmicutes_D;c__Dethiobacteria;o__DTU022;f__DTU022;g__B1SED10-74M;s__B1SED10-74M sp003550645	86.95	0.58	d__Bacteria;p__Firmicutes_D;c__Dethiobacteria;o__DTU022;f__DTU022;g__B1SED10-74M;s__	Placement	taxonomic classification fully defined by topology	GCA_003553895.1, s__B1SED10-74M sp003553895, 95.0, 79.99, 0.44; GCA_007121075.1, s__B1SED10-74M sp007121075, 95.0, 79.43, 0.42; GCA_003554615.1, s__B1SED10-74M sp003554615, 95.0, 79.24, 0.42; GCA_003554395.1, s__B1SED10-74M sp003554395, 95.0, 78.47, 0.39; GCA_003567725.1, s__B1SED10-74M sp003567725, 95.0, 78.19, 0.26	63.02	11	0.97877	N/A
GCA_003552505.1_ASM355250v1_genomic	d__Bacteria;p__Firmicutes_D;c__Dethiobacteria;o__DTU022;f__DTU022;g__B1SED10-74M;s__	N/A	N/A	N/A	N/A	N/A	GCA_003553895.1	d__Bacteria;p__Firmicutes_D;c__Dethiobacteria;o__DTU022;f__DTU022;g__B1SED10-74M;s__B1SED10-74M sp003553895	85.28	0.54	d__Bacteria;p__Firmicutes_D;c__Dethiobacteria;o__DTU022;f__DTU022;g__B1SED10-74M;s__	Placement	taxonomic classification fully defined by topology	GCA_003550645.1, s__B1SED10-74M sp003550645, 95.0, 80.34, 0.4; GCA_007121075.1, s__B1SED10-74M sp007121075, 95.0, 79.5, 0.52; GCA_003554615.1, s__B1SED10-74M sp003554615, 95.0, 79.27, 0.29; GCA_003554395.1, s__B1SED10-74M sp003554395, 95.0, 78.98, 0.39; GCA_003567725.1, s__B1SED10-74M sp003567725, 95.0, 78.0, 0.29	53.97	11	0.975111	N/A
GCA_003552905.1_ASM355290v1_genomic	d__Bacteria;p__Firmicutes_D;c__Dethiobacteria;o__DTU022;f__DTU022;g__B1SED10-74M;s__	N/A	N/A	N/A	N/A	N/A	GCA_003553895.1	d__Bacteria;p__Firmicutes_D;c__Dethiobacteria;o__DTU022;f__DTU022;g__B1SED10-74M;s__B1SED10-74M sp003553895	79.48	0.5	d__Bacteria;p__Firmicutes_D;c__Dethiobacteria;o__DTU022;f__DTU022;g__B1SED10-74M;s__	Placement	taxonomic classification fully defined by topology	GCA_003550645.1, s__B1SED10-74M sp003550645, 95.0, 80.69, 0.49; GCA_003554395.1, s__B1SED10-74M sp003554395, 95.0, 79.52, 0.44; GCA_007121075.1, s__B1SED10-74M sp007121075, 95.0, 79.46, 0.5; GCA_003554615.1, s__B1SED10-74M sp003554615, 95.0, 79.17, 0.45; GCA_003567725.1, s__B1SED10-74M sp003567725, 95.0, 78.25, 0.34	74.74	11	0.964349	N/A
GCA_003553955.1_ASM355395v1_genomic	d__Bacteria;p__Firmicutes_D;c__Dethiobacteria;o__DTU022;f__DTU022;g__B1SED10-74M;s__	N/A	N/A	N/A	N/A	N/A	GCA_003550645.1	d__Bacteria;p__Firmicutes_D;c__Dethiobacteria;o__DTU022;f__DTU022;g__B1SED10-74M;s__B1SED10-74M sp003550645	84.6	0.56	d__Bacteria;p__Firmicutes_D;c__Dethiobacteria;o__DTU022;f__DTU022;g__B1SED10-74M;s__	Placement	taxonomic classification fully defined by topology	GCA_007121075.1, s__B1SED10-74M sp007121075, 95.0, 85.39, 0.54; GCA_003553895.1, s__B1SED10-74M sp003553895, 95.0, 79.99, 0.52; GCA_003554615.1, s__B1SED10-74M sp003554615, 95.0, 79.56, 0.41; GCA_003554395.1, s__B1SED10-74M sp003554395, 95.0, 79.44, 0.42; GCA_003567725.1, s__B1SED10-74M sp003567725, 95.0, 78.96, 0.33	67.26	11	0.970307	N/A
GCA_003554725.1_ASM355472v1_genomic	d__Bacteria;p__Firmicutes_D;c__Dethiobacteria;o__DTU022;f__DTU022;g__B1SED10-74M;s__	N/A	N/A	N/A	N/A	N/A	GCA_007119335.1	d__Bacteria;p__Firmicutes_D;c__Dethiobacteria;o__DTU022;f__DTU022;g__B1SED10-74M;s__B1SED10-74M sp007119335	96.67	0.53	d__Bacteria;p__Firmicutes_D;c__Dethiobacteria;o__DTU022;f__DTU022;g__B1SED10-74M;s__	Placement	taxonomic classification fully defined by topology	GCA_003553305.1, s__B1SED10-74M sp003553305, 95.0, 90.32, 0.41	44.17	11	0.998747	N/A
GCA_003550645.1_ASM355064v1_genomic	d__Bacteria;p__Firmicutes_D;c__Dethiobacteria;o__DTU022;f__DTU022;g__B1SED10-74M;s__B1SED10-74M sp003550645	GCA_003550645.1	95	d__Bacteria;p__Firmicutes_D;c__Dethiobacteria;o__DTU022;f__DTU022;g__B1SED10-74M;s__B1SED10-74M sp003550645	100	0.99	GCA_003550645.1	d__Bacteria;p__Firmicutes_D;c__Dethiobacteria;o__DTU022;f__DTU022;g__B1SED10-74M;s__B1SED10-74M sp003550645	100	0.99	d__Bacteria;p__Firmicutes_D;c__Dethiobacteria;o__DTU022;f__DTU022;g__B1SED10-74M;s__	ANI/Placement	topological placement and ANI have congruent species assignments	GCA_003553895.1, s__B1SED10-74M sp003553895, 95.0, 80.75, 0.5; GCA_003554615.1, s__B1SED10-74M sp003554615, 95.0, 79.55, 0.45; GCA_007121075.1, s__B1SED10-74M sp007121075, 95.0, 79.44, 0.47; GCA_003554395.1, s__B1SED10-74M sp003554395, 95.0, 79.22, 0.42; GCA_003567725.1, s__B1SED10-74M sp003567725, 95.0, 78.04, 0.3	72.18	11	N/A	N/A
GCA_003552365.1_ASM355236v1_genomic	d__Bacteria;p__Firmicutes_D;c__Dethiobacteria;o__DTU022;f__DTU022;g__B1SED10-74M;s__B1SED10-74M sp003552365	GCA_003552365.1	95	d__Bacteria;p__Firmicutes_D;c__Dethiobacteria;o__DTU022;f__DTU022;g__B1SED10-74M;s__B1SED10-74M sp003552365	100	0.98	GCA_003552365.1	d__Bacteria;p__Firmicutes_D;c__Dethiobacteria;o__DTU022;f__DTU022;g__B1SED10-74M;s__B1SED10-74M sp003552365	100	0.98	d__Bacteria;p__Firmicutes_D;c__Dethiobacteria;o__DTU022;f__DTU022;g__B1SED10-74M;s__	ANI/Placement	topological placement and ANI have congruent species assignments	N/A	71.92	11	N/A	N/A
GCA_003553605.1_ASM355360v1_genomic	d__Bacteria;p__Firmicutes_D;c__Dethiobacteria;o__DTU022;f__DTU022;g__B1SED10-74M;s__B1SED10-74M sp003552365	GCA_003552365.1	95	d__Bacteria;p__Firmicutes_D;c__Dethiobacteria;o__DTU022;f__DTU022;g__B1SED10-74M;s__B1SED10-74M sp003552365	99.03	0.66	GCA_003552365.1	d__Bacteria;p__Firmicutes_D;c__Dethiobacteria;o__DTU022;f__DTU022;g__B1SED10-74M;s__B1SED10-74M sp003552365	99.03	0.66	d__Bacteria;p__Firmicutes_D;c__Dethiobacteria;o__DTU022;f__DTU022;g__B1SED10-74M;s__	ANI/Placement	topological placement and ANI have congruent species assignments	N/A	72.82	11	N/A	N/A
GCA_003553305.1_ASM355330v1_genomic	d__Bacteria;p__Firmicutes_D;c__Dethiobacteria;o__DTU022;f__DTU022;g__B1SED10-74M;s__B1SED10-74M sp003553305	GCA_003553305.1	95	d__Bacteria;p__Firmicutes_D;c__Dethiobacteria;o__DTU022;f__DTU022;g__B1SED10-74M;s__B1SED10-74M sp003553305	100	0.99	GCA_003553305.1	d__Bacteria;p__Firmicutes_D;c__Dethiobacteria;o__DTU022;f__DTU022;g__B1SED10-74M;s__B1SED10-74M sp003553305	100	0.99	d__Bacteria;p__Firmicutes_D;c__Dethiobacteria;o__DTU022;f__DTU022;g__B1SED10-74M;s__	ANI/Placement	topological placement and ANI have congruent species assignments	GCA_007119335.1, s__B1SED10-74M sp007119335, 95.0, 91.28, 0.58	60.83	11	N/A	N/A
GCA_003550865.1_ASM355086v1_genomic	d__Bacteria;p__Firmicutes_D;c__Dethiobacteria;o__DTU022;f__DTU022;g__B1SED10-74M;s__B1SED10-74M sp003553895	GCA_003553895.1	95	d__Bacteria;p__Firmicutes_D;c__Dethiobacteria;o__DTU022;f__DTU022;g__B1SED10-74M;s__B1SED10-74M sp003553895	99.09	0.79	GCA_003553895.1	d__Bacteria;p__Firmicutes_D;c__Dethiobacteria;o__DTU022;f__DTU022;g__B1SED10-74M;s__B1SED10-74M sp003553895	99.09	0.79	d__Bacteria;p__Firmicutes_D;c__Dethiobacteria;o__DTU022;f__DTU022;g__B1SED10-74M;s__	ANI/Placement	topological placement and ANI have congruent species assignments	GCA_003550645.1, s__B1SED10-74M sp003550645, 95.0, 80.5, 0.51; GCA_007121075.1, s__B1SED10-74M sp007121075, 95.0, 79.5, 0.58; GCA_003554395.1, s__B1SED10-74M sp003554395, 95.0, 79.43, 0.47; GCA_003554615.1, s__B1SED10-74M sp003554615, 95.0, 79.36, 0.35; GCA_007130825.1, s__B1SED10-74M sp007130825, 95.0, 78.96, 0.26; GCA_003567725.1, s__B1SED10-74M sp003567725, 95.0, 78.37, 0.35	75.52	11	N/A	N/A
GCA_003553895.1_ASM355389v1_genomic	d__Bacteria;p__Firmicutes_D;c__Dethiobacteria;o__DTU022;f__DTU022;g__B1SED10-74M;s__B1SED10-74M sp003553895	GCA_003553895.1	95	d__Bacteria;p__Firmicutes_D;c__Dethiobacteria;o__DTU022;f__DTU022;g__B1SED10-74M;s__B1SED10-74M sp003553895	100	0.99	GCA_003553895.1	d__Bacteria;p__Firmicutes_D;c__Dethiobacteria;o__DTU022;f__DTU022;g__B1SED10-74M;s__B1SED10-74M sp003553895	100	0.99	d__Bacteria;p__Firmicutes_D;c__Dethiobacteria;o__DTU022;f__DTU022;g__B1SED10-74M;s__	ANI/Placement	topological placement and ANI have congruent species assignments	GCA_003550645.1, s__B1SED10-74M sp003550645, 95.0, 80.75, 0.5; GCA_007121075.1, s__B1SED10-74M sp007121075, 95.0, 79.73, 0.55; GCA_003554395.1, s__B1SED10-74M sp003554395, 95.0, 79.51, 0.4; GCA_003554615.1, s__B1SED10-74M sp003554615, 95.0, 79.45, 0.38; GCA_007130825.1, s__B1SED10-74M sp007130825, 95.0, 79.38, 0.28; GCA_003567725.1, s__B1SED10-74M sp003567725, 95.0, 78.38, 0.34	74.31	11	N/A	N/A
GCA_003554395.1_ASM355439v1_genomic	d__Bacteria;p__Firmicutes_D;c__Dethiobacteria;o__DTU022;f__DTU022;g__B1SED10-74M;s__B1SED10-74M sp003554395	GCA_003554395.1	95	d__Bacteria;p__Firmicutes_D;c__Dethiobacteria;o__DTU022;f__DTU022;g__B1SED10-74M;s__B1SED10-74M sp003554395	100	0.99	GCA_003554395.1	d__Bacteria;p__Firmicutes_D;c__Dethiobacteria;o__DTU022;f__DTU022;g__B1SED10-74M;s__B1SED10-74M sp003554395	100	0.99	d__Bacteria;p__Firmicutes_D;c__Dethiobacteria;o__DTU022;f__DTU022;g__B1SED10-74M;s__	ANI/Placement	topological placement and ANI have congruent species assignments	GCA_003554615.1, s__B1SED10-74M sp003554615, 95.0, 80.04, 0.49; GCA_007121075.1, s__B1SED10-74M sp007121075, 95.0, 79.71, 0.57; GCA_003553895.1, s__B1SED10-74M sp003553895, 95.0, 79.51, 0.4; GCA_003550645.1, s__B1SED10-74M sp003550645, 95.0, 79.22, 0.42; GCA_003567725.1, s__B1SED10-74M sp003567725, 95.0, 78.56, 0.35; GCA_007130825.1, s__B1SED10-74M sp007130825, 95.0, 77.74, 0.3; GCA_007128625.1, …	81.9	11	N/A	N/A
GCA_003554615.1_ASM355461v1_genomic	d__Bacteria;p__Firmicutes_D;c__Dethiobacteria;o__DTU022;f__DTU022;g__B1SED10-74M;s__B1SED10-74M sp003554615	GCA_003554615.1	95	d__Bacteria;p__Firmicutes_D;c__Dethiobacteria;o__DTU022;f__DTU022;g__B1SED10-74M;s__B1SED10-74M sp003554615	100	0.99	GCA_003554615.1	d__Bacteria;p__Firmicutes_D;c__Dethiobacteria;o__DTU022;f__DTU022;g__B1SED10-74M;s__B1SED10-74M sp003554615	100	0.99	d__Bacteria;p__Firmicutes_D;c__Dethiobacteria;o__DTU022;f__DTU022;g__B1SED10-74M;s__	ANI/Placement	topological placement and ANI have congruent species assignments	GCA_007121075.1, s__B1SED10-74M sp007121075, 95.0, 94.19, 0.85; GCA_003554395.1, s__B1SED10-74M sp003554395, 95.0, 80.04, 0.49; GCA_003550645.1, s__B1SED10-74M sp003550645, 95.0, 79.55, 0.45; GCA_003553895.1, s__B1SED10-74M sp003553895, 95.0, 79.45, 0.38; GCA_003567725.1, s__B1SED10-74M sp003567725, 95.0, 79.23, 0.39; GCA_007130825.1, s__B1SED10-74M sp007130825, 95.0, 77.67, 0.27	68.04	11	N/A	N/A
GCA_003558195.1_ASM355819v1_genomic	d__Bacteria;p__Firmicutes_D;c__Dethiobacteria;o__DTU022;f__DTU022;g__B1SED10-74M;s__B1SED10-74M sp003558195	GCA_003558195.1	95	d__Bacteria;p__Firmicutes_D;c__Dethiobacteria;o__DTU022;f__DTU022;g__B1SED10-74M;s__B1SED10-74M sp003558195	100	0.98	GCA_003558195.1	d__Bacteria;p__Firmicutes_D;c__Dethiobacteria;o__DTU022;f__DTU022;g__B1SED10-74M;s__B1SED10-74M sp003558195	100	0.98	d__Bacteria;p__Firmicutes_D;c__Dethiobacteria;o__DTU022;f__DTU022;g__B1SED10-74M;s__	ANI/Placement	topological placement and ANI have congruent species assignments	GCA_003567725.1, s__B1SED10-74M sp003567725, 95.0, 82.06, 0.59	69.23	11	N/A	N/A
GCA_003560055.1_ASM356005v1_genomic	d__Bacteria;p__Firmicutes_D;c__Dethiobacteria;o__DTU022;f__DTU022;g__B1SED10-74M;s__B1SED10-74M sp003567725	GCA_003567725.1	95	d__Bacteria;p__Firmicutes_D;c__Dethiobacteria;o__DTU022;f__DTU022;g__B1SED10-74M;s__B1SED10-74M sp003567725	99.56	0.8	GCA_003567725.1	d__Bacteria;p__Firmicutes_D;c__Dethiobacteria;o__DTU022;f__DTU022;g__B1SED10-74M;s__B1SED10-74M sp003567725	99.56	0.8	d__Bacteria;p__Firmicutes_D;c__Dethiobacteria;o__DTU022;f__DTU022;g__B1SED10-74M;s__	ANI/Placement	topological placement and ANI have congruent species assignments	GCA_003558195.1, s__B1SED10-74M sp003558195, 95.0, 81.7, 0.62; GCA_007121075.1, s__B1SED10-74M sp007121075, 95.0, 78.89, 0.32; GCA_003554615.1, s__B1SED10-74M sp003554615, 95.0, 78.59, 0.34; GCA_003553895.1, s__B1SED10-74M sp003553895, 95.0, 78.29, 0.33; GCA_003554395.1, s__B1SED10-74M sp003554395, 95.0, 78.19, 0.32; GCA_003550645.1, s__B1SED10-74M sp003550645, 95.0, 77.9, 0.28	74.07	11	N/A	N/A
GCA_003563265.1_ASM356326v1_genomic	d__Bacteria;p__Firmicutes_D;c__Dethiobacteria;o__DTU022;f__DTU022;g__B1SED10-74M;s__B1SED10-74M sp003567725	GCA_003567725.1	95	d__Bacteria;p__Firmicutes_D;c__Dethiobacteria;o__DTU022;f__DTU022;g__B1SED10-74M;s__B1SED10-74M sp003567725	99.44	0.71	GCA_003567725.1	d__Bacteria;p__Firmicutes_D;c__Dethiobacteria;o__DTU022;f__DTU022;g__B1SED10-74M;s__B1SED10-74M sp003567725	99.44	0.71	d__Bacteria;p__Firmicutes_D;c__Dethiobacteria;o__DTU022;f__DTU022;g__B1SED10-74M;s__	ANI/Placement	topological placement and ANI have congruent species assignments	GCA_003558195.1, s__B1SED10-74M sp003558195, 95.0, 81.82, 0.57; GCA_003554615.1, s__B1SED10-74M sp003554615, 95.0, 79.61, 0.3; GCA_007121075.1, s__B1SED10-74M sp007121075, 95.0, 79.29, 0.32; GCA_003554395.1, s__B1SED10-74M sp003554395, 95.0, 78.63, 0.32; GCA_003553895.1, s__B1SED10-74M sp003553895, 95.0, 78.47, 0.32; GCA_003550645.1, s__B1SED10-74M sp003550645, 95.0, 78.28, 0.28	75.89	11	N/A	N/A
GCA_003567725.1_ASM356772v1_genomic	d__Bacteria;p__Firmicutes_D;c__Dethiobacteria;o__DTU022;f__DTU022;g__B1SED10-74M;s__B1SED10-74M sp003567725	GCA_003567725.1	95	d__Bacteria;p__Firmicutes_D;c__Dethiobacteria;o__DTU022;f__DTU022;g__B1SED10-74M;s__B1SED10-74M sp003567725	100	1	GCA_003567725.1	d__Bacteria;p__Firmicutes_D;c__Dethiobacteria;o__DTU022;f__DTU022;g__B1SED10-74M;s__B1SED10-74M sp003567725	100	1	d__Bacteria;p__Firmicutes_D;c__Dethiobacteria;o__DTU022;f__DTU022;g__B1SED10-74M;s__	ANI/Placement	topological placement and ANI have congruent species assignments	GCA_003558195.1, s__B1SED10-74M sp003558195, 95.0, 82.06, 0.59; GCA_003554615.1, s__B1SED10-74M sp003554615, 95.0, 79.23, 0.39; GCA_007121075.1, s__B1SED10-74M sp007121075, 95.0, 78.77, 0.35; GCA_003554395.1, s__B1SED10-74M sp003554395, 95.0, 78.56, 0.35; GCA_003553895.1, s__B1SED10-74M sp003553895, 95.0, 78.38, 0.34; GCA_003550645.1, s__B1SED10-74M sp003550645, 95.0, 78.04, 0.3	85.38	11	N/A	N/A
GCA_003551585.1_ASM355158v1_genomic	d__Bacteria;p__Firmicutes_D;c__Dethiobacteria;o__DTU022;f__DTU022;g__B1SED10-74M;s__B1SED10-74M sp007128625	GCA_007128625.1	95	d__Bacteria;p__Firmicutes_D;c__Dethiobacteria;o__DTU022;f__DTU022;g__B1SED10-74M;s__B1SED10-74M sp007128625	99.32	0.88	GCA_007128625.1	d__Bacteria;p__Firmicutes_D;c__Dethiobacteria;o__DTU022;f__DTU022;g__B1SED10-74M;s__B1SED10-74M sp007128625	99.32	0.88	d__Bacteria;p__Firmicutes_D;c__Dethiobacteria;o__DTU022;f__DTU022;g__B1SED10-74M;s__	ANI/Placement	topological placement and ANI have congruent species assignments	GCA_007130825.1, s__B1SED10-74M sp007130825, 95.0, 79.53, 0.57	83.27	11	N/A	N/A
GCA_003562905.1_ASM356290v1_genomic	d__Bacteria;p__Firmicutes_D;c__Dethiobacteria;o__DTU022;f__DTU022;g__B1SED10-74M;s__B1SED10-74M sp007128625	GCA_007128625.1	95	d__Bacteria;p__Firmicutes_D;c__Dethiobacteria;o__DTU022;f__DTU022;g__B1SED10-74M;s__B1SED10-74M sp007128625	99.44	0.86	GCA_007128625.1	d__Bacteria;p__Firmicutes_D;c__Dethiobacteria;o__DTU022;f__DTU022;g__B1SED10-74M;s__B1SED10-74M sp007128625	99.44	0.86	d__Bacteria;p__Firmicutes_D;c__Dethiobacteria;o__DTU022;f__DTU022;g__B1SED10-74M;s__	ANI/Placement	topological placement and ANI have congruent species assignments	GCA_007130825.1, s__B1SED10-74M sp007130825, 95.0, 79.39, 0.51	63.51	11	N/A	N/A
GCA_003550705.1_ASM355070v1_genomic	d__Bacteria;p__Firmicutes_D;c__Dethiobacteria;o__DTU022;f__DTU022;g__B1SED10-74M;s__B1SED10-74M sp007130825	GCA_007130825.1	95	d__Bacteria;p__Firmicutes_D;c__Dethiobacteria;o__DTU022;f__DTU022;g__B1SED10-74M;s__B1SED10-74M sp007130825	99.32	0.81	GCA_007130825.1	d__Bacteria;p__Firmicutes_D;c__Dethiobacteria;o__DTU022;f__DTU022;g__B1SED10-74M;s__B1SED10-74M sp007130825	99.32	0.81	d__Bacteria;p__Firmicutes_D;c__Dethiobacteria;o__DTU022;f__DTU022;g__B1SED10-74M;s__	ANI/Placement	topological placement and ANI have congruent species assignments	GCA_007128625.1, s__B1SED10-74M sp007128625, 95.0, 79.36, 0.42	44.88	11	N/A	N/A
GCA_003553735.1_ASM355373v1_genomic	d__Bacteria;p__Firmicutes_D;c__Dethiobacteria;o__DTU022;f__DTU022;g__B1SED10-74M;s__B1SED10-74M sp007130825	GCA_007130825.1	95	d__Bacteria;p__Firmicutes_D;c__Dethiobacteria;o__DTU022;f__DTU022;g__B1SED10-74M;s__B1SED10-74M sp007130825	99.73	0.79	GCA_007130825.1	d__Bacteria;p__Firmicutes_D;c__Dethiobacteria;o__DTU022;f__DTU022;g__B1SED10-74M;s__B1SED10-74M sp007130825	99.73	0.79	d__Bacteria;p__Firmicutes_D;c__Dethiobacteria;o__DTU022;f__DTU022;g__B1SED10-74M;s__	ANI/Placement	topological placement and ANI have congruent species assignments	GCA_007128625.1, s__B1SED10-74M sp007128625, 95.0, 79.71, 0.5; GCA_007121075.1, s__B1SED10-74M sp007121075, 95.0, 78.16, 0.24; GCA_003554395.1, s__B1SED10-74M sp003554395, 95.0, 77.79, 0.27; GCA_003554615.1, s__B1SED10-74M sp003554615, 95.0, 77.63, 0.28	78.91	11	N/A	N/A
GCA_003564435.1_ASM356443v1_genomic	d__Bacteria;p__Firmicutes_D;c__Dethiobacteria;o__DTU022;f__DTU022;g__B1SED10-74M;s__B1SED10-74M sp007130825	GCA_007130825.1	95	d__Bacteria;p__Firmicutes_D;c__Dethiobacteria;o__DTU022;f__DTU022;g__B1SED10-74M;s__B1SED10-74M sp007130825	99.82	0.82	GCA_007130825.1	d__Bacteria;p__Firmicutes_D;c__Dethiobacteria;o__DTU022;f__DTU022;g__B1SED10-74M;s__B1SED10-74M sp007130825	99.82	0.82	d__Bacteria;p__Firmicutes_D;c__Dethiobacteria;o__DTU022;f__DTU022;g__B1SED10-74M;s__	ANI/Placement	topological placement and ANI have congruent species assignments	GCA_007128625.1, s__B1SED10-74M sp007128625, 95.0, 79.32, 0.42; GCA_007121075.1, s__B1SED10-74M sp007121075, 95.0, 77.86, 0.27; GCA_003554395.1, s__B1SED10-74M sp003554395, 95.0, 77.6, 0.22; GCA_003554615.1, s__B1SED10-74M sp003554615, 95.0, 77.4, 0.26	51.45	11	N/A	N/A
GCA_003563695.1_ASM356369v1_genomic	d__Bacteria;p__Firmicutes_D;c__Dethiobacteria;o__DTU022;f__DTU022;g__SKPH01;s__	N/A	N/A	N/A	N/A	N/A	GCA_003562605.1	d__Bacteria;p__Firmicutes_D;c__Dethiobacteria;o__DTU022;f__DTU022;g__SKPH01;s__SKPH01 sp003562605	81.28	0.31	d__Bacteria;p__Firmicutes_D;c__Dethiobacteria;o__DTU022;f__DTU022;g__SKPH01;s__	Placement	taxonomic classification fully defined by topology	GCA_007119615.1, s__SKPH01 sp007119615, 95.0, 81.07, 0.48	52.86	11	0.937493	N/A
GCA_003562605.1_ASM356260v1_genomic	d__Bacteria;p__Firmicutes_D;c__Dethiobacteria;o__DTU022;f__DTU022;g__SKPH01;s__SKPH01 sp003562605	GCA_003562605.1	95	d__Bacteria;p__Firmicutes_D;c__Dethiobacteria;o__DTU022;f__DTU022;g__SKPH01;s__SKPH01 sp003562605	100	0.98	GCA_003562605.1	d__Bacteria;p__Firmicutes_D;c__Dethiobacteria;o__DTU022;f__DTU022;g__SKPH01;s__SKPH01 sp003562605	100	0.98	d__Bacteria;p__Firmicutes_D;c__Dethiobacteria;o__DTU022;f__DTU022;g__SKPH01;s__	ANI/Placement	topological placement and ANI have congruent species assignments	GCA_007119615.1, s__SKPH01 sp007119615, 95.0, 78.89, 0.46	60.1	11	N/A	N/A
GCA_003562785.1_ASM356278v1_genomic	d__Bacteria;p__Firmicutes_D;c__Dethiobacteria;o__DTU022;f__DTU022;g__SLPH01;s__SLPH01 sp007132095	GCA_007132095.1	95	d__Bacteria;p__Firmicutes_D;c__Dethiobacteria;o__DTU022;f__DTU022;g__SLPH01;s__SLPH01 sp007132095	98.99	0.81	GCA_007132095.1	d__Bacteria;p__Firmicutes_D;c__Dethiobacteria;o__DTU022;f__DTU022;g__SLPH01;s__SLPH01 sp007132095	98.99	0.81	d__Bacteria;p__Firmicutes_D;c__Dethiobacteria;o__DTU022;f__DTU022;g__;s__	ANI/Placement	topological placement and ANI have congruent species assignments	N/A	57.18	11	N/A	N/A
GCA_003553845.1_ASM355384v1_genomic	d__Bacteria;p__Firmicutes_D;c__Dethiobacteria;o__DTU022;f__DTU022;g__T3SED10-7;s__	N/A	N/A	N/A	N/A	N/A	GCA_007126465.1	d__Bacteria;p__Firmicutes_D;c__Dethiobacteria;o__DTU022;f__DTU022;g__T3SED10-7;s__T3SED10-7 sp007126465	99.05	0.61	d__Bacteria;p__Firmicutes_D;c__Dethiobacteria;o__DTU022;f__DTU022;g__T3SED10-7;s__	Placement	taxonomic classification fully defined by topology	GCA_003566935.1, s__T3SED10-7 sp003566935, 95.0, 87.72, 0.45; GCA_003564505.1, s__T3SED10-7 sp003564505, 95.0, 87.25, 0.57	45.56	11	0.99841	N/A
GCA_003553975.1_ASM355397v1_genomic	d__Bacteria;p__Firmicutes_D;c__Dethiobacteria;o__DTU022;f__DTU022;g__T3SED10-7;s__	N/A	N/A	N/A	N/A	N/A	GCA_007127255.1	d__Bacteria;p__Firmicutes_D;c__Dethiobacteria;o__DTU022;f__DTU022;g__T3SED10-7;s__T3SED10-7 sp007127255	94.34	0.65	d__Bacteria;p__Firmicutes_D;c__Dethiobacteria;o__DTU022;f__DTU022;g__T3SED10-7;s__	Placement	taxonomic classification fully defined by topology	GCA_003564055.1, s__T3SED10-7 sp003564055, 95.0, 81.82, 0.32; GCA_007136055.1, s__T3SED10-7 sp007136055, 95.0, 79.83, 0.45; GCA_007119965.1, s__T3SED10-7 sp007119965, 95.0, 78.37, 0.37	63.21	11	0.989282	N/A
GCA_003559295.1_ASM355929v1_genomic	d__Bacteria;p__Firmicutes_D;c__Dethiobacteria;o__DTU022;f__DTU022;g__T3SED10-7;s__	N/A	N/A	N/A	N/A	N/A	N/A	N/A	N/A	N/A	d__Bacteria;p__Firmicutes_D;c__Dethiobacteria;o__DTU022;f__DTU022;g__T3SED10-7;s__	Placement	taxonomic classification fully defined by topology	GCA_007126465.1, s__T3SED10-7 sp007126465, 95.0, 82.33, 0.55; GCA_003564505.1, s__T3SED10-7 sp003564505, 95.0, 82.11, 0.4; GCA_003566935.1, s__T3SED10-7 sp003566935, 95.0, 82.07, 0.43	40.77	11	0.969027	N/A
GCA_003563115.1_ASM356311v1_genomic	d__Bacteria;p__Firmicutes_D;c__Dethiobacteria;o__DTU022;f__DTU022;g__T3SED10-7;s__	N/A	N/A	N/A	N/A	N/A	GCA_007130585.1	d__Bacteria;p__Firmicutes_D;c__Dethiobacteria;o__DTU022;f__DTU022;g__T3SED10-7;s__T3SED10-7 sp007130585	98.42	0.5	d__Bacteria;p__Firmicutes_D;c__Dethiobacteria;o__DTU022;f__DTU022;g__T3SED10-7;s__	Placement	taxonomic classification fully defined by topology	GCA_007119965.1, s__T3SED10-7 sp007119965, 95.0, 78.1, 0.25	50.58	11	0.985707	N/A
GCA_003564315.1_ASM356431v1_genomic	d__Bacteria;p__Firmicutes_D;c__Dethiobacteria;o__DTU022;f__DTU022;g__T3SED10-7;s__	N/A	N/A	N/A	N/A	N/A	GCA_007126465.1	d__Bacteria;p__Firmicutes_D;c__Dethiobacteria;o__DTU022;f__DTU022;g__T3SED10-7;s__T3SED10-7 sp007126465	98.79	0.63	d__Bacteria;p__Firmicutes_D;c__Dethiobacteria;o__DTU022;f__DTU022;g__T3SED10-7;s__	Placement	taxonomic classification fully defined by topology	GCA_003566935.1, s__T3SED10-7 sp003566935, 95.0, 87.29, 0.54; GCA_003564505.1, s__T3SED10-7 sp003564505, 95.0, 86.46, 0.65	49.27	11	0.998788	N/A
GCA_003564055.1_ASM356405v1_genomic	d__Bacteria;p__Firmicutes_D;c__Dethiobacteria;o__DTU022;f__DTU022;g__T3SED10-7;s__T3SED10-7 sp003564055	GCA_003564055.1	95	d__Bacteria;p__Firmicutes_D;c__Dethiobacteria;o__DTU022;f__DTU022;g__T3SED10-7;s__T3SED10-7 sp003564055	100	0.99	GCA_003564055.1	d__Bacteria;p__Firmicutes_D;c__Dethiobacteria;o__DTU022;f__DTU022;g__T3SED10-7;s__T3SED10-7 sp003564055	100	0.99	d__Bacteria;p__Firmicutes_D;c__Dethiobacteria;o__DTU022;f__DTU022;g__T3SED10-7;s__	ANI/Placement	topological placement and ANI have congruent species assignments	GCA_007127255.1, s__T3SED10-7 sp007127255, 95.0, 81.36, 0.4; GCA_007136055.1, s__T3SED10-7 sp007136055, 95.0, 80.43, 0.5; GCA_007119965.1, s__T3SED10-7 sp007119965, 95.0, 77.91, 0.37	67.3	11	N/A	N/A
GCA_003567895.1_ASM356789v1_genomic	d__Bacteria;p__Firmicutes_D;c__Dethiobacteria;o__DTU022;f__DTU022;g__T3SED10-7;s__T3SED10-7 sp003564055	GCA_003564055.1	95	d__Bacteria;p__Firmicutes_D;c__Dethiobacteria;o__DTU022;f__DTU022;g__T3SED10-7;s__T3SED10-7 sp003564055	98.35	0.65	GCA_003564055.1	d__Bacteria;p__Firmicutes_D;c__Dethiobacteria;o__DTU022;f__DTU022;g__T3SED10-7;s__T3SED10-7 sp003564055	98.35	0.65	d__Bacteria;p__Firmicutes_D;c__Dethiobacteria;o__DTU022;f__DTU022;g__T3SED10-7;s__	ANI/Placement	topological placement and ANI have congruent species assignments	GCA_007136055.1, s__T3SED10-7 sp007136055, 95.0, 82.21, 0.37; GCA_007127255.1, s__T3SED10-7 sp007127255, 95.0, 81.93, 0.39	64.78	11	N/A	N/A
GCA_003550525.1_ASM355052v1_genomic	d__Bacteria;p__Firmicutes_D;c__Dethiobacteria;o__DTU022;f__DTU022;g__T3SED10-7;s__T3SED10-7 sp003564505	GCA_003564505.1	95	d__Bacteria;p__Firmicutes_D;c__Dethiobacteria;o__DTU022;f__DTU022;g__T3SED10-7;s__T3SED10-7 sp003564505	98.84	0.84	GCA_003564505.1	d__Bacteria;p__Firmicutes_D;c__Dethiobacteria;o__DTU022;f__DTU022;g__T3SED10-7;s__T3SED10-7 sp003564505	98.84	0.84	d__Bacteria;p__Firmicutes_D;c__Dethiobacteria;o__DTU022;f__DTU022;g__T3SED10-7;s__	ANI/Placement	topological placement and ANI have congruent species assignments	GCA_003566935.1, s__T3SED10-7 sp003566935, 95.0, 89.22, 0.64; GCA_007126465.1, s__T3SED10-7 sp007126465, 95.0, 87.94, 0.57	70.5	11	N/A	N/A
GCA_003564505.1_ASM356450v1_genomic	d__Bacteria;p__Firmicutes_D;c__Dethiobacteria;o__DTU022;f__DTU022;g__T3SED10-7;s__T3SED10-7 sp003564505	GCA_003564505.1	95	d__Bacteria;p__Firmicutes_D;c__Dethiobacteria;o__DTU022;f__DTU022;g__T3SED10-7;s__T3SED10-7 sp003564505	100	0.98	GCA_003564505.1	d__Bacteria;p__Firmicutes_D;c__Dethiobacteria;o__DTU022;f__DTU022;g__T3SED10-7;s__T3SED10-7 sp003564505	100	0.98	d__Bacteria;p__Firmicutes_D;c__Dethiobacteria;o__DTU022;f__DTU022;g__T3SED10-7;s__	ANI/Placement	topological placement and ANI have congruent species assignments	GCA_003566935.1, s__T3SED10-7 sp003566935, 95.0, 88.9, 0.63; GCA_007126465.1, s__T3SED10-7 sp007126465, 95.0, 87.62, 0.7	43.83	11	N/A	N/A
GCA_003566935.1_ASM356693v1_genomic	d__Bacteria;p__Firmicutes_D;c__Dethiobacteria;o__DTU022;f__DTU022;g__T3SED10-7;s__T3SED10-7 sp003566935	GCA_003566935.1	95	d__Bacteria;p__Firmicutes_D;c__Dethiobacteria;o__DTU022;f__DTU022;g__T3SED10-7;s__T3SED10-7 sp003566935	100	0.98	GCA_003566935.1	d__Bacteria;p__Firmicutes_D;c__Dethiobacteria;o__DTU022;f__DTU022;g__T3SED10-7;s__T3SED10-7 sp003566935	100	0.98	d__Bacteria;p__Firmicutes_D;c__Dethiobacteria;o__DTU022;f__DTU022;g__T3SED10-7;s__	ANI/Placement	topological placement and ANI have congruent species assignments	GCA_003564505.1, s__T3SED10-7 sp003564505, 95.0, 88.9, 0.63; GCA_007126465.1, s__T3SED10-7 sp007126465, 95.0, 88.14, 0.63	64.68	11	N/A	N/A
GCA_003550765.1_ASM355076v1_genomic	d__Bacteria;p__Firmicutes_D;c__Dethiobacteria;o__DTU022;f__DTU022;g__T3SED10-7;s__T3SED10-7 sp007126465	GCA_007126465.1	95	d__Bacteria;p__Firmicutes_D;c__Dethiobacteria;o__DTU022;f__DTU022;g__T3SED10-7;s__T3SED10-7 sp007126465	98.61	0.77	GCA_007126465.1	d__Bacteria;p__Firmicutes_D;c__Dethiobacteria;o__DTU022;f__DTU022;g__T3SED10-7;s__T3SED10-7 sp007126465	98.61	0.77	d__Bacteria;p__Firmicutes_D;c__Dethiobacteria;o__DTU022;f__DTU022;g__T3SED10-7;s__	ANI/Placement	topological placement and ANI have congruent species assignments	GCA_003566935.1, s__T3SED10-7 sp003566935, 95.0, 87.32, 0.56; GCA_003564505.1, s__T3SED10-7 sp003564505, 95.0, 86.75, 0.57	45.36	11	N/A	N/A
GCA_003561375.1_ASM356137v1_genomic	d__Bacteria;p__Firmicutes_D;c__Dethiobacteria;o__DTU022;f__DTU022;g__T3SED10-7;s__T3SED10-7 sp007126465	GCA_007126465.1	95	d__Bacteria;p__Firmicutes_D;c__Dethiobacteria;o__DTU022;f__DTU022;g__T3SED10-7;s__T3SED10-7 sp007126465	98.89	0.77	GCA_007126465.1	d__Bacteria;p__Firmicutes_D;c__Dethiobacteria;o__DTU022;f__DTU022;g__T3SED10-7;s__T3SED10-7 sp007126465	98.89	0.77	d__Bacteria;p__Firmicutes_D;c__Dethiobacteria;o__DTU022;f__DTU022;g__T3SED10-7;s__	ANI/Placement	topological placement and ANI have congruent species assignments	GCA_003566935.1, s__T3SED10-7 sp003566935, 95.0, 87.41, 0.53; GCA_003564505.1, s__T3SED10-7 sp003564505, 95.0, 87.08, 0.56	44.23	11	N/A	N/A
GCA_003551035.1_ASM355103v1_genomic	d__Bacteria;p__Firmicutes_D;c__Dethiobacteria;o__DTU022;f__DTU022;g__T3SED10-7;s__T3SED10-7 sp007127255	GCA_007127255.1	95	d__Bacteria;p__Firmicutes_D;c__Dethiobacteria;o__DTU022;f__DTU022;g__T3SED10-7;s__T3SED10-7 sp007127255	99.34	0.82	GCA_007127255.1	d__Bacteria;p__Firmicutes_D;c__Dethiobacteria;o__DTU022;f__DTU022;g__T3SED10-7;s__T3SED10-7 sp007127255	99.34	0.82	d__Bacteria;p__Firmicutes_D;c__Dethiobacteria;o__DTU022;f__DTU022;g__T3SED10-7;s__	ANI/Placement	topological placement and ANI have congruent species assignments	GCA_003564055.1, s__T3SED10-7 sp003564055, 95.0, 81.96, 0.43; GCA_007136055.1, s__T3SED10-7 sp007136055, 95.0, 79.78, 0.43; GCA_007119965.1, s__T3SED10-7 sp007119965, 95.0, 78.26, 0.39	83.37	11	N/A	N/A
GCA_003558855.1_ASM355885v1_genomic	d__Bacteria;p__Firmicutes_D;c__Dethiobacteria;o__DTU022;f__DTU022;g__T3SED10-7;s__T3SED10-7 sp007127255	GCA_007127255.1	95	d__Bacteria;p__Firmicutes_D;c__Dethiobacteria;o__DTU022;f__DTU022;g__T3SED10-7;s__T3SED10-7 sp007127255	99.39	0.81	GCA_007127255.1	d__Bacteria;p__Firmicutes_D;c__Dethiobacteria;o__DTU022;f__DTU022;g__T3SED10-7;s__T3SED10-7 sp007127255	99.39	0.81	d__Bacteria;p__Firmicutes_D;c__Dethiobacteria;o__DTU022;f__DTU022;g__T3SED10-7;s__	ANI/Placement	topological placement and ANI have congruent species assignments	GCA_003564055.1, s__T3SED10-7 sp003564055, 95.0, 81.55, 0.45; GCA_003566935.1, s__T3SED10-7 sp003566935, 95.0, 80.03, 0.17; GCA_007136055.1, s__T3SED10-7 sp007136055, 95.0, 79.73, 0.41; GCA_007119965.1, s__T3SED10-7 sp007119965, 95.0, 78.73, 0.39	84.07	11	N/A	N/A
GCA_003561605.1_ASM356160v1_genomic	d__Bacteria;p__Firmicutes_D;c__Dethiobacteria;o__DTU022;f__DTU022;g__T3SED10-7;s__T3SED10-7 sp007127255	GCA_007127255.1	95	d__Bacteria;p__Firmicutes_D;c__Dethiobacteria;o__DTU022;f__DTU022;g__T3SED10-7;s__T3SED10-7 sp007127255	99.53	0.83	GCA_007127255.1	d__Bacteria;p__Firmicutes_D;c__Dethiobacteria;o__DTU022;f__DTU022;g__T3SED10-7;s__T3SED10-7 sp007127255	99.53	0.83	d__Bacteria;p__Firmicutes_D;c__Dethiobacteria;o__DTU022;f__DTU022;g__T3SED10-7;s__	ANI/Placement	topological placement and ANI have congruent species assignments	GCA_003564055.1, s__T3SED10-7 sp003564055, 95.0, 81.5, 0.48; GCA_007136055.1, s__T3SED10-7 sp007136055, 95.0, 79.73, 0.42; GCA_007119965.1, s__T3SED10-7 sp007119965, 95.0, 78.48, 0.34; GCA_007130585.1, s__T3SED10-7 sp007130585, 95.0, 77.92, 0.24	86.07	11	N/A	N/A
GCA_003566185.1_ASM356618v1_genomic	d__Bacteria;p__Firmicutes_D;c__Dethiobacteria;o__DTU022;f__DTU022;g__T3SED10-7;s__T3SED10-7 sp007127255	GCA_007127255.1	95	d__Bacteria;p__Firmicutes_D;c__Dethiobacteria;o__DTU022;f__DTU022;g__T3SED10-7;s__T3SED10-7 sp007127255	99.44	0.83	GCA_007127255.1	d__Bacteria;p__Firmicutes_D;c__Dethiobacteria;o__DTU022;f__DTU022;g__T3SED10-7;s__T3SED10-7 sp007127255	99.44	0.83	d__Bacteria;p__Firmicutes_D;c__Dethiobacteria;o__DTU022;f__DTU022;g__T3SED10-7;s__	ANI/Placement	topological placement and ANI have congruent species assignments	GCA_003564055.1, s__T3SED10-7 sp003564055, 95.0, 81.44, 0.36; GCA_007136055.1, s__T3SED10-7 sp007136055, 95.0, 79.79, 0.46; GCA_007119965.1, s__T3SED10-7 sp007119965, 95.0, 78.79, 0.43	76.88	11	N/A	N/A
GCA_003559915.1_ASM355991v1_genomic	d__Bacteria;p__Firmicutes_D;c__Dethiobacteria;o__DTU022;f__DTU022;g__T3SED10-7;s__T3SED10-7 sp007130585	GCA_007130585.1	95	d__Bacteria;p__Firmicutes_D;c__Dethiobacteria;o__DTU022;f__DTU022;g__T3SED10-7;s__T3SED10-7 sp007130585	98.62	0.72	GCA_007130585.1	d__Bacteria;p__Firmicutes_D;c__Dethiobacteria;o__DTU022;f__DTU022;g__T3SED10-7;s__T3SED10-7 sp007130585	98.62	0.72	d__Bacteria;p__Firmicutes_D;c__Dethiobacteria;o__DTU022;f__DTU022;g__T3SED10-7;s__	ANI/Placement	topological placement and ANI have congruent species assignments	GCA_007119965.1, s__T3SED10-7 sp007119965, 95.0, 78.35, 0.37	50.58	11	N/A	N/A
GCA_003563975.1_ASM356397v1_genomic	d__Bacteria;p__Firmicutes_D;c__Dethiobacteria;o__DTU022;f__DTU022;g__T3SED10-7;s__T3SED10-7 sp007130585	GCA_007130585.1	95	d__Bacteria;p__Firmicutes_D;c__Dethiobacteria;o__DTU022;f__DTU022;g__T3SED10-7;s__T3SED10-7 sp007130585	99.5	0.75	GCA_007130585.1	d__Bacteria;p__Firmicutes_D;c__Dethiobacteria;o__DTU022;f__DTU022;g__T3SED10-7;s__T3SED10-7 sp007130585	99.5	0.75	d__Bacteria;p__Firmicutes_D;c__Dethiobacteria;o__DTU022;f__DTU022;g__T3SED10-7;s__	ANI/Placement	topological placement and ANI have congruent species assignments	GCA_007119965.1, s__T3SED10-7 sp007119965, 95.0, 78.2, 0.35; GCA_007136055.1, s__T3SED10-7 sp007136055, 95.0, 77.46, 0.11	47.78	11	N/A	N/A
GCA_003566345.1_ASM356634v1_genomic	d__Bacteria;p__Firmicutes_D;c__Dethiobacteria;o__DTU022;f__PWGO01;g__;s__	N/A	N/A	N/A	N/A	N/A	N/A	N/A	N/A	N/A	d__Bacteria;p__Firmicutes_D;c__Dethiobacteria;o__DTU022;f__PWGO01;g__;s__	Placement	taxonomic novelty determined using RED	N/A	37.18	11	0.763899	Genome has more than 15.0% of markers with multiple hits
GCA_003550565.1_ASM355056v1_genomic	d__Bacteria;p__Firmicutes_D;c__Dethiobacteria;o__DTU022;f__PWGO01;g__B1SED10-75;s__B1SED10-75 sp003550565	GCA_003550565.1	95	d__Bacteria;p__Firmicutes_D;c__Dethiobacteria;o__DTU022;f__PWGO01;g__B1SED10-75;s__B1SED10-75 sp003550565	100	0.99	GCA_003550565.1	d__Bacteria;p__Firmicutes_D;c__Dethiobacteria;o__DTU022;f__PWGO01;g__B1SED10-75;s__B1SED10-75 sp003550565	100	0.99	d__Bacteria;p__Firmicutes_D;c__Dethiobacteria;o__DTU022;f__PWGO01;g__;s__	ANI/Placement	topological placement and ANI have congruent species assignments	N/A	85.89	11	N/A	N/A
GCA_003553635.1_ASM355363v1_genomic	d__Bacteria;p__Firmicutes_D;c__Dethiobacteria;o__DTU022;f__PWGO01;g__B1SED10-75;s__B1SED10-75 sp003550565	GCA_003550565.1	95	d__Bacteria;p__Firmicutes_D;c__Dethiobacteria;o__DTU022;f__PWGO01;g__B1SED10-75;s__B1SED10-75 sp003550565	99.4	0.82	GCA_003550565.1	d__Bacteria;p__Firmicutes_D;c__Dethiobacteria;o__DTU022;f__PWGO01;g__B1SED10-75;s__B1SED10-75 sp003550565	99.4	0.82	d__Bacteria;p__Firmicutes_D;c__Dethiobacteria;o__DTU022;f__PWGO01;g__;s__	ANI/Placement	topological placement and ANI have congruent species assignments	N/A	90.04	11	N/A	N/A
GCA_003554525.1_ASM355452v1_genomic	d__Bacteria;p__Firmicutes_D;c__Dethiobacteria;o__DTU022;f__PWGO01;g__PWGO01;s__PWGO01 sp003554525	GCA_003554525.1	95	d__Bacteria;p__Firmicutes_D;c__Dethiobacteria;o__DTU022;f__PWGO01;g__PWGO01;s__PWGO01 sp003554525	100	0.98	GCA_003554525.1	d__Bacteria;p__Firmicutes_D;c__Dethiobacteria;o__DTU022;f__PWGO01;g__PWGO01;s__PWGO01 sp003554525	100	0.98	d__Bacteria;p__Firmicutes_D;c__Dethiobacteria;o__DTU022;f__PWGO01;g__;s__	ANI/Placement	topological placement and ANI have congruent species assignments	N/A	89.68	11	N/A	N/A
GCA_003554535.1_ASM355453v1_genomic	d__Bacteria;p__Firmicutes_D;c__Dethiobacteria;o__DTU022;f__PWGO01;g__T1SED10-157;s__T1SED10-157 sp003554535	GCA_003554535.1	95	d__Bacteria;p__Firmicutes_D;c__Dethiobacteria;o__DTU022;f__PWGO01;g__T1SED10-157;s__T1SED10-157 sp003554535	100	0.99	GCA_003554535.1	d__Bacteria;p__Firmicutes_D;c__Dethiobacteria;o__DTU022;f__PWGO01;g__T1SED10-157;s__T1SED10-157 sp003554535	100	0.99	d__Bacteria;p__Firmicutes_D;c__Dethiobacteria;o__DTU022;f__PWGO01;g__;s__	ANI/Placement	topological placement and ANI have congruent species assignments	N/A	44.82	11	N/A	N/A
GCA_003568375.1_ASM356837v1_genomic	d__Bacteria;p__Firmicutes_D;c__Dethiobacteria;o__DTU022;f__UBA8154;g__CSSED11-109;s__	N/A	N/A	N/A	N/A	N/A	GCA_003563385.1	d__Bacteria;p__Firmicutes_D;c__Dethiobacteria;o__DTU022;f__UBA8154;g__CSSED11-109;s__CSSED11-109 sp003563385	97.79	0.59	d__Bacteria;p__Firmicutes_D;c__Dethiobacteria;o__DTU022;f__UBA8154;g__;s__	Placement	taxonomic novelty determined using RED	N/A	59.27	11	0.997728	N/A
GCA_003563385.1_ASM356338v1_genomic	d__Bacteria;p__Firmicutes_D;c__Dethiobacteria;o__DTU022;f__UBA8154;g__CSSED11-109;s__CSSED11-109 sp003563385	GCA_003563385.1	95	d__Bacteria;p__Firmicutes_D;c__Dethiobacteria;o__DTU022;f__UBA8154;g__CSSED11-109;s__CSSED11-109 sp003563385	100	0.99	GCA_003563385.1	d__Bacteria;p__Firmicutes_D;c__Dethiobacteria;o__DTU022;f__UBA8154;g__CSSED11-109;s__CSSED11-109 sp003563385	100	0.99	d__Bacteria;p__Firmicutes_D;c__Dethiobacteria;o__DTU022;f__UBA8154;g__;s__	ANI/Placement	topological placement and ANI have congruent species assignments	N/A	82.2	11	N/A	N/A
GCA_003563895.1_ASM356389v1_genomic	d__Bacteria;p__Firmicutes_D;c__Dethiobacteria;o__DTU022;f__UBA8154;g__CSSED11-181;s__CSSED11-181 sp003563895	GCA_003563895.1	95	d__Bacteria;p__Firmicutes_D;c__Dethiobacteria;o__DTU022;f__UBA8154;g__CSSED11-181;s__CSSED11-181 sp003563895	100	0.99	GCA_003563895.1	d__Bacteria;p__Firmicutes_D;c__Dethiobacteria;o__DTU022;f__UBA8154;g__CSSED11-181;s__CSSED11-181 sp003563895	100	0.99	d__Bacteria;p__Firmicutes_D;c__Dethiobacteria;o__DTU022;f__UBA8154;g__;s__	ANI/Placement	topological placement and ANI have congruent species assignments	N/A	71.88	11	N/A	N/A
GCA_003555305.1_ASM355530v1_genomic	d__Bacteria;p__Firmicutes_D;c__Dethiobacteria;o__DTU022;f__UBA8154;g__SKMY01;s__	N/A	N/A	N/A	N/A	N/A	N/A	N/A	N/A	N/A	d__Bacteria;p__Firmicutes_D;c__Dethiobacteria;o__DTU022;f__UBA8154;g__SKMY01;s__	Placement	taxonomic classification fully defined by topology	N/A	76.63	11	0.903504	N/A
GCA_003556225.1_ASM355622v1_genomic	d__Bacteria;p__Firmicutes_D;c__Dethiobacteria;o__DTU022;f__UBA8154;g__SKMY01;s__SKMY01 sp003556225	GCA_003556225.1	95	d__Bacteria;p__Firmicutes_D;c__Dethiobacteria;o__DTU022;f__UBA8154;g__SKMY01;s__SKMY01 sp003556225	100	0.99	GCA_003556225.1	d__Bacteria;p__Firmicutes_D;c__Dethiobacteria;o__DTU022;f__UBA8154;g__SKMY01;s__SKMY01 sp003556225	100	0.99	d__Bacteria;p__Firmicutes_D;c__Dethiobacteria;o__DTU022;f__UBA8154;g__SKMY01;s__	ANI/Placement	topological placement and ANI have congruent species assignments	GCA_003561325.1, s__SKMY01 sp003561325, 95.0, 90.53, 0.76; GCA_007126455.1, s__SKMY01 sp007126455, 95.0, 90.47, 0.73	86.29	11	N/A	N/A
GCA_003561935.1_ASM356193v1_genomic	d__Bacteria;p__Firmicutes_D;c__Dethiobacteria;o__DTU022;f__UBA8154;g__SKMY01;s__SKMY01 sp003556225	GCA_003556225.1	95	d__Bacteria;p__Firmicutes_D;c__Dethiobacteria;o__DTU022;f__UBA8154;g__SKMY01;s__SKMY01 sp003556225	99.6	0.78	GCA_003556225.1	d__Bacteria;p__Firmicutes_D;c__Dethiobacteria;o__DTU022;f__UBA8154;g__SKMY01;s__SKMY01 sp003556225	99.6	0.78	d__Bacteria;p__Firmicutes_D;c__Dethiobacteria;o__DTU022;f__UBA8154;g__SKMY01;s__	ANI/Placement	topological placement and ANI have congruent species assignments	GCA_007126455.1, s__SKMY01 sp007126455, 95.0, 89.47, 0.61; GCA_003561325.1, s__SKMY01 sp003561325, 95.0, 89.44, 0.61	51.85	11	N/A	N/A
GCA_003567715.1_ASM356771v1_genomic	d__Bacteria;p__Firmicutes_D;c__Dethiobacteria;o__DTU022;f__UBA8154;g__SKMY01;s__SKMY01 sp003556225	GCA_003556225.1	95	d__Bacteria;p__Firmicutes_D;c__Dethiobacteria;o__DTU022;f__UBA8154;g__SKMY01;s__SKMY01 sp003556225	99.78	0.93	GCA_003556225.1	d__Bacteria;p__Firmicutes_D;c__Dethiobacteria;o__DTU022;f__UBA8154;g__SKMY01;s__SKMY01 sp003556225	99.78	0.93	d__Bacteria;p__Firmicutes_D;c__Dethiobacteria;o__DTU022;f__UBA8154;g__SKMY01;s__	ANI/Placement	topological placement and ANI have congruent species assignments	GCA_003561325.1, s__SKMY01 sp003561325, 95.0, 90.5, 0.75; GCA_007126455.1, s__SKMY01 sp007126455, 95.0, 90.39, 0.71	83.61	11	N/A	N/A
GCA_003561325.1_ASM356132v1_genomic	d__Bacteria;p__Firmicutes_D;c__Dethiobacteria;o__DTU022;f__UBA8154;g__SKMY01;s__SKMY01 sp003561325	GCA_003561325.1	95	d__Bacteria;p__Firmicutes_D;c__Dethiobacteria;o__DTU022;f__UBA8154;g__SKMY01;s__SKMY01 sp003561325	100	1	GCA_003561325.1	d__Bacteria;p__Firmicutes_D;c__Dethiobacteria;o__DTU022;f__UBA8154;g__SKMY01;s__SKMY01 sp003561325	100	1	d__Bacteria;p__Firmicutes_D;c__Dethiobacteria;o__DTU022;f__UBA8154;g__SKMY01;s__	ANI/Placement	topological placement and ANI have congruent species assignments	GCA_007126455.1, s__SKMY01 sp007126455, 95.0, 99.02, 0.6; GCA_003556225.1, s__SKMY01 sp003556225, 95.0, 90.53, 0.76	70.89	11	N/A	N/A
GCA_003555065.1_ASM355506v1_genomic	d__Bacteria;p__Firmicutes_D;c__Dethiobacteria;o__DTU022;f__UBA8154;g__SLJK01;s__SLJK01 sp007135125	GCA_007135125.1	95	d__Bacteria;p__Firmicutes_D;c__Dethiobacteria;o__DTU022;f__UBA8154;g__SLJK01;s__SLJK01 sp007135125	98.5	0.91	GCA_007135125.1	d__Bacteria;p__Firmicutes_D;c__Dethiobacteria;o__DTU022;f__UBA8154;g__SLJK01;s__SLJK01 sp007135125	98.5	0.91	d__Bacteria;p__Firmicutes_D;c__Dethiobacteria;o__DTU022;f__UBA8154;g__;s__	ANI/Placement	topological placement and ANI have congruent species assignments	N/A	60.36	11	N/A	N/A
GCA_003563065.1_ASM356306v1_genomic	d__Bacteria;p__Firmicutes_D;c__Dethiobacteria;o__DTU022;f__UBA8154;g__SLJK01;s__SLJK01 sp007135125	GCA_007135125.1	95	d__Bacteria;p__Firmicutes_D;c__Dethiobacteria;o__DTU022;f__UBA8154;g__SLJK01;s__SLJK01 sp007135125	99.37	0.81	GCA_007135125.1	d__Bacteria;p__Firmicutes_D;c__Dethiobacteria;o__DTU022;f__UBA8154;g__SLJK01;s__SLJK01 sp007135125	99.37	0.81	d__Bacteria;p__Firmicutes_D;c__Dethiobacteria;o__DTU022;f__UBA8154;g__;s__	ANI/Placement	topological placement and ANI have congruent species assignments	N/A	77.62	11	N/A	N/A
GCA_003567515.1_ASM356751v1_genomic	d__Bacteria;p__Firmicutes_D;c__Dethiobacteria;o__DTU022;f__UBA8154;g__SLJK01;s__SLJK01 sp007135125	GCA_007135125.1	95	d__Bacteria;p__Firmicutes_D;c__Dethiobacteria;o__DTU022;f__UBA8154;g__SLJK01;s__SLJK01 sp007135125	99	0.79	GCA_007135125.1	d__Bacteria;p__Firmicutes_D;c__Dethiobacteria;o__DTU022;f__UBA8154;g__SLJK01;s__SLJK01 sp007135125	99	0.79	d__Bacteria;p__Firmicutes_D;c__Dethiobacteria;o__DTU022;f__UBA8154;g__;s__	ANI/Placement	topological placement and ANI have congruent species assignments	N/A	69.62	11	N/A	N/A
GCA_003563315.1_ASM356331v1_genomic	d__Bacteria;p__Firmicutes_D;c__Dethiobacteria;o__PWVN01;f__PWVN01;g__PWVN01;s__	N/A	N/A	N/A	N/A	N/A	GCA_007136165.1	d__Bacteria;p__Firmicutes_D;c__Dethiobacteria;o__PWVN01;f__PWVN01;g__PWVN01;s__PWVN01 sp007136165	96.99	0.62	d__Bacteria;p__Firmicutes_D;c__Dethiobacteria;o__PWVN01;f__PWVN01;g__PWVN01;s__	Placement	taxonomic classification fully defined by topology	GCA_003567935.1, s__PWVN01 sp003567935, 95.0, 97.27, 0.57; GCA_003561835.1, s__PWVN01 sp003561835, 95.0, 81.59, 0.58	68.55	11	0.996047	N/A
GCA_003561835.1_ASM356183v1_genomic	d__Bacteria;p__Firmicutes_D;c__Dethiobacteria;o__PWVN01;f__PWVN01;g__PWVN01;s__PWVN01 sp003561835	GCA_003561835.1	95	d__Bacteria;p__Firmicutes_D;c__Dethiobacteria;o__PWVN01;f__PWVN01;g__PWVN01;s__PWVN01 sp003561835	100	0.99	GCA_003561835.1	d__Bacteria;p__Firmicutes_D;c__Dethiobacteria;o__PWVN01;f__PWVN01;g__PWVN01;s__PWVN01 sp003561835	100	0.99	d__Bacteria;p__Firmicutes_D;c__Dethiobacteria;o__PWVN01;f__PWVN01;g__PWVN01;s__	ANI/Placement	topological placement and ANI have congruent species assignments	GCA_003567935.1, s__PWVN01 sp003567935, 95.0, 81.74, 0.59; GCA_007136165.1, s__PWVN01 sp007136165, 95.0, 81.62, 0.66	85.24	11	N/A	N/A
GCA_003567935.1_ASM356793v1_genomic	d__Bacteria;p__Firmicutes_D;c__Dethiobacteria;o__PWVN01;f__PWVN01;g__PWVN01;s__PWVN01 sp003567935	GCA_003567935.1	95	d__Bacteria;p__Firmicutes_D;c__Dethiobacteria;o__PWVN01;f__PWVN01;g__PWVN01;s__PWVN01 sp003567935	100	0.99	GCA_003567935.1	d__Bacteria;p__Firmicutes_D;c__Dethiobacteria;o__PWVN01;f__PWVN01;g__PWVN01;s__PWVN01 sp003567935	100	0.99	d__Bacteria;p__Firmicutes_D;c__Dethiobacteria;o__PWVN01;f__PWVN01;g__PWVN01;s__	ANI/Placement	topological placement and ANI have congruent species assignments	GCA_007136165.1, s__PWVN01 sp007136165, 95.0, 96.83, 0.6; GCA_003561835.1, s__PWVN01 sp003561835, 95.0, 81.74, 0.59	79.7	11	N/A	N/A
GCA_003555415.1_ASM355541v1_genomic	d__Bacteria;p__Firmicutes_D;c__Dethiobacteria;o__SKNC01;f__SKNC01;g__PWHX01;s__PWHX01 sp003555415	GCA_003555415.1	95	d__Bacteria;p__Firmicutes_D;c__Dethiobacteria;o__SKNC01;f__SKNC01;g__PWHX01;s__PWHX01 sp003555415	100	0.98	GCA_003555415.1	d__Bacteria;p__Firmicutes_D;c__Dethiobacteria;o__SKNC01;f__SKNC01;g__PWHX01;s__PWHX01 sp003555415	100	0.98	d__Bacteria;p__Firmicutes_D;c__Dethiobacteria;o__SKNC01;f__SKNC01;g__;s__	ANI/Placement	topological placement and ANI have congruent species assignments	N/A	81.01	11	N/A	N/A
GCA_003553655.1_ASM355365v1_genomic	d__Bacteria;p__Firmicutes_D;c__Dethiobacteria;o__SKNC01;f__SKNC01;g__SKLX01;s__SKLX01 sp007121375	GCA_007121375.1	95	d__Bacteria;p__Firmicutes_D;c__Dethiobacteria;o__SKNC01;f__SKNC01;g__SKLX01;s__SKLX01 sp007121375	98.62	0.77	GCA_007121375.1	d__Bacteria;p__Firmicutes_D;c__Dethiobacteria;o__SKNC01;f__SKNC01;g__SKLX01;s__SKLX01 sp007121375	98.62	0.77	d__Bacteria;p__Firmicutes_D;c__Dethiobacteria;o__SKNC01;f__SKNC01;g__;s__	ANI/Placement	topological placement and ANI have congruent species assignments	N/A	70.22	11	N/A	N/A
GCA_003563435.1_ASM356343v1_genomic	d__Bacteria;p__Firmicutes_D;c__Dethiobacteria;o__SKNC01;f__SKNC01;g__SKLX01;s__SKLX01 sp007121375	GCA_007121375.1	95	d__Bacteria;p__Firmicutes_D;c__Dethiobacteria;o__SKNC01;f__SKNC01;g__SKLX01;s__SKLX01 sp007121375	96.17	0.7	GCA_007121375.1	d__Bacteria;p__Firmicutes_D;c__Dethiobacteria;o__SKNC01;f__SKNC01;g__SKLX01;s__SKLX01 sp007121375	96.17	0.7	d__Bacteria;p__Firmicutes_D;c__Dethiobacteria;o__SKNC01;f__SKNC01;g__;s__	ANI/Placement	topological placement and ANI have congruent species assignments	N/A	65.95	11	N/A	N/A
GCA_003560915.1_ASM356091v1_genomic	d__Bacteria;p__Firmicutes_D;c__Dethiobacteria;o__SKNC01;f__SKNC01;g__SKNC01;s__SKNC01 sp003560915	GCA_003560915.1	95	d__Bacteria;p__Firmicutes_D;c__Dethiobacteria;o__SKNC01;f__SKNC01;g__SKNC01;s__SKNC01 sp003560915	100	0.98	GCA_003560915.1	d__Bacteria;p__Firmicutes_D;c__Dethiobacteria;o__SKNC01;f__SKNC01;g__SKNC01;s__SKNC01 sp003560915	100	0.98	d__Bacteria;p__Firmicutes_D;c__Dethiobacteria;o__SKNC01;f__SKNC01;g__SKNC01;s__	ANI/Placement	topological placement and ANI have congruent species assignments	GCA_007120745.1, s__SKNC01 sp007120745, 95.0, 81.37, 0.62	82.38	11	N/A	N/A
GCA_003560535.1_ASM356053v1_genomic	d__Bacteria;p__Firmicutes_D;c__Proteinivoracia;o__UBA4975;f__UBA4975;g__PWLI01;s__	N/A	N/A	N/A	N/A	N/A	GCA_003559415.1	d__Bacteria;p__Firmicutes_D;c__Proteinivoracia;o__UBA4975;f__UBA4975;g__PWLI01;s__PWLI01 sp003559415	80.74	0.58	d__Bacteria;p__Firmicutes_D;c__Proteinivoracia;o__UBA4975;f__UBA4975;g__;s__	Placement	taxonomic novelty determined using RED	N/A	54.19	11	0.94147	N/A
GCA_003565995.1_ASM356599v1_genomic	d__Bacteria;p__Firmicutes_D;c__Proteinivoracia;o__UBA4975;f__UBA4975;g__PWLI01;s__	N/A	N/A	N/A	N/A	N/A	GCA_003559415.1	d__Bacteria;p__Firmicutes_D;c__Proteinivoracia;o__UBA4975;f__UBA4975;g__PWLI01;s__PWLI01 sp003559415	82.8	0.57	d__Bacteria;p__Firmicutes_D;c__Proteinivoracia;o__UBA4975;f__UBA4975;g__;s__	Placement	taxonomic novelty determined using RED	N/A	68.91	11	0.935546	Genome has more than 10.0% of markers with multiple hits
GCA_003559415.1_ASM355941v1_genomic	d__Bacteria;p__Firmicutes_D;c__Proteinivoracia;o__UBA4975;f__UBA4975;g__PWLI01;s__PWLI01 sp003559415	GCA_003559415.1	95	d__Bacteria;p__Firmicutes_D;c__Proteinivoracia;o__UBA4975;f__UBA4975;g__PWLI01;s__PWLI01 sp003559415	100	0.99	GCA_003559415.1	d__Bacteria;p__Firmicutes_D;c__Proteinivoracia;o__UBA4975;f__UBA4975;g__PWLI01;s__PWLI01 sp003559415	100	0.99	d__Bacteria;p__Firmicutes_D;c__Proteinivoracia;o__UBA4975;f__UBA4975;g__;s__	ANI/Placement	topological placement and ANI have congruent species assignments	N/A	90.28	11	N/A	N/A
GCA_003565975.1_ASM356597v1_genomic	d__Bacteria;p__Firmicutes_D;c__Proteinivoracia;o__UBA4975;f__UBA4975;g__PWLI01;s__PWLI01 sp003559415	GCA_003559415.1	95	d__Bacteria;p__Firmicutes_D;c__Proteinivoracia;o__UBA4975;f__UBA4975;g__PWLI01;s__PWLI01 sp003559415	99.31	0.87	GCA_003559415.1	d__Bacteria;p__Firmicutes_D;c__Proteinivoracia;o__UBA4975;f__UBA4975;g__PWLI01;s__PWLI01 sp003559415	99.31	0.87	d__Bacteria;p__Firmicutes_D;c__Proteinivoracia;o__UBA4975;f__UBA4975;g__;s__	ANI/Placement	topological placement and ANI have congruent species assignments	N/A	67.18	11	N/A	N/A
GCA_003557085.1_ASM355708v1_genomic	d__Bacteria;p__Firmicutes_D;c__UBA994;o__PWPR01;f__PWPR01;g__PWPR01;s__PWPR01 sp003557085	GCA_003557085.1	95	d__Bacteria;p__Firmicutes_D;c__UBA994;o__PWPR01;f__PWPR01;g__PWPR01;s__PWPR01 sp003557085	100	0.99	GCA_003557085.1	d__Bacteria;p__Firmicutes_D;c__UBA994;o__PWPR01;f__PWPR01;g__PWPR01;s__PWPR01 sp003557085	100	0.99	d__Bacteria;p__Firmicutes_D;c__UBA994;o__;f__;g__;s__	ANI/Placement	topological placement and ANI have congruent species assignments	N/A	65.02	11	N/A	N/A
GCA_003561725.1_ASM356172v1_genomic	d__Bacteria;p__Firmicutes_E;c__DTU015;o__UBA8153;f__UBA8153;g__SLSY01;s__	N/A	N/A	N/A	N/A	N/A	N/A	N/A	N/A	N/A	d__Bacteria;p__Firmicutes_E;c__DTU015;o__UBA8153;f__UBA8153;g__;s__	Placement	taxonomic novelty determined using RED	N/A	44.98	11	0.928097	N/A
GCA_003562955.1_ASM356295v1_genomic	d__Bacteria;p__Firmicutes_E;c__SLMV01;o__;f__;g__;s__	N/A	N/A	N/A	N/A	N/A	N/A	N/A	N/A	N/A	d__Bacteria;p__Firmicutes_E;c__;o__;f__;g__;s__	Placement	taxonomic novelty determined using RED	N/A	62.66	11	0.492851	N/A
GCA_003552525.1_ASM355252v1_genomic	d__Bacteria;p__Firmicutes_E;c__SLMV01;o__SLMV01;f__SLMV01;g__CSSED11-154;s__CSSED11-154 sp003552525	GCA_003552525.1	95	d__Bacteria;p__Firmicutes_E;c__SLMV01;o__SLMV01;f__SLMV01;g__CSSED11-154;s__CSSED11-154 sp003552525	100	0.98	GCA_003552525.1	d__Bacteria;p__Firmicutes_E;c__SLMV01;o__SLMV01;f__SLMV01;g__CSSED11-154;s__CSSED11-154 sp003552525	100	0.98	d__Bacteria;p__Firmicutes_E;c__SLMV01;o__SLMV01;f__SLMV01;g__CSSED11-154;s__	ANI/Placement	topological placement and ANI have congruent species assignments	N/A	84.25	11	N/A	N/A
GCA_003559895.1_ASM355989v1_genomic	d__Bacteria;p__Firmicutes_E;c__SLMV01;o__SLMV01;f__SLMV01;g__CSSED11-154;s__CSSED11-154 sp003563985	GCA_003563985.1	95	d__Bacteria;p__Firmicutes_E;c__SLMV01;o__SLMV01;f__SLMV01;g__CSSED11-154;s__CSSED11-154 sp003563985	98.99	0.85	GCA_003563985.1	d__Bacteria;p__Firmicutes_E;c__SLMV01;o__SLMV01;f__SLMV01;g__CSSED11-154;s__CSSED11-154 sp003563985	98.99	0.85	d__Bacteria;p__Firmicutes_E;c__SLMV01;o__SLMV01;f__SLMV01;g__CSSED11-154;s__	ANI/Placement	topological placement and ANI have congruent species assignments	N/A	85.83	11	N/A	N/A
GCA_003563985.1_ASM356398v1_genomic	d__Bacteria;p__Firmicutes_E;c__SLMV01;o__SLMV01;f__SLMV01;g__CSSED11-154;s__CSSED11-154 sp003563985	GCA_003563985.1	95	d__Bacteria;p__Firmicutes_E;c__SLMV01;o__SLMV01;f__SLMV01;g__CSSED11-154;s__CSSED11-154 sp003563985	100	0.99	GCA_003563985.1	d__Bacteria;p__Firmicutes_E;c__SLMV01;o__SLMV01;f__SLMV01;g__CSSED11-154;s__CSSED11-154 sp003563985	100	0.99	d__Bacteria;p__Firmicutes_E;c__SLMV01;o__SLMV01;f__SLMV01;g__CSSED11-154;s__	ANI/Placement	topological placement and ANI have congruent species assignments	N/A	81.96	11	N/A	N/A
GCA_003568195.1_ASM356819v1_genomic	d__Bacteria;p__Firmicutes_E;c__SLMV01;o__SLMV01;f__SLMV01;g__CSSED11-154;s__CSSED11-154 sp003563985	GCA_003563985.1	95	d__Bacteria;p__Firmicutes_E;c__SLMV01;o__SLMV01;f__SLMV01;g__CSSED11-154;s__CSSED11-154 sp003563985	98.7	0.85	GCA_003563985.1	d__Bacteria;p__Firmicutes_E;c__SLMV01;o__SLMV01;f__SLMV01;g__CSSED11-154;s__CSSED11-154 sp003563985	98.7	0.85	d__Bacteria;p__Firmicutes_E;c__SLMV01;o__SLMV01;f__SLMV01;g__CSSED11-154;s__	ANI/Placement	topological placement and ANI have congruent species assignments	N/A	77.2	11	N/A	N/A
GCA_003551215.1_ASM355121v1_genomic	d__Bacteria;p__Firmicutes_E;c__SLMV01;o__SLMV01;f__SLMV01;g__PUMD01;s__PUMD01 sp003551215	GCA_003551215.1	95	d__Bacteria;p__Firmicutes_E;c__SLMV01;o__SLMV01;f__SLMV01;g__PUMD01;s__PUMD01 sp003551215	100	0.98	GCA_003551215.1	d__Bacteria;p__Firmicutes_E;c__SLMV01;o__SLMV01;f__SLMV01;g__PUMD01;s__PUMD01 sp003551215	100	0.98	d__Bacteria;p__Firmicutes_E;c__SLMV01;o__SLMV01;f__SLMV01;g__;s__	ANI/Placement	topological placement and ANI have congruent species assignments	N/A	88.41	11	N/A	N/A
GCA_003551365.1_ASM355136v1_genomic	d__Bacteria;p__Firmicutes_E;c__SLMV01;o__SLMV01;f__SLMV01;g__PWGR01;s__PWGR01 sp003551365	GCA_003551365.1	95	d__Bacteria;p__Firmicutes_E;c__SLMV01;o__SLMV01;f__SLMV01;g__PWGR01;s__PWGR01 sp003551365	100	0.99	GCA_003551365.1	d__Bacteria;p__Firmicutes_E;c__SLMV01;o__SLMV01;f__SLMV01;g__PWGR01;s__PWGR01 sp003551365	100	0.99	d__Bacteria;p__Firmicutes_E;c__SLMV01;o__SLMV01;f__SLMV01;g__PWGR01;s__	ANI/Placement	topological placement and ANI have congruent species assignments	GCA_003554565.1, s__PWGR01 sp003554565, 95.0, 78.78, 0.26	76.55	11	N/A	N/A
GCA_003554565.1_ASM355456v1_genomic	d__Bacteria;p__Firmicutes_E;c__SLMV01;o__SLMV01;f__SLMV01;g__PWGR01;s__PWGR01 sp003554565	GCA_003554565.1	95	d__Bacteria;p__Firmicutes_E;c__SLMV01;o__SLMV01;f__SLMV01;g__PWGR01;s__PWGR01 sp003554565	100	0.99	GCA_003554565.1	d__Bacteria;p__Firmicutes_E;c__SLMV01;o__SLMV01;f__SLMV01;g__PWGR01;s__PWGR01 sp003554565	100	0.99	d__Bacteria;p__Firmicutes_E;c__SLMV01;o__SLMV01;f__SLMV01;g__PWGR01;s__	ANI/Placement	topological placement and ANI have congruent species assignments	GCA_003551365.1, s__PWGR01 sp003551365, 95.0, 78.78, 0.26	85.5	11	N/A	N/A
GCA_003563755.1_ASM356375v1_genomic	d__Bacteria;p__Firmicutes_E;c__SLMV01;o__SLMV01;f__SLMV01;g__PWUB01;s__PWUB01 sp003563755	GCA_003563755.1	95	d__Bacteria;p__Firmicutes_E;c__SLMV01;o__SLMV01;f__SLMV01;g__PWUB01;s__PWUB01 sp003563755	100	0.98	GCA_003563755.1	d__Bacteria;p__Firmicutes_E;c__SLMV01;o__SLMV01;f__SLMV01;g__PWUB01;s__PWUB01 sp003563755	100	0.98	d__Bacteria;p__Firmicutes_E;c__SLMV01;o__SLMV01;f__SLMV01;g__;s__	ANI/Placement	topological placement and ANI have congruent species assignments	N/A	83.51	11	N/A	N/A
GCA_003562655.1_ASM356265v1_genomic	d__Bacteria;p__Firmicutes_E;c__SLMV01;o__SLMV01;f__SLMV01;g__PWUC01;s__PWUC01 sp003562655	GCA_003562655.1	95	d__Bacteria;p__Firmicutes_E;c__SLMV01;o__SLMV01;f__SLMV01;g__PWUC01;s__PWUC01 sp003562655	100	0.98	GCA_003562655.1	d__Bacteria;p__Firmicutes_E;c__SLMV01;o__SLMV01;f__SLMV01;g__PWUC01;s__PWUC01 sp003562655	100	0.98	d__Bacteria;p__Firmicutes_E;c__SLMV01;o__SLMV01;f__SLMV01;g__PWUC01;s__	ANI/Placement	topological placement and ANI have congruent species assignments	GCA_003566675.1, s__PWUC01 sp003566675, 95.0, 79.83, 0.52; GCA_007128555.1, s__PWUC01 sp007128555, 95.0, 79.15, 0.37	62.18	11	N/A	N/A
GCA_003566675.1_ASM356667v1_genomic	d__Bacteria;p__Firmicutes_E;c__SLMV01;o__SLMV01;f__SLMV01;g__PWUC01;s__PWUC01 sp003566675	GCA_003566675.1	95	d__Bacteria;p__Firmicutes_E;c__SLMV01;o__SLMV01;f__SLMV01;g__PWUC01;s__PWUC01 sp003566675	100	0.98	GCA_003566675.1	d__Bacteria;p__Firmicutes_E;c__SLMV01;o__SLMV01;f__SLMV01;g__PWUC01;s__PWUC01 sp003566675	100	0.98	d__Bacteria;p__Firmicutes_E;c__SLMV01;o__SLMV01;f__SLMV01;g__PWUC01;s__	ANI/Placement	topological placement and ANI have congruent species assignments	GCA_007128555.1, s__PWUC01 sp007128555, 95.0, 88.85, 0.77; GCA_003562655.1, s__PWUC01 sp003562655, 95.0, 79.83, 0.52	77.84	11	N/A	N/A
GCA_003551905.1_ASM355190v1_genomic	d__Bacteria;p__Firmicutes_F;c__Halanaerobiia;o__B1SED10-174;f__B1SED10-174;g__B1SED10-174;s__B1SED10-174 sp003551905	GCA_003551905.1	95	d__Bacteria;p__Firmicutes_F;c__Halanaerobiia;o__B1SED10-174;f__B1SED10-174;g__B1SED10-174;s__B1SED10-174 sp003551905	100	0.98	GCA_003551905.1	d__Bacteria;p__Firmicutes_F;c__Halanaerobiia;o__B1SED10-174;f__B1SED10-174;g__B1SED10-174;s__B1SED10-174 sp003551905	100	0.98	d__Bacteria;p__Firmicutes_F;c__Halanaerobiia;o__B1SED10-174;f__B1SED10-174;g__;s__	ANI/Placement	topological placement and ANI have congruent species assignments	N/A	85.42	11	N/A	N/A
GCA_003565535.1_ASM356553v1_genomic	d__Bacteria;p__Firmicutes_F;c__Halanaerobiia;o__B1SED10-174;f__B1SED10-174;g__B1SED10-174;s__B1SED10-174 sp003551905	GCA_003551905.1	95	d__Bacteria;p__Firmicutes_F;c__Halanaerobiia;o__B1SED10-174;f__B1SED10-174;g__B1SED10-174;s__B1SED10-174 sp003551905	98.12	0.79	GCA_003551905.1	d__Bacteria;p__Firmicutes_F;c__Halanaerobiia;o__B1SED10-174;f__B1SED10-174;g__B1SED10-174;s__B1SED10-174 sp003551905	98.12	0.79	d__Bacteria;p__Firmicutes_F;c__Halanaerobiia;o__B1SED10-174;f__B1SED10-174;g__;s__	ANI/Placement	topological placement and ANI have congruent species assignments	N/A	70.28	11	N/A	N/A
GCA_003550445.1_ASM355044v1_genomic	d__Bacteria;p__Firmicutes_F;c__Halanaerobiia;o__B1SED10-174;f__B1SED10-174;g__T1SED10-26;s__T1SED10-26 sp003550445	GCA_003550445.1	95	d__Bacteria;p__Firmicutes_F;c__Halanaerobiia;o__B1SED10-174;f__B1SED10-174;g__T1SED10-26;s__T1SED10-26 sp003550445	100	0.99	GCA_003550445.1	d__Bacteria;p__Firmicutes_F;c__Halanaerobiia;o__B1SED10-174;f__B1SED10-174;g__T1SED10-26;s__T1SED10-26 sp003550445	100	0.99	d__Bacteria;p__Firmicutes_F;c__Halanaerobiia;o__B1SED10-174;f__B1SED10-174;g__T1SED10-26;s__	ANI/Placement	topological placement and ANI have congruent species assignments	GCA_003551665.1, s__T1SED10-26 sp003551665, 95.0, 79.46, 0.37; GCA_003554585.1, s__T1SED10-26 sp003554585, 95.0, 79.37, 0.38; GCA_007122335.1, s__T1SED10-26 sp007122335, 95.0, 79.14, 0.46	61.61	11	N/A	N/A
GCA_003551665.1_ASM355166v1_genomic	d__Bacteria;p__Firmicutes_F;c__Halanaerobiia;o__B1SED10-174;f__B1SED10-174;g__T1SED10-26;s__T1SED10-26 sp003551665	GCA_003551665.1	95	d__Bacteria;p__Firmicutes_F;c__Halanaerobiia;o__B1SED10-174;f__B1SED10-174;g__T1SED10-26;s__T1SED10-26 sp003551665	100	0.99	GCA_003551665.1	d__Bacteria;p__Firmicutes_F;c__Halanaerobiia;o__B1SED10-174;f__B1SED10-174;g__T1SED10-26;s__T1SED10-26 sp003551665	100	0.99	d__Bacteria;p__Firmicutes_F;c__Halanaerobiia;o__B1SED10-174;f__B1SED10-174;g__T1SED10-26;s__	ANI/Placement	topological placement and ANI have congruent species assignments	GCA_003554585.1, s__T1SED10-26 sp003554585, 95.0, 79.92, 0.41; GCA_003554145.1, s__T1SED10-26 sp003554145, 95.0, 79.61, 0.26; GCA_003550445.1, s__T1SED10-26 sp003550445, 95.0, 79.46, 0.37; GCA_007122335.1, s__T1SED10-26 sp007122335, 95.0, 79.38, 0.47	86.53	11	N/A	N/A
GCA_003550965.1_ASM355096v1_genomic	d__Bacteria;p__Firmicutes_F;c__Halanaerobiia;o__B1SED10-174;f__B1SED10-174;g__T1SED10-26;s__T1SED10-26 sp003554145	GCA_003554145.1	95	d__Bacteria;p__Firmicutes_F;c__Halanaerobiia;o__B1SED10-174;f__B1SED10-174;g__T1SED10-26;s__T1SED10-26 sp003554145	99.49	0.84	GCA_003554145.1	d__Bacteria;p__Firmicutes_F;c__Halanaerobiia;o__B1SED10-174;f__B1SED10-174;g__T1SED10-26;s__T1SED10-26 sp003554145	99.49	0.84	d__Bacteria;p__Firmicutes_F;c__Halanaerobiia;o__B1SED10-174;f__B1SED10-174;g__T1SED10-26;s__	ANI/Placement	topological placement and ANI have congruent species assignments	N/A	76.03	11	N/A	N/A
GCA_003554145.1_ASM355414v1_genomic	d__Bacteria;p__Firmicutes_F;c__Halanaerobiia;o__B1SED10-174;f__B1SED10-174;g__T1SED10-26;s__T1SED10-26 sp003554145	GCA_003554145.1	95	d__Bacteria;p__Firmicutes_F;c__Halanaerobiia;o__B1SED10-174;f__B1SED10-174;g__T1SED10-26;s__T1SED10-26 sp003554145	100	0.99	GCA_003554145.1	d__Bacteria;p__Firmicutes_F;c__Halanaerobiia;o__B1SED10-174;f__B1SED10-174;g__T1SED10-26;s__T1SED10-26 sp003554145	100	0.99	d__Bacteria;p__Firmicutes_F;c__Halanaerobiia;o__B1SED10-174;f__B1SED10-174;g__T1SED10-26;s__	ANI/Placement	topological placement and ANI have congruent species assignments	GCA_003551665.1, s__T1SED10-26 sp003551665, 95.0, 79.61, 0.26	86.31	11	N/A	N/A
GCA_003554585.1_ASM355458v1_genomic	d__Bacteria;p__Firmicutes_F;c__Halanaerobiia;o__B1SED10-174;f__B1SED10-174;g__T1SED10-26;s__T1SED10-26 sp003554585	GCA_003554585.1	95	d__Bacteria;p__Firmicutes_F;c__Halanaerobiia;o__B1SED10-174;f__B1SED10-174;g__T1SED10-26;s__T1SED10-26 sp003554585	100	0.99	GCA_003554585.1	d__Bacteria;p__Firmicutes_F;c__Halanaerobiia;o__B1SED10-174;f__B1SED10-174;g__T1SED10-26;s__T1SED10-26 sp003554585	100	0.99	d__Bacteria;p__Firmicutes_F;c__Halanaerobiia;o__B1SED10-174;f__B1SED10-174;g__T1SED10-26;s__	ANI/Placement	topological placement and ANI have congruent species assignments	GCA_007122335.1, s__T1SED10-26 sp007122335, 95.0, 86.92, 0.76; GCA_003551665.1, s__T1SED10-26 sp003551665, 95.0, 79.92, 0.41; GCA_003550445.1, s__T1SED10-26 sp003550445, 95.0, 79.37, 0.38	84.94	11	N/A	N/A
GCA_003554285.1_ASM355428v1_genomic	d__Bacteria;p__Firmicutes_F;c__Halanaerobiia;o__B1SED10-174;f__B1SED10-174;g__T1SED10-26;s__T1SED10-26 sp007122335	GCA_007122335.1	95	d__Bacteria;p__Firmicutes_F;c__Halanaerobiia;o__B1SED10-174;f__B1SED10-174;g__T1SED10-26;s__T1SED10-26 sp007122335	99.56	0.86	GCA_007122335.1	d__Bacteria;p__Firmicutes_F;c__Halanaerobiia;o__B1SED10-174;f__B1SED10-174;g__T1SED10-26;s__T1SED10-26 sp007122335	99.56	0.86	d__Bacteria;p__Firmicutes_F;c__Halanaerobiia;o__B1SED10-174;f__B1SED10-174;g__T1SED10-26;s__	ANI/Placement	topological placement and ANI have congruent species assignments	GCA_003554585.1, s__T1SED10-26 sp003554585, 95.0, 86.49, 0.76; GCA_003551665.1, s__T1SED10-26 sp003551665, 95.0, 79.51, 0.43; GCA_003550445.1, s__T1SED10-26 sp003550445, 95.0, 79.17, 0.33	72.22	11	N/A	N/A
GCA_003557885.1_ASM355788v1_genomic	d__Bacteria;p__Firmicutes_F;c__Halanaerobiia;o__B1SED10-174;f__B1SED10-174;g__T1SED10-26;s__T1SED10-26 sp007122335	GCA_007122335.1	95	d__Bacteria;p__Firmicutes_F;c__Halanaerobiia;o__B1SED10-174;f__B1SED10-174;g__T1SED10-26;s__T1SED10-26 sp007122335	99.7	0.93	GCA_007122335.1	d__Bacteria;p__Firmicutes_F;c__Halanaerobiia;o__B1SED10-174;f__B1SED10-174;g__T1SED10-26;s__T1SED10-26 sp007122335	99.7	0.93	d__Bacteria;p__Firmicutes_F;c__Halanaerobiia;o__B1SED10-174;f__B1SED10-174;g__T1SED10-26;s__	ANI/Placement	topological placement and ANI have congruent species assignments	GCA_003554585.1, s__T1SED10-26 sp003554585, 95.0, 87.58, 0.83; GCA_003551665.1, s__T1SED10-26 sp003551665, 95.0, 79.81, 0.5; GCA_003550445.1, s__T1SED10-26 sp003550445, 95.0, 79.22, 0.3	82.64	11	N/A	N/A
GCA_003562295.1_ASM356229v1_genomic	d__Bacteria;p__Firmicutes_F;c__Halanaerobiia;o__B1SED10-174;f__B1SED10-174;g__T1SED10-26;s__T1SED10-26 sp007122335	GCA_007122335.1	95	d__Bacteria;p__Firmicutes_F;c__Halanaerobiia;o__B1SED10-174;f__B1SED10-174;g__T1SED10-26;s__T1SED10-26 sp007122335	99.69	0.9	GCA_007122335.1	d__Bacteria;p__Firmicutes_F;c__Halanaerobiia;o__B1SED10-174;f__B1SED10-174;g__T1SED10-26;s__T1SED10-26 sp007122335	99.69	0.9	d__Bacteria;p__Firmicutes_F;c__Halanaerobiia;o__B1SED10-174;f__B1SED10-174;g__T1SED10-26;s__	ANI/Placement	topological placement and ANI have congruent species assignments	GCA_003554585.1, s__T1SED10-26 sp003554585, 95.0, 87.13, 0.72; GCA_003551665.1, s__T1SED10-26 sp003551665, 95.0, 79.49, 0.41; GCA_003550445.1, s__T1SED10-26 sp003550445, 95.0, 79.33, 0.46	91.23	11	N/A	N/A
GCA_003566415.1_ASM356641v1_genomic	d__Bacteria;p__Firmicutes_F;c__Halanaerobiia;o__B1SED10-174;f__B1SED10-174;g__T1SED10-26;s__T1SED10-26 sp007122335	GCA_007122335.1	95	d__Bacteria;p__Firmicutes_F;c__Halanaerobiia;o__B1SED10-174;f__B1SED10-174;g__T1SED10-26;s__T1SED10-26 sp007122335	99.54	0.86	GCA_007122335.1	d__Bacteria;p__Firmicutes_F;c__Halanaerobiia;o__B1SED10-174;f__B1SED10-174;g__T1SED10-26;s__T1SED10-26 sp007122335	99.54	0.86	d__Bacteria;p__Firmicutes_F;c__Halanaerobiia;o__B1SED10-174;f__B1SED10-174;g__T1SED10-26;s__	ANI/Placement	topological placement and ANI have congruent species assignments	GCA_003554585.1, s__T1SED10-26 sp003554585, 95.0, 87.23, 0.72; GCA_003551665.1, s__T1SED10-26 sp003551665, 95.0, 79.6, 0.44; GCA_003550445.1, s__T1SED10-26 sp003550445, 95.0, 79.27, 0.46; GCA_003554145.1, s__T1SED10-26 sp003554145, 95.0, 77.64, 0.25	86.9	11	N/A	N/A
GCA_003555265.1_ASM355526v1_genomic	d__Bacteria;p__Firmicutes_F;c__Halanaerobiia;o__Halanaerobiales;f__CSSED10-376;g__;s__	N/A	N/A	N/A	N/A	N/A	N/A	N/A	N/A	N/A	d__Bacteria;p__Firmicutes_F;c__Halanaerobiia;o__Halanaerobiales;f__CSSED10-376;g__;s__	Placement	taxonomic novelty determined using RED	N/A	44.25	11	0.795604	N/A
GCA_003557445.1_ASM355744v1_genomic	d__Bacteria;p__Firmicutes_F;c__Halanaerobiia;o__Halanaerobiales;f__CSSED10-376;g__CSSED10-376;s__CSSED10-376 sp003557445	GCA_003557445.1	95	d__Bacteria;p__Firmicutes_F;c__Halanaerobiia;o__Halanaerobiales;f__CSSED10-376;g__CSSED10-376;s__CSSED10-376 sp003557445	100	0.98	GCA_003557445.1	d__Bacteria;p__Firmicutes_F;c__Halanaerobiia;o__Halanaerobiales;f__CSSED10-376;g__CSSED10-376;s__CSSED10-376 sp003557445	100	0.98	d__Bacteria;p__Firmicutes_F;c__Halanaerobiia;o__Halanaerobiales;f__CSSED10-376;g__;s__	ANI/Placement	topological placement and ANI have congruent species assignments	N/A	57.74	11	N/A	N/A
GCA_003553225.1_ASM355322v1_genomic	d__Bacteria;p__Firmicutes_F;c__Halanaerobiia;o__Halanaerobiales;f__CSSED10-376;g__T1SED10-99;s__T1SED10-99 sp003553225	GCA_003553225.1	95	d__Bacteria;p__Firmicutes_F;c__Halanaerobiia;o__Halanaerobiales;f__CSSED10-376;g__T1SED10-99;s__T1SED10-99 sp003553225	100	0.99	GCA_003553225.1	d__Bacteria;p__Firmicutes_F;c__Halanaerobiia;o__Halanaerobiales;f__CSSED10-376;g__T1SED10-99;s__T1SED10-99 sp003553225	100	0.99	d__Bacteria;p__Firmicutes_F;c__Halanaerobiia;o__Halanaerobiales;f__CSSED10-376;g__;s__	ANI/Placement	topological placement and ANI have congruent species assignments	N/A	89.33	11	N/A	N/A
GCA_003553785.1_ASM355378v1_genomic	d__Bacteria;p__Firmicutes_F;c__Halanaerobiia;o__Halanaerobiales;f__Halarsenatibacteraceae;g__Halarsenatibacter;s__	N/A	N/A	N/A	N/A	N/A	N/A	N/A	N/A	N/A	d__Bacteria;p__Firmicutes_F;c__Halanaerobiia;o__Halanaerobiales;f__Halarsenatibacteraceae;g__;s__	Placement	taxonomic novelty determined using RED	N/A	52.96	11	0.915503	N/A
GCA_003552825.1_ASM355282v1_genomic	d__Bacteria;p__Firmicutes_F;c__Halanaerobiia;o__Halanaerobiales;f__Halarsenatibacteraceae;g__SLSL01;s__SLSL01 sp003552825	GCA_003552825.1	95	d__Bacteria;p__Firmicutes_F;c__Halanaerobiia;o__Halanaerobiales;f__Halarsenatibacteraceae;g__SLSL01;s__SLSL01 sp003552825	100	0.98	GCA_003552825.1	d__Bacteria;p__Firmicutes_F;c__Halanaerobiia;o__Halanaerobiales;f__Halarsenatibacteraceae;g__SLSL01;s__SLSL01 sp003552825	100	0.98	d__Bacteria;p__Firmicutes_F;c__Halanaerobiia;o__Halanaerobiales;f__Halarsenatibacteraceae;g__SLSL01;s__	ANI/Placement	topological placement and ANI have congruent species assignments	GCA_007130465.1, s__SLSL01 sp007130465, 95.0, 84.67, 0.68	85.24	11	N/A	N/A
GCA_003553255.1_ASM355325v1_genomic	d__Bacteria;p__Firmicutes_F;c__Halanaerobiia;o__Halanaerobiales;f__Halarsenatibacteraceae;g__SLSL01;s__SLSL01 sp003552825	GCA_003552825.1	95	d__Bacteria;p__Firmicutes_F;c__Halanaerobiia;o__Halanaerobiales;f__Halarsenatibacteraceae;g__SLSL01;s__SLSL01 sp003552825	97.69	0.71	GCA_003552825.1	d__Bacteria;p__Firmicutes_F;c__Halanaerobiia;o__Halanaerobiales;f__Halarsenatibacteraceae;g__SLSL01;s__SLSL01 sp003552825	97.69	0.71	d__Bacteria;p__Firmicutes_F;c__Halanaerobiia;o__Halanaerobiales;f__Halarsenatibacteraceae;g__SLSL01;s__	ANI/Placement	topological placement and ANI have congruent species assignments	GCA_007130465.1, s__SLSL01 sp007130465, 95.0, 84.18, 0.62	69.07	11	N/A	Genome has more than 10.0% of markers with multiple hits
GCA_003551095.1_ASM355109v1_genomic	d__Bacteria;p__Firmicutes_F;c__Halanaerobiia;o__Halanaerobiales;f__Halarsenatibacteraceae;g__SLSL01;s__SLSL01 sp007130465	GCA_007130465.1	95	d__Bacteria;p__Firmicutes_F;c__Halanaerobiia;o__Halanaerobiales;f__Halarsenatibacteraceae;g__SLSL01;s__SLSL01 sp007130465	98.83	0.75	GCA_007130465.1	d__Bacteria;p__Firmicutes_F;c__Halanaerobiia;o__Halanaerobiales;f__Halarsenatibacteraceae;g__SLSL01;s__SLSL01 sp007130465	98.83	0.75	d__Bacteria;p__Firmicutes_F;c__Halanaerobiia;o__Halanaerobiales;f__Halarsenatibacteraceae;g__SLSL01;s__	ANI/Placement	topological placement and ANI have congruent species assignments	GCA_003552825.1, s__SLSL01 sp003552825, 95.0, 84.31, 0.7	84.5	11	N/A	N/A
GCA_003559515.1_ASM355951v1_genomic	d__Bacteria;p__Firmicutes_F;c__Halanaerobiia;o__Halanaerobiales;f__Halarsenatibacteraceae;g__SLSL01;s__SLSL01 sp007130465	GCA_007130465.1	95	d__Bacteria;p__Firmicutes_F;c__Halanaerobiia;o__Halanaerobiales;f__Halarsenatibacteraceae;g__SLSL01;s__SLSL01 sp007130465	99.11	0.76	GCA_007130465.1	d__Bacteria;p__Firmicutes_F;c__Halanaerobiia;o__Halanaerobiales;f__Halarsenatibacteraceae;g__SLSL01;s__SLSL01 sp007130465	99.11	0.76	d__Bacteria;p__Firmicutes_F;c__Halanaerobiia;o__Halanaerobiales;f__Halarsenatibacteraceae;g__SLSL01;s__	ANI/Placement	topological placement and ANI have congruent species assignments	GCA_003552825.1, s__SLSL01 sp003552825, 95.0, 84.29, 0.66	82.04	11	N/A	N/A
GCA_003566945.1_ASM356694v1_genomic	d__Bacteria;p__Firmicutes_F;c__Halanaerobiia;o__Halanaerobiales;f__Halarsenatibacteraceae;g__SLSL01;s__SLSL01 sp007130465	GCA_007130465.1	95	d__Bacteria;p__Firmicutes_F;c__Halanaerobiia;o__Halanaerobiales;f__Halarsenatibacteraceae;g__SLSL01;s__SLSL01 sp007130465	98.96	0.8	GCA_007130465.1	d__Bacteria;p__Firmicutes_F;c__Halanaerobiia;o__Halanaerobiales;f__Halarsenatibacteraceae;g__SLSL01;s__SLSL01 sp007130465	98.96	0.8	d__Bacteria;p__Firmicutes_F;c__Halanaerobiia;o__Halanaerobiales;f__Halarsenatibacteraceae;g__SLSL01;s__	ANI/Placement	topological placement and ANI have congruent species assignments	GCA_003552825.1, s__SLSL01 sp003552825, 95.0, 84.88, 0.74	68.29	11	N/A	Genome has more than 13.3% of markers with multiple hits
GCA_003550485.1_ASM355048v1_genomic	d__Bacteria;p__Firmicutes_F;c__Halanaerobiia;o__Halanaerobiales;f__Halarsenatibacteraceae;g__T1SED10-84;s__T1SED10-84 sp003553485	GCA_003553485.1	95	d__Bacteria;p__Firmicutes_F;c__Halanaerobiia;o__Halanaerobiales;f__Halarsenatibacteraceae;g__T1SED10-84;s__T1SED10-84 sp003553485	99.68	0.87	GCA_003553485.1	d__Bacteria;p__Firmicutes_F;c__Halanaerobiia;o__Halanaerobiales;f__Halarsenatibacteraceae;g__T1SED10-84;s__T1SED10-84 sp003553485	99.68	0.87	d__Bacteria;p__Firmicutes_F;c__Halanaerobiia;o__Halanaerobiales;f__Halarsenatibacteraceae;g__T1SED10-84;s__	ANI/Placement	topological placement and ANI have congruent species assignments	N/A	89.66	11	N/A	N/A
GCA_003553485.1_ASM355348v1_genomic	d__Bacteria;p__Firmicutes_F;c__Halanaerobiia;o__Halanaerobiales;f__Halarsenatibacteraceae;g__T1SED10-84;s__T1SED10-84 sp003553485	GCA_003553485.1	95	d__Bacteria;p__Firmicutes_F;c__Halanaerobiia;o__Halanaerobiales;f__Halarsenatibacteraceae;g__T1SED10-84;s__T1SED10-84 sp003553485	100	1	GCA_003553485.1	d__Bacteria;p__Firmicutes_F;c__Halanaerobiia;o__Halanaerobiales;f__Halarsenatibacteraceae;g__T1SED10-84;s__T1SED10-84 sp003553485	100	1	d__Bacteria;p__Firmicutes_F;c__Halanaerobiia;o__Halanaerobiales;f__Halarsenatibacteraceae;g__T1SED10-84;s__	ANI/Placement	topological placement and ANI have congruent species assignments	N/A	90.22	11	N/A	N/A
GCA_003551085.1_ASM355108v1_genomic	d__Bacteria;p__Firmicutes_F;c__Halanaerobiia;o__Halanaerobiales;f__Halarsenatibacteraceae;g__T1SED10-84;s__T1SED10-84 sp003554225	GCA_003554225.1	95	d__Bacteria;p__Firmicutes_F;c__Halanaerobiia;o__Halanaerobiales;f__Halarsenatibacteraceae;g__T1SED10-84;s__T1SED10-84 sp003554225	99.32	0.73	GCA_003554225.1	d__Bacteria;p__Firmicutes_F;c__Halanaerobiia;o__Halanaerobiales;f__Halarsenatibacteraceae;g__T1SED10-84;s__T1SED10-84 sp003554225	99.32	0.73	d__Bacteria;p__Firmicutes_F;c__Halanaerobiia;o__Halanaerobiales;f__Halarsenatibacteraceae;g__T1SED10-84;s__	ANI/Placement	topological placement and ANI have congruent species assignments	GCA_007134885.1, s__T1SED10-84 sp007134885, 95.0, 84.43, 0.67; GCA_003554685.1, s__T1SED10-84 sp003554685, 95.0, 84.16, 0.62	71.85	11	N/A	N/A
GCA_003554225.1_ASM355422v1_genomic	d__Bacteria;p__Firmicutes_F;c__Halanaerobiia;o__Halanaerobiales;f__Halarsenatibacteraceae;g__T1SED10-84;s__T1SED10-84 sp003554225	GCA_003554225.1	95	d__Bacteria;p__Firmicutes_F;c__Halanaerobiia;o__Halanaerobiales;f__Halarsenatibacteraceae;g__T1SED10-84;s__T1SED10-84 sp003554225	100	0.99	GCA_003554225.1	d__Bacteria;p__Firmicutes_F;c__Halanaerobiia;o__Halanaerobiales;f__Halarsenatibacteraceae;g__T1SED10-84;s__T1SED10-84 sp003554225	100	0.99	d__Bacteria;p__Firmicutes_F;c__Halanaerobiia;o__Halanaerobiales;f__Halarsenatibacteraceae;g__T1SED10-84;s__	ANI/Placement	topological placement and ANI have congruent species assignments	GCA_007134885.1, s__T1SED10-84 sp007134885, 95.0, 84.09, 0.62; GCA_003554685.1, s__T1SED10-84 sp003554685, 95.0, 83.24, 0.53	73.83	11	N/A	N/A
GCA_003554685.1_ASM355468v1_genomic	d__Bacteria;p__Firmicutes_F;c__Halanaerobiia;o__Halanaerobiales;f__Halarsenatibacteraceae;g__T1SED10-84;s__T1SED10-84 sp003554685	GCA_003554685.1	95	d__Bacteria;p__Firmicutes_F;c__Halanaerobiia;o__Halanaerobiales;f__Halarsenatibacteraceae;g__T1SED10-84;s__T1SED10-84 sp003554685	100	0.98	GCA_003554685.1	d__Bacteria;p__Firmicutes_F;c__Halanaerobiia;o__Halanaerobiales;f__Halarsenatibacteraceae;g__T1SED10-84;s__T1SED10-84 sp003554685	100	0.98	d__Bacteria;p__Firmicutes_F;c__Halanaerobiia;o__Halanaerobiales;f__Halarsenatibacteraceae;g__T1SED10-84;s__	ANI/Placement	topological placement and ANI have congruent species assignments	GCA_007134885.1, s__T1SED10-84 sp007134885, 95.0, 89.66, 0.62; GCA_003554225.1, s__T1SED10-84 sp003554225, 95.0, 83.24, 0.53	80.46	11	N/A	N/A
GCA_003553725.1_ASM355372v1_genomic	d__Bacteria;p__Firmicutes_F;c__Halanaerobiia;o__Halanaerobiales;f__Halarsenatibacteraceae;g__T1SED10-84;s__T1SED10-84 sp007134885	GCA_007134885.1	95	d__Bacteria;p__Firmicutes_F;c__Halanaerobiia;o__Halanaerobiales;f__Halarsenatibacteraceae;g__T1SED10-84;s__T1SED10-84 sp007134885	99.37	0.86	GCA_007134885.1	d__Bacteria;p__Firmicutes_F;c__Halanaerobiia;o__Halanaerobiales;f__Halarsenatibacteraceae;g__T1SED10-84;s__T1SED10-84 sp007134885	99.37	0.86	d__Bacteria;p__Firmicutes_F;c__Halanaerobiia;o__Halanaerobiales;f__Halarsenatibacteraceae;g__T1SED10-84;s__	ANI/Placement	topological placement and ANI have congruent species assignments	GCA_003554685.1, s__T1SED10-84 sp003554685, 95.0, 90.08, 0.73; GCA_003554225.1, s__T1SED10-84 sp003554225, 95.0, 83.47, 0.53	79.54	11	N/A	N/A
GCA_003561265.1_ASM356126v1_genomic	d__Bacteria;p__Firmicutes_F;c__Halanaerobiia;o__Halanaerobiales;f__Halarsenatibacteraceae;g__T1SED10-84;s__T1SED10-84 sp007134885	GCA_007134885.1	95	d__Bacteria;p__Firmicutes_F;c__Halanaerobiia;o__Halanaerobiales;f__Halarsenatibacteraceae;g__T1SED10-84;s__T1SED10-84 sp007134885	99.27	0.82	GCA_007134885.1	d__Bacteria;p__Firmicutes_F;c__Halanaerobiia;o__Halanaerobiales;f__Halarsenatibacteraceae;g__T1SED10-84;s__T1SED10-84 sp007134885	99.27	0.82	d__Bacteria;p__Firmicutes_F;c__Halanaerobiia;o__Halanaerobiales;f__Halarsenatibacteraceae;g__T1SED10-84;s__	ANI/Placement	topological placement and ANI have congruent species assignments	GCA_003554685.1, s__T1SED10-84 sp003554685, 95.0, 89.86, 0.63; GCA_003554225.1, s__T1SED10-84 sp003554225, 95.0, 84.3, 0.6	89.64	11	N/A	N/A
GCA_003564415.1_ASM356441v1_genomic	d__Bacteria;p__Firmicutes_F;c__Halanaerobiia;o__Halanaerobiales;f__Halarsenatibacteraceae;g__T1SED10-84;s__T1SED10-84 sp007134885	GCA_007134885.1	95	d__Bacteria;p__Firmicutes_F;c__Halanaerobiia;o__Halanaerobiales;f__Halarsenatibacteraceae;g__T1SED10-84;s__T1SED10-84 sp007134885	99.37	0.85	GCA_007134885.1	d__Bacteria;p__Firmicutes_F;c__Halanaerobiia;o__Halanaerobiales;f__Halarsenatibacteraceae;g__T1SED10-84;s__T1SED10-84 sp007134885	99.37	0.85	d__Bacteria;p__Firmicutes_F;c__Halanaerobiia;o__Halanaerobiales;f__Halarsenatibacteraceae;g__T1SED10-84;s__	ANI/Placement	topological placement and ANI have congruent species assignments	GCA_003554685.1, s__T1SED10-84 sp003554685, 95.0, 89.61, 0.65; GCA_003554225.1, s__T1SED10-84 sp003554225, 95.0, 83.93, 0.67	89.21	11	N/A	N/A
GCA_003551965.1_ASM355196v1_genomic	d__Bacteria;p__Firmicutes_G;c__Limnochordia;o__DTU010;f__B1SED10-159;g__B1SED10-159;s__B1SED10-159 sp003551965	GCA_003551965.1	95	d__Bacteria;p__Firmicutes_G;c__Limnochordia;o__DTU010;f__B1SED10-159;g__B1SED10-159;s__B1SED10-159 sp003551965	100	0.99	GCA_003551965.1	d__Bacteria;p__Firmicutes_G;c__Limnochordia;o__DTU010;f__B1SED10-159;g__B1SED10-159;s__B1SED10-159 sp003551965	100	0.99	d__Bacteria;p__Firmicutes_G;c__Limnochordia;o__DTU010;f__B1SED10-159;g__;s__	ANI/Placement	topological placement and ANI have congruent species assignments	N/A	91.03	11	N/A	N/A
GCA_003554825.1_ASM355482v1_genomic	d__Bacteria;p__Firmicutes_G;c__Limnochordia;o__DTU010;f__B1SED10-159;g__B1SED10-159;s__B1SED10-159 sp003551965	GCA_003551965.1	95	d__Bacteria;p__Firmicutes_G;c__Limnochordia;o__DTU010;f__B1SED10-159;g__B1SED10-159;s__B1SED10-159 sp003551965	98.99	0.89	GCA_003551965.1	d__Bacteria;p__Firmicutes_G;c__Limnochordia;o__DTU010;f__B1SED10-159;g__B1SED10-159;s__B1SED10-159 sp003551965	98.99	0.89	d__Bacteria;p__Firmicutes_G;c__Limnochordia;o__DTU010;f__B1SED10-159;g__;s__	ANI/Placement	topological placement and ANI have congruent species assignments	N/A	78.06	11	N/A	N/A
GCA_003559095.1_ASM355909v1_genomic	d__Bacteria;p__Firmicutes_G;c__Limnochordia;o__DTU010;f__B1SED10-159;g__SLOZ01;s__SLOZ01 sp003559095	GCA_003559095.1	95	d__Bacteria;p__Firmicutes_G;c__Limnochordia;o__DTU010;f__B1SED10-159;g__SLOZ01;s__SLOZ01 sp003559095	100	0.99	GCA_003559095.1	d__Bacteria;p__Firmicutes_G;c__Limnochordia;o__DTU010;f__B1SED10-159;g__SLOZ01;s__SLOZ01 sp003559095	100	0.99	d__Bacteria;p__Firmicutes_G;c__Limnochordia;o__DTU010;f__B1SED10-159;g__SLOZ01;s__	ANI/Placement	topological placement and ANI have congruent species assignments	GCA_007132255.1, s__SLOZ01 sp007132255, 95.0, 78.22, 0.2	88.1	11	N/A	N/A
GCA_003558925.1_ASM355892v1_genomic	d__Bacteria;p__Firmicutes_G;c__Limnochordia;o__DTU010;f__SLO01;g__SLOG01;s__	N/A	N/A	N/A	N/A	N/A	GCA_007132635.1	d__Bacteria;p__Firmicutes_G;c__Limnochordia;o__DTU010;f__SLO01;g__SLOG01;s__SLOG01 sp007132635	98.17	0.62	d__Bacteria;p__Firmicutes_G;c__Limnochordia;o__DTU010;f__;g__;s__	Placement	taxonomic novelty determined using RED	N/A	55.36	11	0.980106	N/A
GCA_003557005.1_ASM355700v1_genomic	d__Bacteria;p__Firmicutes_G;c__UBA5435;o__UBA5435;f__;g__;s__	N/A	N/A	N/A	N/A	N/A	N/A	N/A	N/A	N/A	d__Bacteria;p__Firmicutes_G;c__;o__;f__;g__;s__	Placement	taxonomic novelty determined using RED	N/A	62.44	11	0.556661	N/A
GCA_003558535.1_ASM355853v1_genomic	d__Bacteria;p__Firmicutes_G;c__UBA5435;o__UBA5435;f__;g__;s__	N/A	N/A	N/A	N/A	N/A	N/A	N/A	N/A	N/A	d__Bacteria;p__Firmicutes_G;c__;o__;f__;g__;s__	Placement	taxonomic novelty determined using RED	N/A	48.83	11	0.572176	N/A
GCA_003558835.1_ASM355883v1_genomic	d__Bacteria;p__GCA-001730085;c__;o__;f__;g__;s__	N/A	N/A	N/A	N/A	N/A	N/A	N/A	N/A	N/A	d__Bacteria;p__;c__;o__;f__;g__;s__	Placement	taxonomic novelty determined using RED	N/A	45.42	11	0.291908	N/A
PLM2.Bin.20	d__Bacteria;p__Gemmatimonadota;c__Gemmatimonadetes;o__SG8-23;f__UBA6960;g__CSSed11-55;s__	N/A	N/A	N/A	N/A	N/A	GCA_003567615.1	d__Bacteria;p__Gemmatimonadota;c__Gemmatimonadetes;o__SG8-23;f__UBA6960;g__CSSed11-55;s__CSSed11-55 sp003567615	84.88	0.78	d__Bacteria;p__Gemmatimonadota;c__Gemmatimonadetes;o__SG8-23;f__UBA6960;g__CSSed11-55;s__	Placement	taxonomic classification fully defined by topology	GCA_007121775.1, s__CSSed11-55 sp007121775, 95.0, 81.81, 0.68; GCA_007121555.1, s__CSSed11-55 sp007121555, 95.0, 78.52, 0.32; GCA_003562075.1, s__CSSed11-55 sp003562075, 95.0, 78.19, 0.27	90.22	11	0.984242	N/A
GCA_003556625.1_ASM355662v1_genomic	d__Bacteria;p__Gemmatimonadota;c__Gemmatimonadetes;o__SG8-23;f__UBA6960;g__CSSed11-55;s__CSSed11-55 sp003562075	GCA_003562075.1	95	d__Bacteria;p__Gemmatimonadota;c__Gemmatimonadetes;o__SG8-23;f__UBA6960;g__CSSed11-55;s__CSSed11-55 sp003562075	99.4	0.92	GCA_003562075.1	d__Bacteria;p__Gemmatimonadota;c__Gemmatimonadetes;o__SG8-23;f__UBA6960;g__CSSed11-55;s__CSSed11-55 sp003562075	99.4	0.92	d__Bacteria;p__Gemmatimonadota;c__Gemmatimonadetes;o__SG8-23;f__UBA6960;g__CSSed11-55;s__	ANI/Placement	topological placement and ANI have congruent species assignments	GCA_007121555.1, s__CSSed11-55 sp007121555, 95.0, 78.26, 0.42; GCA_007121775.1, s__CSSed11-55 sp007121775, 95.0, 77.57, 0.14	58.1	11	N/A	N/A
GCA_003562075.1_ASM356207v1_genomic	d__Bacteria;p__Gemmatimonadota;c__Gemmatimonadetes;o__SG8-23;f__UBA6960;g__CSSed11-55;s__CSSed11-55 sp003562075	GCA_003562075.1	95	d__Bacteria;p__Gemmatimonadota;c__Gemmatimonadetes;o__SG8-23;f__UBA6960;g__CSSed11-55;s__CSSed11-55 sp003562075	100	0.99	GCA_003562075.1	d__Bacteria;p__Gemmatimonadota;c__Gemmatimonadetes;o__SG8-23;f__UBA6960;g__CSSed11-55;s__CSSed11-55 sp003562075	100	0.99	d__Bacteria;p__Gemmatimonadota;c__Gemmatimonadetes;o__SG8-23;f__UBA6960;g__CSSed11-55;s__	ANI/Placement	topological placement and ANI have congruent species assignments	GCA_007121555.1, s__CSSed11-55 sp007121555, 95.0, 78.75, 0.38; GCA_007121775.1, s__CSSed11-55 sp007121775, 95.0, 78.17, 0.27	81.88	11	N/A	N/A
GCA_003567615.1_ASM356761v1_genomic	d__Bacteria;p__Gemmatimonadota;c__Gemmatimonadetes;o__SG8-23;f__UBA6960;g__CSSed11-55;s__CSSed11-55 sp003567615	GCA_003567615.1	95	d__Bacteria;p__Gemmatimonadota;c__Gemmatimonadetes;o__SG8-23;f__UBA6960;g__CSSed11-55;s__CSSed11-55 sp003567615	100	0.98	GCA_003567615.1	d__Bacteria;p__Gemmatimonadota;c__Gemmatimonadetes;o__SG8-23;f__UBA6960;g__CSSed11-55;s__CSSed11-55 sp003567615	100	0.98	d__Bacteria;p__Gemmatimonadota;c__Gemmatimonadetes;o__SG8-23;f__UBA6960;g__CSSed11-55;s__	ANI/Placement	topological placement and ANI have congruent species assignments	GCA_007121775.1, s__CSSed11-55 sp007121775, 95.0, 81.18, 0.57; GCA_007121555.1, s__CSSed11-55 sp007121555, 95.0, 78.39, 0.33	67.52	11	N/A	N/A
GCA_003560065.1_ASM356006v1_genomic	d__Bacteria;p__Gemmatimonadota;c__Gemmatimonadetes;o__SG8-23;f__UBA6960;g__CSSed11-55;s__CSSed11-55 sp007121555	GCA_007121555.1	95	d__Bacteria;p__Gemmatimonadota;c__Gemmatimonadetes;o__SG8-23;f__UBA6960;g__CSSed11-55;s__CSSed11-55 sp007121555	99.53	0.84	GCA_007121555.1	d__Bacteria;p__Gemmatimonadota;c__Gemmatimonadetes;o__SG8-23;f__UBA6960;g__CSSed11-55;s__CSSed11-55 sp007121555	99.53	0.84	d__Bacteria;p__Gemmatimonadota;c__Gemmatimonadetes;o__SG8-23;f__UBA6960;g__CSSed11-55;s__	ANI/Placement	topological placement and ANI have congruent species assignments	GCA_003562075.1, s__CSSed11-55 sp003562075, 95.0, 78.59, 0.31; GCA_007121775.1, s__CSSed11-55 sp007121775, 95.0, 78.4, 0.24	68.77	11	N/A	N/A
GCA_003551025.1_ASM355102v1_genomic	d__Bacteria;p__Gemmatimonadota;c__Gemmatimonadetes;o__SG8-23;f__UBA6960;g__CSSed11-55;s__CSSed11-55 sp007121775	GCA_007121775.1	95	d__Bacteria;p__Gemmatimonadota;c__Gemmatimonadetes;o__SG8-23;f__UBA6960;g__CSSed11-55;s__CSSed11-55 sp007121775	99.4	0.8	GCA_007121775.1	d__Bacteria;p__Gemmatimonadota;c__Gemmatimonadetes;o__SG8-23;f__UBA6960;g__CSSed11-55;s__CSSed11-55 sp007121775	99.4	0.8	d__Bacteria;p__Gemmatimonadota;c__Gemmatimonadetes;o__SG8-23;f__UBA6960;g__CSSed11-55;s__	ANI/Placement	topological placement and ANI have congruent species assignments	GCA_003567615.1, s__CSSed11-55 sp003567615, 95.0, 81.11, 0.56; GCA_003562075.1, s__CSSed11-55 sp003562075, 95.0, 78.36, 0.26; GCA_007121555.1, s__CSSed11-55 sp007121555, 95.0, 78.27, 0.29	79.72	11	N/A	N/A
GCA_003557525.1_ASM355752v1_genomic	d__Bacteria;p__Gemmatimonadota;c__Gemmatimonadetes;o__SG8-23;f__UBA6960;g__CSSed11-55;s__CSSed11-55 sp007121775	GCA_007121775.1	95	d__Bacteria;p__Gemmatimonadota;c__Gemmatimonadetes;o__SG8-23;f__UBA6960;g__CSSed11-55;s__CSSed11-55 sp007121775	99.48	0.9	GCA_007121775.1	d__Bacteria;p__Gemmatimonadota;c__Gemmatimonadetes;o__SG8-23;f__UBA6960;g__CSSed11-55;s__CSSed11-55 sp007121775	99.48	0.9	d__Bacteria;p__Gemmatimonadota;c__Gemmatimonadetes;o__SG8-23;f__UBA6960;g__CSSed11-55;s__	ANI/Placement	topological placement and ANI have congruent species assignments	GCA_003567615.1, s__CSSed11-55 sp003567615, 95.0, 80.87, 0.52; GCA_007121555.1, s__CSSed11-55 sp007121555, 95.0, 78.26, 0.31; GCA_003562075.1, s__CSSed11-55 sp003562075, 95.0, 78.05, 0.26	80.44	11	N/A	N/A
[truncated: 400 more rows]
