# Supplementary material for: Ecological Interactions of Cyanobacteria and Heterotrophs Enhances the Robustness of Cyanobacterial Consortium for Carbon Sequestration
Source: Front Microbiol. 2022 Feb 11;13:780346. doi: 10.3389/fmicb.2022.780346 (PMC8880816; doi:10.3389/fmicb.2022.780346)
Supplement: Supplementary file 3 [file Table_3.XLSX]

## Sheet: Niche analysis
Table S3 Niche analysis for heterotrophic members of the consortium. Orf IDs detected for each category is provided.
Niche	Category	Annotation	Gene	39	10.A	1	5	6A	42	20	3A	4A	53	29	34	12	52	58	40	46	8A	35	7	50	5A	23	57	41	17	7A	56	24
				d__Bacteria;p__Bacteroidota;c__Bacteroidia;o__Cytophagales;f__Cyclobacteriaceae;g__;s__	d__Bacteria;p__Bacteroidota;c__Bacteroidia;o__Flavobacteriales;f__Flavobacteriaceae;g__Psychroflexus;s__	d__Bacteria;p__Bacteroidota;c__Bacteroidia;o__Flavobacteriales;f__Schleiferiaceae;g__;s__	d__Bacteria;p__Bacteroidota;c__Bacteroidia;o__Flavobacteriales;f__Schleiferiaceae;g__CSBr16-58;s__	d__Bacteria;p__Bacteroidota;c__Rhodothermia;o__Balneolales;f__Balneolaceae;g__;s__	d__Bacteria;p__Bacteroidota;c__Rhodothermia;o__Balneolales;f__HLUCCA01;g__HLUCCA01;s__	d__Bacteria;p__Bacteroidota;c__Rhodothermia;o__Balneolales;f__HLUCCA01;g__HLUCCA01;s__	d__Bacteria;p__Bacteroidota;c__Rhodothermia;o__Balneolales;f__PXAI01;g__;s__	d__Bacteria;p__Bacteroidota;c__Rhodothermia;o__Balneolales;f__PXAI01;g__Cyclonatronum;s__	d__Bacteria;p__Bacteroidota;c__Rhodothermia;o__Balneolales;f__PXAI01;g__Cyclonatronum;s__	d__Bacteria;p__Patescibacteria;c__Gracilibacteria;o__BD1-5;f__;g__;s__	d__Bacteria;p__Planctomycetota;c__Phycisphaerae;o__Phycisphaerales;f__SM1A02;g__UBA6054;s__	d__Bacteria;p__Proteobacteria;c__Alphaproteobacteria;o__Caulobacterales;f__Maricaulaceae;g__Glycocaulis;s__	d__Bacteria;p__Proteobacteria;c__Alphaproteobacteria;o__Caulobacterales;f__Maricaulaceae;g__Oceanicaulis;s__	d__Bacteria;p__Proteobacteria;c__Alphaproteobacteria;o__Rhodobacterales;f__Rhodobacteraceae;g__Roseinatronobacter;s__	d__Bacteria;p__Proteobacteria;c__Gammaproteobacteria;o__Enterobacterales;f__Alteromonadaceae;g__Aliidiomarina;s__	d__Bacteria;p__Proteobacteria;c__Gammaproteobacteria;o__Enterobacterales;f__Alteromonadaceae;g__Aliidiomarina;s__	d__Bacteria;p__Proteobacteria;c__Gammaproteobacteria;o__Enterobacterales;f__Alteromonadaceae;g__Alkalimonas;s__	d__Bacteria;p__Proteobacteria;c__Gammaproteobacteria;o__Nitrococcales;f__Aquisalimonadaceae;g__LSCE01;s__	d__Bacteria;p__Proteobacteria;c__Gammaproteobacteria;o__Pseudomonadales;f__Alcanivoracaceae;g__Alcanivorax_A;s__	d__Bacteria;p__Proteobacteria;c__Gammaproteobacteria;o__Pseudomonadales;f__Oleiphilaceae;g__;s__	d__Bacteria;p__Proteobacteria;c__Gammaproteobacteria;o__Pseudomonadales;f__Saccharospirillaceae;g__Natronospirillum;s__	d__Bacteria;p__Proteobacteria;c__Gammaproteobacteria;o__Pseudomonadales;f__Saccharospirillaceae;g__Saccharospirillum;s__	d__Bacteria;p__Proteobacteria;c__Gammaproteobacteria;o__Xanthomonadales;f__Wenzhouxiangellaceae;g__Wenzhouxiangella;s__	d__Bacteria;p__Verrucomicrobiota;c__Kiritimatiellae;o__SS1-B-03-39;f__UBA6053;g__T3Sed10-216;s__	d__Bacteria;p__Verrucomicrobiota;c__Kiritimatiellae;o__SS1-B-03-39;f__UBA6053;g__T3Sed10-216;s__	d__Bacteria;p__Verrucomicrobiota;c__Verrucomicrobiae;o__Opitutales;f__T3Sed10-336;g__;s__	d__Bacteria;p__Verrucomicrobiota;c__Verrucomicrobiae;o__Opitutales;f__T3Sed10-336;g__;s__
Phototrophy	Bacteriochlorophyll/chlorophyll biosynthesis	Light-independent protochlorophyllide reductase iron-sulfur ATP-binding protein	chlL														bin52_00219	bin58_03968
		Light-independent protochlorophyllide reductase subunit B	chlB														bin52_00221	bin58_00613
		Light-independent protochlorophyllide reductase subunit N	chlN														bin52_00222	bin58_00614
		Aerobic magnesium-protoporphyrin IX monomethyl ester [oxidative] cyclase	acsF														bin52_00208	bin58_02306
		Anaerobic magnesium-protoporphyrin IX monomethyl ester cyclase	bchE															bin58_00619
		Subunit ChlI of Mg-chelatase,Magnesium chelatase%2C subunit ChlI	chlI																bin40_01721						bin05A_02220,bin05A_02235 ,bin05A_03694			bin41_01205
		CobN/Magnesium Chelatase	chlD																			bin35_01465,bin35_04875
		Divinyl chlorophyllide a 8-vinyl-reductase	dvr					bin06A_02165										bin58_00966
		2-desacetyl-2-hydroxyethyl bacteriochlorophyllide A dehydrogenase	bchC														bin52_00192	bin58_03368
		Chlorophyllide reductase 35.5 kDa chain	bchX														bin52_00193	bin58_03369
		Chlorophyllide reductase 52.5 kDa chain	bchY														bin52_00194	bin58_03370
		Chlorophyllide reductase subunit Z	bchZ														bin52_00196	bin58_03371
		Bacteriochlorophyll synthase 33 kDa chain	bchG														bin52_00227	bin58_00620 ,bin58_00623
		Bacteriochlorophyll synthase 44.5 kDa chain	bchG															bin58_00625
		2-vinyl bacteriochlorophyllide hydratase	bchF														bin52_00223	bin58_00615
	Photosystems	Photosynthesis system II assembly factor YCF48								bin20_03380	bin03A_04168	bin04A_03844	bin53_04045						bin40_00101	bin46_00467	bin08A_00426		bin07_03544	bin50_02206	bin05A_00189
		Photosynthetic apparatus regulatory protein RegA	regA		bin10A_00191											bin12_03098	bin52_00340	bin58_03058			bin08A_00842			bin50_00228
		Photosystem II CP43 reaction center protein																				bin35_05839
		Light-harvesting protein B-880 alpha chain	pucA														bin52_00197
		putative photosynthetic complex assembly protein															bin52_00206 ,bin52_00210
	Bacteriorhodopsins	Bacteriorhodopsin-like protein						bin06A_00479	bin42_00641	bin20_01574	bin03A_00138	bin04A_01318	bin53_01935
		Green-light absorbing proteorhodopsin		bin39_03776	bin10A_00570		bin05_01809																								bin56_00811
		Bacteriorhodopsin-I	bop		bin10A_01674																						bin57_04214
		Bacteriorhodopsin-II		bin39_03352
Fermentation	Lactate	L-Lactate-dehydrogenase	ldh								bin03A_00301							bin58_00656 bin58_02267 bin58_02837	bin40_01127 bin40_02063	bin46_01903		bin35_05109			bin05A_01140	bin23_03673	bin57_02474 bin57_04714	bin41_00173		bin07A_02040 bin07A_03073	bin56_02363 bin56_02633
		D-lactate dehydrogenase	ldh	bin39_00780				bin06A_03219					bin53_04079					bin58_02893			bin08A_00901 bin08A_02172				bin05A_02698				bin17_01690	bin07A_02542
		Lactate utilization protein A	lutA																			bin35_04069			bin05A_02366	bin23_04564		bin41_00575	bin17_02345
		Lactate utilization protein C	lutC																			bin35_04067						bin41_00577	bin17_01870
		Lactate utilization protein B	lutB																			bin35_04068				bin23_04563		bin41_00576	bin17_01871
		Putative L-lactate permease	lldP							bin20_02170						bin34_03311				bin46_02544	bin08A_02814	bin35_04497			bin05A_02682	bin23_04095	bin57_03960			bin07A_01623	bin56_03233	bin24_01458
	Formate	pyruvate-formate-lyase-or-Formate-acetyltransferase	pfl						bin42_02651	bin20_02135	bin03A_00713 bin03A_00714	bin04A_02010 >bin04A_02011	bin53_03868										bin07_00108				bin57_01263	bin41_05904	bin17_00939	bin07A_00471	bin56_00002
		Formate--tetrahydrofolate ligase	fhs			bin01_01531	bin05_00913					bin04A_03586	bin53_02453					bin58_01188							bin05A_01978 bin05A_04033	bin23_04922
		Probable formate transporter 1	focA					bin06A_00438			bin03A_03488
		NADH-dependant formate dehydrogenase delta subunit FdsD	fdsD																						bin05A_01081 bin05A_03915	bin23_04928
		Formate dehydrogenase subunit alpha	fdhA															bin58_01076				bin35_05021
		formate dehydrogenase%2C gamma subunit	fdoI																			bin35_05389
		Formate dehydrogenase iron-sulfur subunit	fdhH																			bin35_05394
		Formate/nitrite transporter	fnt					bin06A_00440
		Formate-dependent phosphoribosylglycinamide formyltransferase	purT																		bin08A_02916			bin50_03431			bin57_01829
	Ethanol	alcohol-dehydrogenase-or-ethanol-dehydrogenase or Acetaldehyde dehydrogenase	adhE	bin39_01136 bin39_01435 bin39_04382	bin10A_01869			bin06A_00623	bin42_01476	bin20_01913	bin03A_03261	bin04A_02886	bin53_01182		bin34_00081	bin12_00507	bin52_00954	bin58_00382 bin58_03548	bin40_02166	bin46_02280	bin08A_03916	bin35_00151 bin35_01807 bin35_02891 bin35_02893	bin07_01501 bin07_02973	bin50_02018 bin50_02162 bin50_03366 bin50_03732	bin05A_01536	bin23_01868 bin23_02060	bin57_00725		bin17_00675	bin07A_01043	bin56_01223
		Ethanolamine utilization protein EutM	eutM																									bin41_00180	bin17_04619 bin17_04621	bin07A_03067	bin56_02624 bin56_02627
		Ethanolamine utilization protein EutE	eutE																									bin41_00178	bin17_04623	bin07A_03069	bin56_02629
		Ethanolamine utilisation protein EutN/carboxysome	eutN																									bin41_00176	bin17_04622	bin07A_03070	bin56_02630
		Ethanolamine utilisation protein EutN/carboxysome	eutN																									bin41_00177	bin17_04624 bin17_04625	bin07A_03071	bin56_02631
		Ethanolamine ammonia-lyase light chain	eutC																			bin35_00752		bin50_01034
		Ethanolamine ammonia-lyase heavy chain	eutB																			bin35_00753		bin50_01033
	acetate	acetate-kinase	ackA					bin06A_03538	bin42_00304	bin20_00931	bin03A_02461	bin04A_02059	bin53_01332			bin12_01974		bin58_00922				bin35_00480	bin07_00067	bin50_00509	bin05A_01505	bin23_01968	bin57_03155	bin41_00181 bin41_01927	bin17_03168 bin17_04620	bin07A_03066	bin56_02626
		Acetate CoA-transferase subunit beta									bin03A_03128																		bin17_00759
	H2	Iron only hydrogenase large subunit%2C	hydA																											bin07A_03456
		Hydrogenase-4 component B	hyfB													bin12_02289	bin52_00024	bin58_01744		bin46_01171			bin07_02267
		NADP-reducing hydrogenase subunit HndD	hndD																			bin35_01447						bin41_03833			bin56_00770
		NADP-reducing hydrogenase subunit HndA	hndA																									bin41_03835			bin56_00768
		hydrogenase-assembly-chaperone-	HypC/HupF										bin53_00126
		NAD-reducing_hydrogenase_HoxS_subunit_beta	HoxS										bin53_00129
		Hydrogenase maturation factor HypD	hypD										bin53_00127					bin58_02989
		hydrogenase maturation protease	hybD										bin53_00132
		Hydrogenase maturation factor HypA	hypA										bin53_00135
		hydrogenase-assembly-chaperone-	HypC/HupF										bin53_00126
		Uptake hydrogenase small subunit	hupS										bin53_00131					bin58_03546
		Uptake hydrogenase large subunit	hupL															bin58_03547
		Periplasmic [NiFe] hydrogenase small subunit	hydA															bin58_03561
		Nickel-dependent hydrogenase																bin58_03562
	acetoin	diacetyl-reductase-S)-acetoin forming	budC																				bin07_03215		bin05A_00776	bin23_03249
		Acetoin:2%2C6-dichlorophenolindophenol oxidoreductase subunit beta	acoB														bin52_03877								bin05A_00781
		Acetoin:2%2C6-dichlorophenolindophenol oxidoreductase subunit alpha	acoA														bin52_03876								bin05A_00782
		Acetoin catabolism regulatory protein	acoR															bin58_02870				bin35_02040			bin05A_01589	bin23_04432
		Dihydrolipoyllysine-residue acetyltransferase component of acetoin cleaving system	acoC						bin42_01075
Osmolytes	Sucrose	Sucrose transport protein SUC3	suc3					bin06A_01771
		Sucrose transport protein SUC9	suc9																		bin08A_00915
		Sucrose transport protein SUC2	suc2						bin42_03249
		Sucrose synthase	SuSy																											bin07A_02591	bin56_00332
		Amylosucrase	ams					bin06A_03364			bin03A_00538		bin53_01212												bin05A_02444	bin23_01804			bin17_00132	bin07A_02641	bin56_02242
	Trehalose	Trehalose/maltose transport system permease protein	malF															bin58_03680							bin05A_02811	bin23_02367
		Trehalose/maltose import ATP-binding protein MalK	malK																			bin35_02360				bin23_00646			bin17_00322
		Trehalose/maltose-binding protein MalE	malE																									bin41_04130	bin17_02057
		Alpha%2Calpha-trehalose phosphorylase	treP																		bin08A_02668				bin05A_03615
		Trehalase	tre	bin39_01665 ,bin39_03245									bin53_01510															bin41_01279 ,bin41_02401 ,bin41_03954	bin17_00184 ,bin17_00645 ,bin17_00845	bin07A_00178 ,bin07A_02516	bin56_01571
	Glucosylglycerol	1%2C2-alpha-glucosylglycerol phosphorylase	gtfA																						bin05A_01058							bin24_01330
		Glucosylglycerol-phosphate synthase	ggpS																			bin35_04464
	Glycine betaine	Glycine betaine/proline betaine transporter BetS	betS	bin39_01048	bin10A_02897			bin06A_02272		bin20_01367	bin03A_03873	bin04A_00869	bin53_01915			bin12_02256	bin52_01706		bin40_02175			bin35_04553								bin07_02961		bin24_01346
		Glycine betaine transporter 1	betS																					bin50_02159	bin05A_00159		bin57_00556
		Glycine betaine transporter 2	betS																						bin05A_02475	bin23_00232
		Glycine betaine transporter BetL	betL																						bin05A_02911	bin23_03400
		Glycine betaine ABC transporter uptake system permease protein YehW	yehW																						bin05A_01661	bin23_01313
		Glycine betaine ABC transporter uptake system ATP-binding protein YehX	yehX																						bin05A_01663	bin23_01312
		Glycine betaine ABC transporter uptake system permease protein YehY	yehY																						bin05A_01664	bin23_01310
		Glycine betaine-ABC transporter binding protein YehZ	yehZ/osmF												bin34_00277										bin05A_01666	bin23_01309				bin07A_02508	bin56_02283
		Glycine betaine/carnitine transport permease protein GbuB	gbuB																											bin07A_02505
		Glycine betaine/carnitine transport ATP-binding protein GbuA	gbuA																											bin07A_02507
		choline BCCT transporter BetT	betT																			bin35_05577								bin07A_02509	bin56_02279
		Betaine/Carnitine/Choline Transporter (BCCT) family																	bin40_02199	bin46_01040 ,bin46_02274	bin08A_00442	bin35_04007				bin23_04404					bin56_00856
		Glycine betaine methyltransferase	mtgB																						bin05A_01976 ,bin05A_04034	bin23_04920
		NAD/NADP-dependent betaine aldehyde dehydrogenase	betB	bin39_01589											bin34_03565			bin58_01354 ,bin58_03855				bin35_04527				bin23_00396 ,bin23_04734
		Sarcosine oxidase subunit gamma	soxG															bin58_00737							bin05A_01077	bin23_03148
		Sarcosine oxidase subunit alpha	soxA															bin58_01141							bin05A_01078 ,bin05A_02469	bin23_03149
		sarcosine oxidase%2C delta	soxD															bin58_01142							bin05A_01079 ,bin05A_02470	bin23_03150
		Sarcosine oxidase subunit beta	soxB															bin58_01145							bin05A_01080 ,bin05A_02471	bin23_03151
		Dimethylglycine oxidase	dmg																						bin05A_03767	bin23_04446
Storage compounds	Glycogen	Glycogen-phosphorylase	glgP					bin06A_00701	bin42_01896	bin20_02672	bin03A_01233	bin04A_01512	bin53_02052									bin35_04703						bin41_03899	bin17_02690	bin07A_00612	bin56_01344
		glycogen debranching enzymes	glgX												bin34_03260						bin08A_02914				bin05A_02815	bin23_01398	bin57_02017		bin17_00458
		Glycogen [starch] synthase	glgA	bin39_01355	bin10A_00974	bin01_00289 bin01_00817 bin01_03206	bin05_00628	bin06A_00686 bin06A_02614	bin42_01359	bin20_01530	bin03A_01594 bin03A_02922	bin04A_01260 bin04A_02467	bin53_00217				bin52_04232				bin08A_03219	bin35_01087		bin50_00980	bin05A_03562	bin23_03340	bin57_02014	bin41_01784	bin17_01450	bin07A_03002	bin56_01732	bin24_01129
		Pullulanase	spuA					bin06A_01474	bin42_01749	bin20_01687	bin03A_00460	bin04A_00260	bin53_00267								bin08A_00362				bin05A_03536	bin23_05178
	Cyanophycin	Cyanophycin-synthatase	cphA																								bin57_01001 bin57_01002
		Cyanophycinase	cphB	bin39_01637							bin03A_00452		bin53_03679		bin34_02927						bin08A_00396						bin57_01000
Cell wall	Sulfatase	Sulfatase								bin20_03027	bin03A_01791	bin04A_01443							bin40_01144							bin23_00144		bin41_03340 ,bin41_04467 ,bin41_04914 ,bin46_01429	bin17_01803 ,bin17_02907 ,bin17_03972 ,bin17_04212	bin07A_00304 ,bin07A_02521
		Arylsulfatase K															bin52_00692					bin35_00999	bin07_00455					bin41_00530 ,bin41_03271 ,bin41_03321 ,bin41_04478 ,bin41_04494	bin17_00530 ,bin17_00834 ,bin17_01788 ,bin17_01789 ,bin17_02012 ,bin17_02408 ,bin17_02497 ,bin17_02913 ,bin17_03698	bin07A_00009	bin56_03236
		Arylsulfatase F																											bin17_00917
		Arylsulfatase A																										bin41_01257	bin17_02912 ,bin17_02920 ,bin17_02923 ,bin17_03973
		Arylsulfatase J																											bin17_02980
		Choline-sulfatase																										bin41_01829 ,bin41_03970 ,bin41_04928 ,bin41_05524 ,bin41_05851	bin17_00832 ,bin17_01812 ,bin17_01852 ,bin17_02231 ,bin17_02570 ,bin17_02928 ,bin17_03224 ,bin17_04027 ,bin17_04174 ,bin17_04417	bin07A_00071	bin56_02231 ,bin56_03453
		Uncharacterized sulfatase YidJ																										bin41_03343	bin17_01790 ,bin17_02918 ,bin17_03971	bin07A_01600	bin56_00615
		Alkyl sulfatase dimerisation																						bin50_02810		bin23_01575				bin07A_02391	bin56_00081
		Steryl-sulfatase																											bin17_01806 ,bin17_01811 ,bin17_02911
		N-acetylgalactosamine-6-sulfatase															bin52_00690												bin17_02456 ,bin17_03968 ,bin17_03970
		Iduronate 2-sulfatase																										bin41_00521
		Extracellular sulfatase Sulf-1																										bin41_01174
		Adenylylsulfatase HINT3
	glycosyl hydrolase	glycoside hydrolase 5						bin06A_03402																	bin05A_04040	bin23_00049
		glycosyl hydrolase				bin01_00133																							bin17_00802
		Glycosyl hydrolases family 2%2C TIM barrel domain		bin42_02668	bin10A_01098	bin01_01159				bin20_00646	bin03A_01732	bin04A_01534			bin34_00758													bin41_03975 ,bin41_04276	bin17_00016 ,bin17_00953	bin07A_00226 ,bin07A_00495	bin56_02213
		Glycosyl hydrolases family 16			bin10A_01099	bin01_01168		bin06A_00268												bin46_02524	bin08A_03076					bin23_04201		bin41_02429	bin17_03149 ,bin17_03155 ,bin17_03163 ,bin17_03228 ,bin17_03232
		Cellulase (glycosyl hydrolase family 5)		bin42_03027							bin03A_00647	bin04A_00135										bin35_01789			bin05A_03124	bin23_01731			bin17_03152 ,bin17_03154	bin07A_02638
		Glycosyl hydrolases family 17			bin10A_01092			bin06A_00272		bin20_00640	bin03A_01729	bin04A_03250, bin04A_03251	bin53_02492
		Beta-lactamase,Glycosyl hydrolase family 3		bin39_01283	bin10A_01623		bin05_00261	bin06A_00258	bin42_01892	bin20_02730		bin04A_00319	bin53_01172				bin52_01019			bin46_02522		bin35_05827 ,				bin23_00910
		Glycosyl hydrolases family 31																							bin05A_01784			bin41_05302	bin17_00089 ,bin17_01791 ,bin17_02449	bin07A_03016
		Glycosyl hydrolase family 109 protein						bin06A_01570					bin53_00982				bin52_03224	bin58_00079			bin08A_02119								bin17_04415
		Glycosyl hydrolase family 57						bin06A_02592														bin35_01090		bin50_00983
		Glycosyl hydrolase family 65 central catalytic domain						bin06A_03250					bin53_00897															bin41_00509 ,bin41_01760 ,bin41_05980	bin17_01680
		Glycosyl hydrolase family 26																												bin07A_00062	bin56_01163
		Glycosyl hydrolases family 28																										bin41_00248 ,bin41_00739,bin41_02456 ,bin41_03221 ,bin41_05556 ,bin41_05930	bin17_01284 ,bin17_01951 ,bin17_02250 ,bin17_02374 ,bin17_02554 ,bin17_02557 ,bin17_03366	bin07A_00332 ,bin07A_02761 ,bin07A_03517	bin56_02219 ,bin56_02232, bin56_02235 ,bin56_02707
		Glycosyl hydrolase family 10		bin39_01323					bin42_00428 ,bin42_00796 , bin42_02377	bin20_00205					bin34_00087													bin41_00102 ,bin41_01613 ,bin41_03040 ,bin41_04500	bin17_01459 ,bin17_03683	bin07A_01872 ,bin07A_03095	bin56_01992
		Glycosyl hydrolase family 63 C-terminal domain																										bin41_02330	bin17_00814	bin07A_03352
		Glycosyl hydrolase family 9																bin58_01412								bin23_02085		bin41_03936	bin17_00679	bin07A_03659
		Glycosyl hydrolases family 15			bin10A_01312										bin34_01830											bin23_00064					bin56_01373
		Glycosyl hydrolase 108														bin12_00625
		Glycosyl Hydrolase Family 88																											bin17_00429
		Glycosyl hydrolase family 20%2C catalytic domain								bin20_02940 ,																bin23_00035		bin41_05408	bin17_00537 ,bin17_04410
		Family 4 glycosyl hydrolase																											bin17_00846
		Glycosyl hydrolases family 39																										bin41_03960 ,bin41_05722	bin17_02382 ,bin17_02385
		Glycosyl hydrolases family 43																										bin41_03992	bin17_02491 ,bin17_02549 ,bin17_04215		bin56_00465
		Glycosyl hydrolase family 63 C-terminal domain																										bin41_04600 ,bin41_05503	bin17_02981
		Glycosyl hydrolases family 18													bin34_02935
		Glycosyl hydrolase family 92		bin39_02425
		Glycosyl hydrolase family 30 TIM-barrel domain																													bin56_00122
		Uncharacterized secreted glycosidase																											bin17_02236
Hydrocarbon	Hydrocarbon degradation	alkane-1-monooxygenase	alkB															bin58_01115 ,bin58_03410				bin35_00395	bin07_00458, bin07_00506 ,bin07_01409	bin50_02686 ,bin50_03730			bin57_00670
		flavin-binding monooxygenase	almA																			bin35_02039 ,bin35_05603	bin07_01412 ,bin07_01801 ,bin07_02293 ,bin07_02386 ,bin07_02422	bin50_00210 ,bin50_00256 ,bin50_00987 ,bin50_02044 ,bin50_02588 ,bin50_03577
Carbon fixation	Carbon fixation	Ribulose bisphosphate carboxylase small chain	rbcS																			bin35_01422
		Ribulose bisphosphate carboxylase large chain	rbcL																			bin35_01423
		phosphoglycerate kinase	pgk																			bin35_00059
Anaplerotic enzymes	Anaplerotic enzymes	phosphoenolpyruvate (PEP) carboxylase		bin39_01900	bin10A_00382	bin01_01446		bin06A_00483	bin42_01740	bin20_01523	bin03A_01446	bin04A_01755	bin53_03339		bin34_02966	bin12_02685	bin52_01135		bin40_01208		bin08A_01287	bin35_03987	bin07_01857	bin50_00320	bin05A_02502	bin23_01401	bin57_00478	bin41_02377	bin17_03325	bin07A_02439	bin56_01915
		phosphoenolpyruvate carboxykinase		bin39_01413	bin10A_01379	bin01_00821	bin05_01565	bin06A_00454	bin42_01715	bin20_02949	bin03A_00091	bin04A_00220	bin53_00501		bin34_02179	bin12_02713	bin52_02611	bin58_03811	bin40_01825	bin46_01687	bin08A_02372		bin07_00705	bin50_01951	bin05A_03456	bin23_03857	bin57_00240	bin41_00050	bin17_01512	bin07A_00460	bin56_00222
		pyruvate carboxylase		bin39_02825	bin10A_00811	bin01_01050	bin05_00461	bin06A_03334	bin42_02246		bin03A_01486	bin04A_00030						bin58_00657				bin35_05597						bin41_02772	bin17_00874
		malic enzyme		bin39_03082	bin10A_00321		bin05_00332	bin06A_01151			bin03A_03416	bin04A_03087		bin29_00999		bin12_01001	bin52_00231		bin40_00509	bin46_02215	bin08A_01666	bin35_03201	bin07_00808	bin50_03650	bin05A_00044	bin23_03793						bin24_00641
