# Supplementary material for: Ecological Interactions of Cyanobacteria and Heterotrophs Enhances the Robustness of Cyanobacterial Consortium for Carbon Sequestration
Source: Front Microbiol. 2022 Feb 11;13:780346. doi: 10.3389/fmicb.2022.780346 (PMC8880816; doi:10.3389/fmicb.2022.780346)
Supplement: Supplementary file 4 [file Table_4.XLSX]

## Sheet: Calisp statistics
	Table S4 Peptide counts of incorporation of 13C-bicarbonate by different populations over time from Ca. P. alkaliphilum consortium
MAG(s)	Taxonomic Assignment	Label	Time	Number of Peptides	Minimum Ratio	Weighted Varriance	Weighted Lower 25th Quantile	Weighted Mean	Weighted Upper 75th Quantile	Minimum Ratio
00	Cyanobacteria	Blank	0	4017	0.00348	3.25822e-07	0.00992	0.01027	0.01043	0.02
00	Cyanobacteria	BiCarb	14	5229	0.00305	1.94612e-06	0.01032	0.01055	0.01096	0.01996
00	Cyanobacteria	BiCarb	22	5653	0.0034	2.46542e-06	0.01054	0.01084	0.01127	0.01999
00	Cyanobacteria	BiCarb	38	6575	0.00307	2.93541e-06	0.01323	0.01386	0.01463	0.02
00	Cyanobacteria	BiCarb	46	5746	0.00496	2.6922e-06	0.01349	0.01403	0.01483	0.02
56, 7A	Lentisphaerae_Victivallis	Blank	0	16	0.0087	2.64218e-06	0.01016	0.01016	0.0107	0.01704
56, 7A	Lentisphaerae_Victivallis	BiCarb	14	8	0.00977	3.01928e-06	0.01158	0.01498	0.01498	0.01498
56, 7A	Lentisphaerae_Victivallis	BiCarb	22	9	0.01017	3.1739e-06	0.01511	0.01511	0.01512	0.01654
56, 7A	Lentisphaerae_Victivallis	BiCarb	38	3	0.01655	2.33832e-07	0.01655	0.01655	0.01655	0.01778
56, 7A	Lentisphaerae_Victivallis	BiCarb	46	3	0.01568	8.77069e-08	0.01625	0.01625	0.01666	0.01666
34	Planctomycetes_Isosphaera	Blank	0	349	0.00533	8.54352e-07	0.00993	0.01007	0.01032	0.01866
34	Planctomycetes_Isosphaera	BiCarb	14	208	0.00417	2.2228e-06	0.00965	0.01042	0.01047	0.02
34	Planctomycetes_Isosphaera	BiCarb	22	180	0.00418	1.43251e-06	0.01006	0.01027	0.01051	0.01967
34	Planctomycetes_Isosphaera	BiCarb	38	153	0.00427	2.76074e-06	0.00927	0.0111	0.0111	0.01753
34	Planctomycetes_Isosphaera	BiCarb	46	135	0.0041	1.64e-06	0.01092	0.01161	0.01161	0.01986
35	Proteobacteria_Aquisalimonadaceae	Blank	0	1	0.01247	0	0.01247	0.01247	0.01247	0.01247
35	Proteobacteria_Aquisalimonadaceae	BiCarb	14	3	0.00126	1.86652e-05	0.01171	0.01171	0.01318	0.01318
35	Proteobacteria_Aquisalimonadaceae	BiCarb	22	2	0.015	1.92545e-07	0.015	0.01591	0.01591	0.01591
35	Proteobacteria_Aquisalimonadaceae	BiCarb	38	6	0.01623	1.7673e-06	0.01623	0.01776	0.01973	0.01995
35	Proteobacteria_Aquisalimonadaceae	BiCarb	46	5	0.01256	3.84842e-06	0.01256	0.01358	0.01684	0.01684
58	Proteobacteria_Rhodobacter	Blank	0	5	0.0091	6.6628e-06	0.00918	0.01413	0.01556	0.01556
58	Proteobacteria_Rhodobacter	BiCarb	14	6	0.01087	6.3883e-06	0.01218	0.01744	0.01744	0.01744
58	Proteobacteria_Rhodobacter	BiCarb	22	8	0.00886	7.95929e-06	0.01475	0.01645	0.01645	0.01645
58	Proteobacteria_Rhodobacter	BiCarb	38	10	0.01182	3.37281e-06	0.01337	0.01358	0.01506	0.01805
58	Proteobacteria_Rhodobacter	BiCarb	46	10	0.01159	5.5596e-06	0.0162	0.01737	0.01938	0.01938
57	Proteobacteria_Rudaea	Blank	0	184	0.00312	7.95992e-07	0.00961	0.01033	0.01051	0.01961
57	Proteobacteria_Rudaea	BiCarb	14	106	0.00404	1.10448e-06	0.01002	0.0106	0.01071	0.01793
57	Proteobacteria_Rudaea	BiCarb	22	106	0.00718	2.19825e-06	0.01034	0.01088	0.01116	0.01932
57	Proteobacteria_Rudaea	BiCarb	38	139	0.00783	1.28432e-06	0.01163	0.01231	0.0126	0.01985
57	Proteobacteria_Rudaea	BiCarb	46	147	0.00572	9.12936e-07	0.01252	0.01322	0.01363	0.01966
5A, 23	Proteobacteria_Saccharospirillum	Blank	0	5	0.00626	4.24435e-08	0.00968	0.00968	0.00973	0.00998
5A, 23	Proteobacteria_Saccharospirillum	BiCarb	14	2	0.01212	4.17825e-07	0.01212	0.01212	0.01343	0.01343
5A, 23	Proteobacteria_Saccharospirillum	BiCarb	22	2	0.01293	6.47414e-08	0.01293	0.01293	0.01293	0.01361
5A, 23	Proteobacteria_Saccharospirillum	BiCarb	38	4	0.00953	3.97721e-06	0.01548	0.01659	0.01659	0.01659
5A, 23	Proteobacteria_Saccharospirillum	BiCarb	46	7	0.00766	2.48095e-06	0.01643	0.01643	0.01643	0.01668
17, 41	Verrucomicrobia_Verrucomicrobiales	Blank	0	4	0.0062	8.35631e-07	0.00854	0.00883	0.00973	0.00973
17, 41	Verrucomicrobia_Verrucomicrobiales	BiCarb	14	4	0.01033	3.30185e-06	0.01445	0.01633	0.01633	0.01817
17, 41	Verrucomicrobia_Verrucomicrobiales	BiCarb	22	5	0.01119	5.83978e-06	0.01296	0.01405	0.01405	0.01987
17, 41	Verrucomicrobia_Verrucomicrobiales	BiCarb	38	14	0.01293	4.03381e-06	0.01293	0.01442	0.0153	0.01974
17, 41	Verrucomicrobia_Verrucomicrobiales	BiCarb	46	11	0.01125	1.54531e-06	0.01447	0.01608	0.01608	0.01845
all bins > 00	Heterotrophs	Blank	0	600	0.00312	8.20045e-07	0.00989	0.0101	0.01047	0.01961
all bins > 00	Heterotrophs	BiCarb	14	381	0.00126	1.5803e-06	0.01002	0.01042	0.01069	0.02
all bins > 00	Heterotrophs	BiCarb	22	338	0.00418	2.78466e-06	0.01026	0.01051	0.0111	0.01987
all bins > 00	Heterotrophs	BiCarb	38	358	0.00427	4.08711e-06	0.0103	0.01168	0.0126	0.01995
all bins > 00	Heterotrophs	BiCarb	46	353	0.0041	3.87775e-06	0.01092	0.01263	0.01363	0.01986
	Observed daytime heterotrophic carbon uptake rate	7.3125e-05	(delta13C/12C/h)
	Observed nighttime heterotrophic carbon uptake rate	0.00011875	(delta13C/12C/h)
	Assumed contribution of daytime processes	7.3125e-05	(delta13C/12C/h)
	Nighttime (fermentation) rate	4.5625e-05	(delta13C/12C/h)
	Contribution of fermentation products to total heterotrophy	17.217	(%)
												38
