# Supplementary material for: Ecological Interactions of Cyanobacteria and Heterotrophs Enhances the Robustness of Cyanobacterial Consortium for Carbon Sequestration
Source: Front Microbiol. 2022 Feb 11;13:780346. doi: 10.3389/fmicb.2022.780346 (PMC8880816; doi:10.3389/fmicb.2022.780346)
Supplement: Supplementary file 5 [file Table_5.XLSX]

## Sheet: Media
Table S5 Culture comparison between Ca. P.alkaliphilum and P. OSCR
	P. alkaliphilum culture	P. OSCR culture					Wolfe's vitamins
K2HPO4	1.44mM						1. Dissolve (or add approriate concentrations solutions) for the following into 900ml of distilled water
MgSO4·7H2O	1mM	400mM					10mg Pyridoxine hydrochloride
CaCl2·2H2O	0.17mM						5.0mg Thiamine-HCl
KCl	6mM	20mM					5.0mg Riboflavin
NaCl	0.43mM						5.0mg Nicotinic acid
TES		10mM					5.0mg Calcium D-(+)-pantothenate
Na2SO4		80mM					5.0mg p-Aminobenzoic acid
ferric ammonium citrate	10mg·l−1						5.0mg Thioctic acid
1ml of trace metal solution							2.0mg Biotin
Wolfe’s vitamins		1x					2.0mg Folic Acid
NH4Cl	1mM						0.1mg Vitamin B12
NaNO3	3mM						2. q.s. to 1000ml
Urea							3. Filter sterilize
NaHCO3	35 mmol/L	1mM
NaCO3	230 mmol/L
pH	10.4-11.2	8					Trace element solution(mg/1000ml)
temparature	25	23					Titriplex III (EDTA)	10000
light	16hr light/8hr dark	contineous light					FeSO4•7H2O	4000
light intensity	150 μmol·m−2·s−1	20 μE/m2/s					ZnSO4•7H20	200
							MnCl2•4H2O	60
							H3BO3	600
							CoCl2•6H2O	400
							CuCl2•2H2O	20
							NiCl2•6H2O	40
							Na2MoO4•2H2O	60
